# Supplementary material for: Dataset of antibody variable region sequence features inferred from a respiratory syncytial virus fusion protein-specific B cell receptor repertoire induced by natural infection of a healthy adult
Source: Data Brief. 2020 Nov 4;33:106499. doi: 10.1016/j.dib.2020.106499 (PMC7666335; doi:10.1016/j.dib.2020.106499)
Supplement: Supplementary file 1 [file mmc1.zip]

Archive with 14 entries (13 files):
- Supplementary_material/
- Supplementary_material/BD09.Clonotypes.pdf
- Supplementary_material/BD09.Clonotypes_comparison.pdf
- Supplementary_material/BD09.IgA.pdf
- Supplementary_material/BD09.IgG.pdf
- Supplementary_material/BD09.IgM.pdf
- Supplementary_material/Supplementary_Table_1.xlsx
- Supplementary_material/Supplementary_Table_2.xlsx
- Supplementary_material/Supplementary_Table_3.xlsx
- Supplementary_material/Supplementary_Table_4.xlsx
- Supplementary_material/Supplementary_Table_5.xlsx
- Supplementary_material/Supplementary_Table_6.xlsx
- Supplementary_material/Supplementary_Table_7.xlsx
- Supplementary_material/Supplementary_Table_8.xlsx
