# Supplementary material for: Dataset of antibody variable region sequence features inferred from a respiratory syncytial virus fusion protein-specific B cell receptor repertoire induced by natural infection of a healthy adult
Source: Data Brief. 2020 Nov 4;33:106499. doi: 10.1016/j.dib.2020.106499 (PMC7666335; doi:10.1016/j.dib.2020.106499)
Supplement: Supplementary file 1 [file mmc1.zip › Supplementary_material/Supplementary_Table_1.xlsx]

## Sheet: RearrangementSummaries
READID	VGene	ProbAllele	ProbGene	ProbFam	DGene	ProbAllele	ProbGene	ProbFam	JGene	ProbAllele	ProbGene	RV	RD1	RD2	RJ	CDR3Length	CDR3ReadFrame	nVDNs	nDJNs	AA@Cys1	AA@Cys2	AA@JInvRes	#VHBases	#VHSubstitutions	#VHInsertions	#VHDeletions	MuFreq	MDL
BD09.postF.H.2B6	IGHV3-30*03	0.5	1	1	IGHD1-7*01	0.781812	0.781812	0.796606	IGHJ4-1*02	0.968723	1	4	7	-3	7	42	0	9	9	C	C	W	287	9	0	0	0.0313589	-109.37
BD09.postF.H.2B8	IGHV3-23*04	0.985249	1	1	IGHD2-15*01	0.809517	0.809517	1	IGHJ4-1*02	0.968781	1	1	7	2	8	45	0	5	5	C	C	W	288	18	0	0	0.0625	-132.811
BD09.postF.H.2C10	IGHV3-74*02	0.95358	1	1	IGHD4-17*01	1	1	1	IGHJ5-1*02	1	1	2	-1	0	19	23	2	2	3	C	C	X	288	3	0	0	0.0104167	-69.549
BD09.postF.H.2C3	IGHV3-23*04	0.985339	1	1	IGHD7-27*01	0.423717	0.423717	0.423717	IGHJ4-1*02	0.935634	0.967526	1	6	-3	11	27	0	2	7	C	C	W	288	9	0	0	0.03125	-92.867
BD09.postF.H.2C6	IGHV1-69*06	0.977413	1	1	IGHD2C-21*01	0.1019	0.127489	0.277272	IGHJ6-1*02	0.992941	1	2	9	10	3	63	0	17	5	C	C	W	288	26	0	0	0.0902778	-174.947
BD09.postF.H.2D2	IGHV2-26*01	1	1	1	IGHD3-22*01	1	1	1	IGHJ4-1*02	0.962629	1	2	4	3	5	54	0	4	9	C	C	W	291	15	0	0	0.0515464	-133.503
BD09.postF.H.2D9	IGHV6-1*01	0.962766	1	1	IGHD5-5*01	0.458101	0.458101	0.934729	IGHJ6-1*02	0.97165	1	1	12	-1	16	33	0	1	3	C	C	W	297	25	0	0	0.0841751	-139.658
BD09.postF.H.2E11	IGHV4-59*02	0.5	1	1	IGHD4C-17*01	0.135112	0.135112	0.473279	IGHJ4-1*02	0.973712	1	1	1	9	7	18	0	3	1	C	R	W	291	11	0	0	0.0378007	-93.1611
BD09.postF.H.2E4	IGHV2-26*01	1	1	1	IGHD3-22*01	1	1	1	IGHJ4-1*02	0.962629	1	2	4	3	5	54	0	4	9	C	C	W	291	14	0	0	0.04811	-128.578
BD09.postF.H.2G11	IGHV3-23*04	0.983959	1	1	IGHD5-12*01	0.964039	0.964039	0.964039	IGHJ4-1*02	0.95833	1	3	2	5	0	48	0	4	9	C	C	W	288	9	0	0	0.03125	-105.459
BD09.postF.H.3A11	IGHV3-74*02	0.996159	1	1	IGHD2-21*01	0.20654	0.41308	0.506414	IGHJ4-1*02	0.977463	1	-2	5	16	8	33	0	12	0	C	C	W	288	26	0	0	0.0902778	-148.026
BD09.postF.H.3A4	IGHV3-7*01	0.969874	1	1	IGHD4-17*01	0.476119	0.476119	0.860028	IGHJ4-1*02	0.971839	1	1	8	-1	8	24	0	2	0	C	C	W	288	6	0	0	0.0208333	-75.1594
BD09.postF.H.3A9	IGHV3-21*01	0.896726	1	1	IGHD3-22*01	1	1	1	IGHJ4-1*02	0.965575	1	1	8	5	7	51	0	9	10	C	C	W	288	5	0	0	0.0173611	-108.366
BD09.postF.H.3B10	IGHV3-21*01	0.896236	1	1	IGHD2-2*01	0.545188	1	1	IGHJ1-1*01	1	1	4	-3	5	9	57	0	1	14	C	C	W	288	11	0	0	0.0381944	-114.922
BD09.postF.H.3B11	IGHV4-4*07	1	1	1	IGHD1-26*01	0.977744	0.977744	0.977744	IGHJ4-1*02	0.954535	1	1	4	3	-1	39	0	4	0	C	C	W	285	17	0	0	0.0596491	-111.63
BD09.postF.H.3B3	IGHV5-51*03	0.955985	1	1	IGHD2-15*01	0.943985	0.943985	1	IGHJ4-1*02	0.969348	1	1	1	14	3	51	0	7	12	C	C	W	288	14	0	0	0.0486111	-123.838
BD09.postF.H.3B4	IGHV3-23*04	0.987343	1	1	IGHD1-1*01	0.20722	0.20722	0.20722	IGHJ5-1*02	1	1	4	9	2	5	27	0	3	2	C	C	G	288	31	0	0	0.107639	-158.38
BD09.postF.H.3C3	IGHV1-46*01	0.982815	1	1	IGHD3-10*02	0.203824	0.244721	0.260636	IGHJ4-1*02	0.969493	0.998508	1	9	12	10	33	0	3	10	C	C	W	287	27	0	0	0.0940767	-152.436
BD09.postF.H.3D4	IGHV3-7*03	0.975889	1	1	IGHD1C-14*01	0.0724242	0.0724242	0.137381	IGHJ4-1*02	0.660404	0.676569	3	8	-4	12	24	0	2	2	C	C	W	288	13	0	0	0.0451389	-109.119
BD09.postF.H.3D6	IGHV3-9*01	0.940324	1	1	IGHD1-1*01	0.268628	0.268628	0.780866	IGHJ4-1*02	0.970162	1	5	8	1	4	39	0	9	7	C	C	W	288	10	0	0	0.0347222	-112.032
BD09.postF.H.3E10	IGHV5-51*03	0.955985	1	1	IGHD2-15*01	0.943985	0.943985	1	IGHJ4-1*02	0.969348	1	1	1	14	3	51	0	7	12	C	C	W	287	14	0	0	0.0487805	-125.062
BD09.postF.H.3E12	IGHV3-74*02	0.996159	1	1	IGHD2-21*01	0.20654	0.41308	0.506414	IGHJ4-1*02	0.977463	1	-2	5	16	8	33	0	12	0	C	C	W	288	26	0	0	0.0902778	-148.026
BD09.postF.H.3E3	IGHV3-74*02	0.996159	1	1	IGHD2-21*01	0.20654	0.41308	0.506414	IGHJ4-1*02	0.977463	1	-2	5	16	8	33	0	12	0	C	C	W	288	26	0	0	0.0902778	-148.026
BD09.postF.H.3E5	IGHV2-26*01	1	1	1	IGHD3-22*01	1	1	1	IGHJ4-1*02	0.962629	1	2	4	3	5	54	0	4	9	C	C	W	291	13	0	0	0.0446735	-125.483
BD09.postF.H.3E8	IGHV3-21*01	0.919891	1	1	IGHD2-2*02	0.971205	1	1	IGHJ4-1*02	0.782737	0.809165	0	-3	-1	1	66	0	6	4	C	C	W	288	21	0	0	0.0729167	-156.61
BD09.postF.H.1C12	IGHV1-46*01	0.975131	1	1	IGHD6-25*01	0.264817	0.264817	0.418778	IGHJ4-1*02	0.972063	0.99895	1	0	-1	10	33	0	0	2	C	C	W	287	29	0	0	0.101045	-158.353
BD09.postF.H.2B3	IGHV4-59*01	0.953579	1	1	IGHD5-5*01	0.5	0.5	1	IGHJ4-1*02	0.953579	1	1	0	0	7	33	0	3	2	C	R	W	291	5	0	0	0.0171821	-77.6815
BD09.postF.H.2D11	IGHV1-18*01	0.925626	1	1	IGHD3-16*01	0.507639	1	1	IGHJ3-1*01	0.5	1	2	6	12	-1	57	0	10	5	C	C	W	288	17	0	0	0.0590278	-140.876
BD09.postF.H.3B9	IGHV3-23*04	0.992697	1	1	IGHD2-15*01	0.274592	0.274592	0.317387	IGHJ4-1*02	0.977742	1	5	8	14	4	39	0	7	10	C	C	W	288	9	0	0	0.03125	-107.068
BD09.postF.H.3D7	IGHV3-21*01	0.489927	1	1	IGHD5-12*01	0.290892	0.290892	0.419639	IGHJ2-1*01	1	1	3	11	-2	3	51	0	10	6	C	C	W	288	36	0	0	0.125	-196.067
BD09.postF.H.3F2	IGHV3-74*02	0.996159	1	1	IGHD2-21*01	0.20654	0.41308	0.506414	IGHJ4-1*02	0.977463	1	-2	5	16	8	33	0	12	0	C	C	W	288	30	0	0	0.104167	-158.508
BD09.postF.H.3F11	IGHV4-4*07	1	1	1	IGHD3-9*01	1	1	1	IGHJ4-1*02	0.925069	1	1	8	10	5	36	0	3	4	C	C	W	285	12	0	0	0.0421053	-107.429
BD09.postF.H.3F3	IGHV3-74*02	0.942086	1	1	IGHD6-19*01	0.688933	0.688933	0.691704	IGHJ5-1*02	0.99719	0.99719	5	3	4	13	27	0	8	0	C	C	W	288	21	0	0	0.0729167	-128.711
BD09.postF.H.3F4	IGHV3-23*04	0.980904	1	1	IGHD3-10*01	0.0605381	0.121076	0.197655	IGHJ2-1*01	1	1	2	29	-4	2	39	0	1	9	C	C	W	288	24	0	0	0.0833333	-148.51
BD09.postF.H.3F9	IGHV5-51*01	0.988215	1	1	IGHD3-22*01	0.412985	0.412985	0.412985	IGHJ4-1*02	0.962442	0.994955	2	10	8	10	30	0	3	4	C	C	W	287	18	0	0	0.0627178	-123.575
BD09.postF.H.3G12	IGHV3-23*04	0.983959	1	1	IGHD5-12*01	0.964039	0.964039	0.964039	IGHJ4-1*02	0.95833	1	3	2	5	0	48	0	4	9	C	C	W	288	6	0	0	0.0208333	-98.0711
BD09.postF.H.3G2	IGHV3-23*04	0.980904	1	1	IGHD3-10*01	0.0605381	0.121076	0.197655	IGHJ2-1*01	1	1	2	29	-4	2	39	0	1	9	C	C	W	288	24	0	0	0.0833333	-148.51
BD09.postF.H.3G3	IGHV3-23*04	0.992697	1	1	IGHD2-15*01	0.274592	0.274592	0.317387	IGHJ4-1*02	0.977742	1	5	8	14	4	39	0	7	10	C	C	W	288	9	0	0	0.03125	-107.068
BD09.postF.H.3G5	IGHV1-46*02	0.994097	1	1	IGHD3-10*01	0.171001	0.23398	0.272671	IGHJ4-1*02	0.973245	0.997517	1	10	12	10	33	0	3	10	C	C	W	287	26	0	0	0.0905923	-148.385
BD09.postF.H.3G6	IGHV4-59*03	0.920148	1	1	IGHD3-16*01	0.168878	0.337756	0.444017	IGHJ4-1*02	0.978482	1	-3	15	17	8	21	0	10	0	C	R	W	291	11	0	0	0.0378007	-97.2666
BD09.postF.H.3G7	IGHV3-7*03	0.975889	1	1	IGHD1C-14*01	0.0724242	0.0724242	0.137381	IGHJ4-1*02	0.660404	0.676569	3	8	-4	12	24	0	2	2	C	C	W	288	14	0	0	0.0486111	-111.582
BD09.postF.H.3G8	IGHV4-4*07	1	1	1	IGHD3-9*01	0.533968	0.533968	0.978307	IGHJ4-1*02	0.936538	1	1	8	10	5	36	0	3	4	C	C	W	285	13	0	0	0.045614	-113.618
BD09.postF.H.3G9	IGHV4-4*07	1	1	1	IGHD3-9*01	1	1	1	IGHJ4-1*02	0.925069	1	1	8	10	5	36	0	3	4	C	C	W	285	12	0	0	0.0421053	-107.429
BD09.postF.H.3H12	IGHV3-23*04	0.983959	1	1	IGHD5-12*01	0.964039	0.964039	0.964039	IGHJ4-1*02	0.95833	1	3	2	5	0	48	0	4	9	C	C	W	288	6	0	0	0.0208333	-98.0711
BD09.postF.H.3H2	IGHV3-9*01	0.940324	1	1	IGHD1-1*01	0.268628	0.268628	0.780866	IGHJ4-1*02	0.970162	1	5	8	1	4	39	0	9	7	C	C	W	288	10	0	0	0.0347222	-112.032
BD09.postF.H.4B1	IGHV3-48*01	0.937495	1	1	IGHD3-10*01	1	1	1	IGHJ4-1*02	0.957433	1	-2	3	9	-1	48	0	4	0	C	C	W	288	6	0	0	0.0208333	-80.2313
BD09.postF.H.4B11	IGHV3-7*03	0.975889	1	1	IGHD1C-14*01	0.0724242	0.0724242	0.137381	IGHJ4-1*02	0.660404	0.676569	3	8	-4	12	24	0	2	2	C	C	W	288	13	0	0	0.0451389	-109.119
BD09.postF.H.4B3	IGHV3-23*04	0.990143	1	1	IGHD6-19*01	0.20179	0.20179	0.301262	IGHJ5-1*02	1	1	4	12	2	2	48	0	13	9	C	C	W	288	11	0	0	0.0381944	-118.308
BD09.postF.H.4B4	IGHV3-15*01	0.932147	1	1	IGHD2C-2*02	0.391341	0.463694	0.591397	IGHJ4-1*02	0.933811	0.955177	8	-1	21	10	15	0	0	0	C	C	W	294	24	0	0	0.0816327	-125.899
BD09.postF.H.4B6	IGHV4-39*01	0.998867	1	1	IGHD6-19*01	0.706836	0.706836	0.73553	IGHJ4-1*02	0.97452	1	1	3	7	6	45	0	14	5	C	C	W	291	10	0	0	0.0343643	-115.899
BD09.postF.H.4B8	IGHV2-26*01	1	1	1	IGHD3-22*01	1	1	1	IGHJ4-1*02	0.962629	1	2	4	3	5	54	0	4	9	C	C	W	291	14	0	0	0.04811	-127.946
BD09.postF.H.4C11	IGHV3-23*04	0.988088	1	1	IGHD6-19*01	0.998758	0.998758	0.998758	IGHJ4-1*02	0.633459	0.657061	6	5	0	6	36	0	8	2	C	C	W	288	19	0	0	0.0659722	-132.617
BD09.postF.H.4C4	IGHV3-21*01	0.907305	1	1	IGHD2-2*02	0.976944	1	1	IGHJ4-1*02	0.966442	1	0	-3	-1	1	66	0	6	4	C	C	W	288	14	0	0	0.0486111	-135.014
BD09.postF.H.4C7	IGHV6-1*01	0.974695	1	1	IGHD5C-24*01	0.437403	0.437403	0.437403	IGHJ3-1*02	0.974137	1	1	12	-1	3	33	0	1	3	C	C	W	297	28	0	0	0.0942761	-157.123
BD09.postF.H.4D11	IGHV3-21*01	0.92648	1	1	IGHD2-21*01	0.120796	0.241593	0.6505	IGHJ3-1*01	0.975493	1	3	3	15	0	42	0	3	8	C	C	W	288	18	0	0	0.0625	-129.823
BD09.postF.H.4D3	IGHV3-74*02	0.996159	1	1	IGHD2-21*01	0.20654	0.41308	0.506414	IGHJ4-1*02	0.977463	1	-2	5	16	8	33	0	12	0	C	C	W	288	25	0	0	0.0868056	-145.564
BD09.postF.H.4D6	IGHV3-23*04	0.980931	1	1	IGHD3-10*01	0.060453	0.120906	0.197377	IGHJ2-1*01	1	1	2	29	-4	2	39	0	1	9	C	C	W	288	23	0	0	0.0798611	-143.585
BD09.postF.H.4D9	IGHV4-4*07	1	1	1	IGHD3-9*01	1	1	1	IGHJ4-1*02	0.925069	1	1	8	10	5	36	0	3	4	C	C	W	285	12	0	0	0.0421053	-107.429
BD09.postF.H.4E10	IGHV4-4*07	1	1	1	IGHD3-9*01	1	1	1	IGHJ4-1*02	0.925069	1	1	8	10	5	36	0	3	4	C	C	W	285	12	0	0	0.0421053	-107.429
BD09.postF.H.4E11	IGHV3-23*04	0.987343	1	1	IGHD1-1*01	0.20722	0.20722	0.20722	IGHJ5-1*02	1	1	4	9	2	5	27	0	3	2	C	C	G	288	31	0	0	0.107639	-158.38
BD09.postF.H.4E2	IGHV3-23*04	0.985339	1	1	IGHD7-27*01	0.423717	0.423717	0.423717	IGHJ4-1*02	0.935634	0.967526	1	6	-3	11	27	0	2	7	C	C	W	288	9	0	0	0.03125	-92.867
BD09.postF.H.4E4	IGHV6-1*01	0.981293	1	1	IGHD6-19*01	0.271592	0.271592	0.29488	IGHJ5-1*02	1	1	1	11	4	6	33	0	2	7	C	C	W	297	14	0	0	0.047138	-111.335
BD09.postF.H.4E7	IGHV3-73*01	0.976797	1	1	IGHD4-23*01	0.310321	0.310321	0.42077	IGHJ4-1*02	0.943758	0.966961	4	5	7	6	36	0	6	11	C	C	W	294	16	0	0	0.0544218	-130.348
BD09.postF.H.4F2	IGHV3-15*01	0.475977	1	1	IGHD3-10*01	1	1	1	IGHJ4-1*02	0.959264	1	5	1	13	8	30	0	3	1	C	C	W	294	25	0	0	0.085034	-137.584
BD09.postF.H.4F4	IGHV3-74*02	0.970703	1	1	IGHD1-1*01	0.69995	0.69995	0.908255	IGHJ4-1*02	0.970703	1	1	4	1	6	48	0	8	15	C	C	W	288	5	0	0	0.0173611	-104.125
BD09.postF.H.4F5	IGHV3-48*01	0.939962	1	1	IGHD2-8*01	1	1	1	IGHJ4-1*02	0.956151	0.997751	-2	7	2	10	63	0	23	4	C	C	W	288	6	0	0	0.0208333	-113.915
BD09.postF.H.4F7	IGHV1-18*01	0.924291	1	1	IGHD3-22*01	1	1	1	IGHJ4-1*02	0.958292	0.996147	1	5	5	10	39	0	3	4	C	C	W	288	13	0	0	0.0451389	-112.127
BD09.postF.H.4G11	IGHV3-15*01	0.918365	1	1	IGHD1-7*01	0.664818	0.664818	0.712816	IGHJ4-1*02	0.970476	1	2	8	-1	6	27	0	3	0	C	C	W	294	16	0	0	0.0544218	-106.501
BD09.postF.H.4G2	IGHV3-23*04	0.983771	1	1	IGHD3-22*01	1	1	1	IGHJ4-1*02	0.966959	0.99749	0	1	11	10	57	0	13	13	C	C	W	288	27	0	0	0.09375	-179.732
BD09.postF.H.4H11	IGHV2-26*01	1	1	1	IGHD3-22*01	1	1	1	IGHJ4-1*02	0.962629	1	2	4	3	5	54	0	4	9	C	C	W	291	13	0	0	0.0446735	-125.483
BD09.postF.H.5A12	IGHV2-26*01	1	1	1	IGHD3-22*01	1	1	1	IGHJ4-1*02	0.962629	1	2	4	3	5	54	0	4	9	C	C	W	291	13	0	0	0.0446735	-125.483
BD09.postF.H.5A7	IGHV4-39*01	1	1	1	IGHD3-10*01	0.490848	0.978958	1	IGHJ5-1*02	1	1	-1	12	9	4	48	0	7	9	C	C	W	291	9	0	0	0.0309278	-105.956
BD09.postF.H.5B2	IGHV3-23*04	0.983959	1	1	IGHD5-12*01	0.964039	0.964039	0.964039	IGHJ4-1*02	0.95833	1	3	2	5	0	48	0	4	9	C	C	W	288	6	0	0	0.0208333	-98.0711
BD09.postF.H.5B3	IGHV3-73*01	0.972495	1	1	IGHD4-23*01	0.355658	0.355658	0.487616	IGHJ4-1*02	0.968007	0.995512	5	5	7	5	36	0	7	10	C	C	W	294	20	0	0	0.0680272	-143.358
BD09.postF.H.5B4	IGHV3-74*02	0.996159	1	1	IGHD2-21*01	0.20654	0.41308	0.506414	IGHJ4-1*02	0.977463	1	-2	5	16	8	33	0	12	0	C	C	W	288	26	0	0	0.0902778	-148.026
BD09.postF.H.5B6	IGHV3-74*02	0.97221	1	1	IGHD3-22*01	0.709337	0.709337	0.719257	IGHJ4-1*02	0.477212	0.490832	4	10	13	12	24	0	4	8	C	C	W	288	23	0	0	0.0798611	-139.246
BD09.postF.H.5B8	IGHV3-74*03	0.508334	1	1	IGHD4-17*01	0.09939	0.09939	0.128528	IGHJ4-1*02	0.966856	0.998266	4	-1	11	10	27	0	5	8	C	C	W	288	12	0	0	0.0416667	-104.52
BD09.postF.H.5C10	IGHV3-53*01	1	1	1	IGHD4-4*01	0.5	0.5	1	IGHJ4-1*02	0.957021	0.998333	0	5	-1	5	39	0	8	2	C	C	W	285	23	0	0	0.0807018	-140.572
BD09.postF.H.5C6	IGHV4-34*01	0.932182	1	1	IGHD3-22*01	1	1	1	IGHJ4-1*02	0.961766	1	8	1	9	9	42	0	6	10	C	C	W	285	30	0	0	0.105263	-161.98
BD09.postF.H.5C7	IGHV3-21*01	0.485663	1	1	IGHD3-10*01	0.0966567	0.0966567	0.113891	IGHJ5-1*01	0.5	1	-1	10	16	3	39	0	5	6	C	C	W	288	34	0	0	0.118056	-176.321
BD09.postF.H.5D1	IGHV1-46*01	0.975131	1	1	IGHD6-25*01	0.264817	0.264817	0.418778	IGHJ4-1*02	0.972063	0.99895	1	0	-1	10	33	0	0	2	C	C	W	287	25	0	0	0.087108	-147.239
BD09.postF.H.5D2	IGHV3-7*01	0.960877	1	1	IGHD3-3*01	0.481194	0.961886	1	IGHJ6-1*02	0.965836	1	0	12	5	27	36	0	11	1	C	C	W	288	9	0	0	0.03125	-100.93
BD09.postF.H.5D5	IGHV3-15*01	0.932147	1	1	IGHD2C-2*02	0.391341	0.463694	0.591397	IGHJ4-1*02	0.933811	0.955177	8	-1	21	10	15	0	0	0	C	C	W	294	24	0	0	0.0816327	-125.899
BD09.postF.H.5D7	IGHV3-23*04	0.983959	1	1	IGHD5-12*01	0.964039	0.964039	0.964039	IGHJ4-1*02	0.95833	1	3	2	5	0	48	0	4	9	C	C	W	288	6	0	0	0.0208333	-98.0711
BD09.postF.H.5D8	IGHV4-39*01	1	1	1	IGHD1-1*01	0.0622408	0.124482	0.264152	IGHJ4-1*02	0.952582	1	-1	8	6	8	18	0	0	0	C	C	W	291	11	0	0	0.0378007	-86.4332
BD09.postF.H.5D9	IGHV3-9*01	0.940324	1	1	IGHD1-1*01	0.268628	0.268628	0.780866	IGHJ4-1*02	0.970162	1	5	8	1	4	39	0	9	7	C	C	W	288	10	0	0	0.0347222	-112.032
BD09.preF.H.4B12	IGHV3-73*01	0.980485	1	1	IGHD3-10*01	0.252336	0.297515	0.520193	IGHJ4-1*02	0.841684	0.860027	8	3	5	12	36	0	5	6	C	C	W	294	18	0	0	0.0612245	-144.032
BD09.preF.H.4B4	IGHV3-13*01	0.954861	1	1	IGHD1-7*01	0.4032	0.4032	1	IGHJ4-1*02	0.964086	0.997595	1	0	-1	8	36	0	2	3	C	C	W	285	7	0	0	0.0245614	-87.6776
BD09.preF.H.4C10	IGHV3-30*18	0.85577	1	1	IGHD6-19*01	0.0789742	0.0789742	0.140141	IGHJ3-1*02	0.973935	1	3	10	3	-1	39	0	6	3	C	C	W	289	28	2	2	0.0968858	-171.32
BD09.preF.H.4C11	IGHV3-23*04	0.989092	1	1	IGHD3-16*01	0.300647	0.5928	0.840799	IGHJ4-1*02	0.947982	0.974405	2	17	13	7	36	0	8	8	C	C	W	288	17	0	0	0.0590278	-125.366
BD09.preF.H.4C12	IGHV1-18*01	0.940024	1	1	IGHD2-2*01	0.294221	0.763784	0.860516	IGHJ4-1*02	0.82206	1	-1	7	4	1	57	0	12	3	C	C	W	288	51	0	0	0.177083	-247.091
BD09.preF.H.4C7	IGHV5-51*03	0.955985	1	1	IGHD2-15*01	0.943985	0.943985	1	IGHJ4-1*02	0.969348	1	1	1	14	3	51	0	7	12	C	C	W	287	14	0	0	0.0487805	-125.062
BD09.preF.H.4C8	IGHV3-33*01	0.679478	1	1	IGHD2-21*01	0.213061	0.426121	0.484954	IGHJ2-1*01	1	1	-2	17	5	2	48	0	1	14	C	C	W	287	17	0	0	0.0592334	-128.265
BD09.preF.H.4E10	IGHV1-2*02	0.990221	1	1	IGHD6-13*01	0.142553	0.142553	0.496302	IGHJ4-1*02	0.478452	0.500131	1	-4	15	13	21	0	3	0	C	C	W	287	17	0	0	0.0592334	-111.663
BD09.preF.H.4E3	IGHV4-59*03	0.723037	1	1	IGHD6-19*01	0.983957	0.983957	0.983957	IGHJ4-1*02	0.478028	0.514324	-5	8	3	5	27	0	4	2	C	G	W	291	37	0	0	0.127148	-180.487
BD09.preF.H.4E4	IGHV3-74*03	0.508334	1	1	IGHD4-17*01	0.09939	0.09939	0.128528	IGHJ4-1*02	0.966856	0.998266	4	-1	11	10	27	0	5	8	C	C	W	288	12	0	0	0.0416667	-104.52
BD09.preF.H.4F11	IGHV3-21*01	0.885774	1	1	IGHD3-10*01	1	1	1	IGHJ4-1*02	0.961925	1	1	1	7	-2	54	0	5	3	C	C	W	288	23	0	0	0.0798611	-137.377
BD09.preF.H.4G2	IGHV4-4*07	1	1	1	IGHD5-12*01	0.319686	0.319686	0.550437	IGHJ4-1*02	0.976797	1	-2	10	2	4	36	0	4	1	C	C	W	291	39	0	0	0.134021	-188.335
BD09.preF.H.4G9	IGHV3-21*01	0.885774	1	1	IGHD3-10*01	1	1	1	IGHJ4-1*02	0.961925	1	1	1	7	-2	54	0	5	3	C	C	W	288	23	0	0	0.0798611	-137.377
BD09.preF.H.5B2	IGHV1-18*01	0.938383	1	1	IGHD3-10*01	0.977908	1	1	IGHJ4-1*02	0.969192	1	-1	9	-1	7	45	0	7	5	C	C	W	288	35	0	0	0.121528	-177.308
BD09.preF.H.5C7	IGHV2-70D*04	0.995747	1	1	IGHD1C-14*01	0.0988453	0.0988453	0.106296	IGHJ4-1*02	0.980926	1	3	-3	9	6	36	0	10	0	C	C	W	291	11	0	0	0.0378007	-105.885
BD09.preF.H.5E6	IGHV3-48*01	0.661129	1	1	IGHD2-21*02	0.565215	0.594151	0.678274	IGHJ3-1*02	0.971071	1	2	16	3	0	36	0	5	0	C	C	W	288	9	0	0	0.03125	-93.1538
BD09.preF.H.5F5	IGHV4-39*01	0.916017	1	1	IGHD6-19*01	0.992755	0.992755	0.992755	IGHJ4-1*02	0.487257	0.987872	1	6	2	5	51	0	4	18	C	C	W	291	17	0	0	0.0584192	-148.961
BD09.preF.H.5G10	IGHV4-39*01	0.953368	1	1	IGHD3-3*01	0.771568	1	1	IGHJ6-1*02	0.979929	1	7	7	11	17	36	0	5	5	C	C	W	291	19	0	0	0.0652921	-126.752
BD09.preF.H.2B10	IGHV3-21*01	0.892742	1	1	IGHD3-10*01	1	1	1	IGHJ4-1*02	0.964247	1	2	3	2	4	60	0	12	6	C	C	W	288	0	0	0	0	-89.1415
BD09.preF.H.4G11	IGHV4-31*03	0.95055	1	1	IGHD3-3*01	0.979105	0.979105	1	IGHJ3-1*01	0.964066	1	3	1	17	7	39	0	2	10	C	C	W	291	40	0	3	0.137457	-194.522
BD09.preF.H.5C9	IGHV3-9*01	0.92505	1	1	IGHD3-9*01	0.96679	0.96679	0.96679	IGHJ5-1*02	1	1	3	10	9	2	54	0	14	6	C	C	W	288	10	0	0	0.0347222	-115.633
BD09.preF.H.6A5	IGHV4-59*01	0.953904	1	1	IGHD5-24*01	1	1	1	IGHJ4-1*02	0.953904	1	3	2	6	-3	42	0	4	10	C	R	W	291	21	0	0	0.0721649	-140.803
BD09.preF.H.6C3	IGHV3-21*01	0.885774	1	1	IGHD3-10*01	1	1	1	IGHJ4-1*02	0.961925	1	1	1	7	-2	54	0	5	3	C	C	W	288	23	0	0	0.0798611	-137.377
BD09.preF.H.6C6	IGHV3-21*01	0.902261	1	1	IGHD3-10*01	0.98904	0.992703	1	IGHJ4-1*02	0.96742	1	-1	4	7	6	42	0	2	3	C	C	W	288	12	0	0	0.0416667	-107.07
BD09.preF.H.6D10	IGHV2-26*01	1	1	1	IGHD3-22*01	1	1	1	IGHJ4-1*02	0.962629	1	2	4	3	5	54	0	4	9	C	C	W	291	13	0	0	0.0446735	-125.483
BD09.preF.H.6D7	IGHV3-23*04	0.989875	1	1	IGHD3-10*01	0.283846	0.530538	0.602048	IGHJ4-1*02	0.601867	0.621508	2	11	13	0	33	0	4	4	C	C	W	288	18	0	0	0.0625	-133.108
BD09.preF.H.1A4	IGHV3-23*04	0.987514	1	1	IGHD5-5*01	0.498987	0.498987	0.997974	IGHJ4-1*02	0.954478	0.990647	2	4	-1	8	39	0	8	2	C	C	W	288	7	0	0	0.0243056	-102.791
BD09.preF.H.1A5	IGHV6-1*01	0.976819	1	1	IGHD6-19*01	0.175113	0.175113	0.257723	IGHJ5-1*01	0.5	1	1	11	4	6	33	0	2	7	C	C	W	300	21	3	0	0.07	-143.148
BD09.preF.H.1B7	IGHV3-23*04	0.989766	1	1	IGHD6C-13*01	0.487785	0.487785	0.487785	IGHJ4-1*02	0.974294	0.998821	2	0	7	8	39	0	10	3	C	C	W	288	12	0	0	0.0416667	-109.558
BD09.preF.H.1C3	IGHV3-74*02	0.35697	1	1	IGHD6-13*01	0.289576	0.289576	0.293791	IGHJ2-1*01	1	1	0	8	3	2	42	0	7	2	C	C	W	288	11	0	0	0.0381944	-103.948
BD09.preF.H.1C8	IGHV4-31*03	0.944209	1	1	IGHD6-13*01	0.937692	0.937692	0.937692	IGHJ5-1*02	1	1	0	7	2	0	45	0	3	5	C	C	W	291	11	0	0	0.0378007	-104.327
BD09.preF.H.1E11	IGHV3-23*04	0.985463	1	1	IGHD6-13*01	0.938366	0.938366	1	IGHJ4-1*02	0.961394	0.99859	5	-2	2	5	39	0	1	5	C	C	W	288	11	0	0	0.0381944	-106.545
BD09.preF.H.1G4	IGHV3-66*04	0.516546	1	1	IGHD3-16*01	0.324331	0.648662	0.844191	IGHJ6-1*02	0.967019	1	3	17	11	10	33	0	0	0	C	C	W	285	28	0	0	0.0982456	-141.873
BD09.preF.H.2B4	IGHV3-48*01	0.946826	1	1	IGHD2-21*02	0.962335	1	1	IGHJ1-1*01	1	1	1	4	6	3	51	0	8	3	C	C	W	288	16	0	0	0.0555556	-118.968
BD09.preF.H.2C8	IGHV3-23*04	0.983959	1	1	IGHD5-12*01	0.964039	0.964039	0.964039	IGHJ4-1*02	0.95833	1	3	2	5	0	48	0	4	9	C	C	W	288	6	0	0	0.0208333	-98.0711
BD09.preF.H.2E4	IGHV4-61*08	0.989267	0.989267	1	IGHD2-21*01	0.0803028	0.0803028	0.0803028	IGHJ4-1*02	0.484116	0.497402	2	-2	25	5	30	0	1	9	C	C	W	291	34	0	0	0.116838	-180.661
BD09.preF.H.2G2	IGHV4-31*03	0.943999	1	1	IGHD3-3*01	0.562833	0.992942	0.997646	IGHJ4-1*02	0.958633	0.996915	0	11	7	8	36	0	8	1	C	C	W	300	20	9	0	0.0666667	-152.179
BD09.preF.H.3E9	IGHV3-23*04	0.992017	1	1	IGHD6-6*01	0.441525	0.441525	0.446824	IGHJ4-1*02	0.980818	1	2	11	0	5	36	0	12	2	C	C	W	288	12	0	0	0.0416667	-110.928
BD09.preF.H.3F8	IGHV4-59*01	0.967029	1	1	IGHD7C-27*01	0.88263	0.88263	0.88263	IGHJ4-1*02	0.967029	1	1	2	-6	5	33	0	0	8	C	R	W	300	19	9	0	0.0633333	-156.658
BD09.preF.H.3G5	IGHV3-23*04	0.989973	1	1	IGHD3C-9*01	0.338479	0.338479	0.75856	IGHJ4-1*02	0.969409	1	3	8	6	0	45	0	0	9	C	C	W	288	12	0	0	0.0416667	-116.114
BD09.preF.H.1A2	IGHV1-69*01	0.969365	1	1	IGHD1C-1*01	0.127546	0.127546	0.203313	IGHJ6-1*02	0.988105	1	2	6	4	13	45	0	11	5	C	C	W	287	13	0	0	0.0452962	-119.623
BD09.preF.H.1C2	IGHV3-23*04	0.980904	1	1	IGHD3-10*01	0.0605381	0.121076	0.197655	IGHJ2-1*01	1	1	2	29	-4	2	39	0	1	9	C	C	W	288	24	0	0	0.0833333	-148.51
BD09.preF.H.1D5	IGHV1-58*01	0.979305	1	1	IGHD3C-10*01	0.131811	0.131811	0.147077	IGHJ3-1*01	0.5	1	3	13	12	10	33	0	2	14	C	C	W	284	26	0	0	0.0915493	-169.065
BD09.preF.H.1D6	IGHV3-23*04	0.993211	1	1	IGHD3-22*01	0.431448	0.431448	0.439973	IGHJ6-1*02	0.988452	1	-1	10	11	14	45	0	6	5	C	C	W	288	20	0	0	0.0694444	-131.346
BD09.preF.H.1F5	IGHV3-23*04	0.98713	1	1	IGHD1-26*01	0.977396	0.977396	0.977396	IGHJ4-1*02	0.793263	0.823793	2	5	6	12	36	0	10	9	C	C	W	288	24	0	0	0.0833333	-147.297
BD09.preF.H.1H6	IGHV1-69*09	0.981782	1	1	IGHD4-17*01	1	1	1	IGHJ5-1*02	1	1	-2	-2	-1	16	45	0	5	10	C	C	W	287	19	0	0	0.0662021	-144.515
BD09.preF.H.2A3	IGHV4-31*03	0.967495	1	1	IGHD3-16*01	0.185178	0.370356	0.527158	IGHJ4-1*02	0.975765	1	-1	14	15	6	33	0	8	0	C	C	W	291	16	0	0	0.0549828	-114.064
BD09.preF.H.2A5	IGHV3-33*01	0.960962	1	1	IGHD3-3*01	0.995556	1	1	IGHJ4-1*02	0.960962	1	0	5	5	10	48	0	11	4	C	C	W	287	12	0	0	0.0418118	-118.415
BD09.preF.H.2B12	IGHV3-21*01	0.906904	1	1	IGHD3-10*01	0.375098	0.594131	0.862475	IGHJ4-1*02	0.968968	1	1	-3	21	-2	45	0	3	6	C	C	W	288	26	0	0	0.0902778	-160.004
BD09.preF.H.2B7	IGHV5-51*03	0.955985	1	1	IGHD2-15*01	0.943985	0.943985	1	IGHJ4-1*02	0.969348	1	1	1	14	3	51	0	7	12	C	C	W	288	15	0	0	0.0520833	-126.932
BD09.preF.H.2D2	IGHV3-33*01	0.960877	1	1	IGHD5-24*01	0.66069	0.66069	0.66069	IGHJ6-1*02	0.968354	1	0	2	14	3	39	0	1	0	C	C	W	287	13	0	0	0.0452962	-109.57
BD09.preF.H.2D6	IGHV5-51*03	0.970601	1	1	IGHD6C-6*01	0.342642	0.342642	0.343516	IGHJ4-1*02	0.97771	1	4	0	11	2	45	0	7	17	C	C	W	288	26	0	0	0.0902778	-167.821
BD09.preF.H.2D8	IGHV1-18*01	0.938383	1	1	IGHD3-10*01	0.977908	1	1	IGHJ4-1*02	0.969192	1	-1	9	-1	7	45	0	7	5	C	C	W	287	36	0	0	0.125436	-181.627
BD09.preF.H.2E3	IGHV1-18*01	0.938383	1	1	IGHD3-10*01	0.977908	1	1	IGHJ4-1*02	0.969192	1	-1	9	-1	7	45	0	7	5	C	C	W	287	36	0	0	0.125436	-181.627
BD09.preF.H.2F4	IGHV1-18*04	0.969085	1	1	IGHD2-2*01	0.292609	0.760358	0.858815	IGHJ4-1*02	0.819126	1	-1	7	4	1	57	0	12	3	C	C	W	288	52	0	0	0.180556	-249.553
BD09.preF.H.2G11	IGHV3-21*01	0.885774	1	1	IGHD3-10*01	1	1	1	IGHJ4-1*02	0.961925	1	1	1	7	-2	54	0	5	3	C	C	W	288	23	0	0	0.0798611	-137.377
BD09.preF.H.2H4	IGHV4-61*01	0.968165	1	1	IGHD5-24*01	0.811145	0.811145	0.8367	IGHJ5-1*02	0.742839	0.742839	1	0	10	8	36	0	6	4	C	C	W	291	10	0	0	0.0343643	-102.791
BD09.preF.H.3B7	IGHV3-21*01	0.942776	1	1	IGHD6-19*01	0.58013	0.58013	0.582643	IGHJ4-1*02	0.980925	1	1	7	1	3	45	0	8	6	C	C	W	288	13	0	0	0.0451389	-121.037
BD09.preF.H.3C10	IGHV4-39*01	0.964571	1	1	IGHD3C-3*01	0.13708	0.13708	0.201535	IGHJ4-1*02	0.727058	0.745179	2	19	6	6	36	0	6	10	C	C	W	291	17	0	0	0.0584192	-133.628
BD09.preF.H.3F11	IGHV1-69*01	0.947022	1	1	IGHD6-19*01	1	1	1	IGHJ4-1*02	0.962293	1	-2	1	2	4	42	0	3	1	C	C	W	287	19	0	0	0.0662021	-126.204
BD09.preF.H.3G2	IGHV3-23*04	0.993421	1	1	IGHD7-27*01	0.140275	0.140275	0.140275	IGHJ4-1*02	0.980955	1	1	6	-1	4	33	0	0	10	C	C	W	288	24	0	3	0.0833333	-146.857
BD09.preF.H.3G1	IGHV4-59*08	1	1	1	IGHD3C-3*02	0.102592	0.102592	0.126972	IGHJ6-1*02	0.988986	1	0	16	5	11	39	0	6	3	C	R	W	291	17	0	0	0.0584192	-139.024
BD09.preF.H.3H6	IGHV4-61*01	0.968165	1	1	IGHD5-24*01	0.811145	0.811145	0.8367	IGHJ5-1*02	0.742839	0.742839	1	0	10	8	36	0	6	4	C	C	W	291	10	0	0	0.0343643	-102.791
BD09.preF.H.3H7	IGHV4-59*01	0.955717	1	1	IGHD4-4*01	0.492851	0.492851	0.985701	IGHJ5-1*02	0.932258	0.932258	3	5	-2	8	30	0	2	7	C	G	W	291	15	0	0	0.0515464	-111.708
BD09.preF.H.5A6	IGHV4-39*01	1	1	1	IGHD1-1*01	0.0622408	0.124482	0.264152	IGHJ4-1*02	0.952582	1	-1	8	6	8	18	0	0	0	C	C	W	291	12	0	0	0.0412371	-87.6319
BD09.preF.H.5E12	IGHV3-23*04	0.985183	1	1	IGHD6-19*01	0.992962	0.992962	0.992962	IGHJ5-1*02	0.838281	0.873429	-2	8	3	15	27	0	1	4	C	C	W	288	14	0	0	0.0486111	-100.914
BD09.preF.H.5F12	IGHV1-46*01	0.982815	1	1	IGHD3-10*02	0.203824	0.244721	0.260636	IGHJ4-1*02	0.969493	0.998508	1	9	12	10	33	0	3	10	C	C	W	287	23	0	0	0.0801394	-140.69
BD09.preF.H.1C10	IGHV1-46*01	0.977229	1	1	IGHD3-22*01	0.99956	0.99956	0.99956	IGHJ4-1*01	0.807455	1	-4	5	6	2	54	0	7	3	C	C	W	287	35	0	0	0.121951	-185.506
BD09.preF.H.3E11	IGHV1-18*01	0.927858	1	1	IGHD2-15*01	1	1	1	IGHJ4-1*02	0.963929	1	0	4	1	8	54	0	4	10	C	C	W	288	13	0	0	0.0451389	-112.58
BD09.preF.H.4B3	IGHV1-8*01	0.965553	1	1	IGHD3-10*01	0.926612	0.93715	0.939413	IGHJ5-1*02	0.965553	1	0	2	12	2	84	0	19	25	C	C	W	287	27	0	0	0.0940767	-220.311
BD09.preF.H.5C8	IGHV1-18*01	0.938383	1	1	IGHD3-10*01	0.977908	1	1	IGHJ4-1*02	0.969192	1	-1	9	-1	7	45	0	7	5	C	C	W	287	36	0	0	0.125436	-181.627
BD09.preF.H.5G8	IGHV3-9*01	0.92657	1	1	IGHD3-3*01	0.485451	0.97064	1	IGHJ4-1*02	0.963285	1	5	12	5	-2	39	0	3	1	C	C	W	288	9	0	0	0.03125	-106.624
BD09.preF.H.5H8	IGHV4-61*08	0.999063	0.999063	1	IGHD6-6*01	1	1	1	IGHJ6-1*02	0.97775	1	-4	7	0	7	48	0	1	2	C	C	W	291	14	0	0	0.04811	-107.528
BD09.preF.H.5F9	IGHV1-45*02	0.993278	1	1	IGHD3-10*01	1	1	1	IGHJ3-1*02	0.966172	1	1	2	3	0	63	0	6	8	C	C	W	287	11	0	0	0.0383275	-121.451
BD09.preF.H.4B2	IGHV2-5*09	0.92571	1	1	IGHD3-9*01	0.848563	0.848563	0.957173	IGHJ4-1*02	0.966986	1	3	13	8	4	39	0	8	4	C	C	W	291	8	0	0	0.0274914	-106.357
BD09.preF.H.4C9	IGHV2-26*01	1	1	1	IGHD3-22*01	1	1	1	IGHJ4-1*02	0.962629	1	2	4	3	5	54	0	4	9	C	C	W	291	13	0	0	0.0446735	-125.483
BD09.preF.H.4D9	IGHV4-31*03	0.952623	1	1	IGHD2-2*01	0.451583	1	1	IGHJ6-1*02	0.973758	1	2	7	2	13	57	0	5	8	C	C	W	291	5	0	0	0.0171821	-103.514
BD09.preF.H.4E6	IGHV2-5*09	0.803694	1	1	IGHD1-26*01	0.62723	0.62723	0.62723	IGHJ4-1*02	0.972311	1	2	-2	9	-1	60	0	9	15	C	C	W	291	6	0	0	0.0206186	-112.704
BD09.preF.H.4F5	IGHV3-23*04	0.983959	1	1	IGHD5-12*01	0.964039	0.964039	0.964039	IGHJ4-1*02	0.95833	1	3	2	5	0	48	0	4	9	C	C	W	288	6	0	0	0.0208333	-98.0711
BD09.preF.H.4G4	IGHV1-2*02	0.997362	1	1	IGHD6-13*01	0.588014	0.588014	0.670254	IGHJ1-1*01	1	1	1	4	3	8	45	0	8	6	C	C	W	287	28	0	0	0.097561	-164.822
BD09.preF.H.5A8	IGHV3-13*01	0.954609	1	1	IGHD2-2*01	0.261655	0.707662	0.735895	IGHJ4-1*02	0.96838	1	1	12	4	7	36	0	7	0	C	C	W	285	19	0	0	0.0666667	-129.657
BD09.preF.H.5B11	IGHV4-39*01	1	1	1	IGHD1-1*01	0.106813	0.106813	0.106813	IGHJ4-1*02	0.730471	0.758428	1	6	6	8	18	0	0	0	C	C	W	291	17	0	0	0.0584192	-106.199
BD09.preF.H.5B4	IGHV3-48*01	0.961148	1	1	IGHD6-13*01	0.728458	0.728458	0.880026	IGHJ4-1*02	0.971894	1	1	6	2	6	39	0	8	3	C	C	W	288	21	0	0	0.0729167	-139.253
BD09.preF.H.5B5	IGHV4-59*01	0.955378	1	1	IGHD2-21*02	0.955378	1	1	IGHJ4-1*02	0.955378	1	0	5	6	-1	42	0	8	0	C	R	W	291	13	0	0	0.0446735	-111.537
BD09.preF.H.5B9	IGHV4-61*08	0.960565	1	1	IGHD3-22*01	0.338737	0.338737	0.999575	IGHJ1-1*01	1	1	1	16	5	4	39	0	5	3	C	C	W	291	26	0	0	0.0893471	-148.158
BD09.preF.H.5C10	IGHV1-18*01	0.926263	1	1	IGHD2-15*01	1	1	1	IGHJ4-1*02	0.963131	1	0	4	0	8	54	0	4	9	C	C	W	288	13	0	0	0.0451389	-111.356
BD09.preF.H.5C2	IGHV3-15*01	0.93888	1	1	IGHD6-13*01	0.199511	0.199511	0.213092	IGHJ4-1*01	0.494114	1	4	8	2	4	39	0	13	1	C	C	W	294	22	0	0	0.0748299	-148.19
BD09.preF.H.5D10	IGHV2-26*01	1	1	1	IGHD3-22*01	1	1	1	IGHJ4-1*02	0.962629	1	2	4	3	5	54	0	4	9	C	C	W	291	13	0	0	0.0446735	-125.483
BD09.preF.H.5D5	IGHV2-5*09	0.933913	1	1	IGHD6-6*01	1	1	1	IGHJ4-1*02	0.966957	1	2	1	0	-1	60	0	11	9	C	C	W	291	2	0	0	0.00687285	-94.8625
BD09.preF.H.5E10	IGHV1-18*01	0.49062	1	1	IGHD4-23*01	0.973556	0.973556	0.973556	IGHJ2-1*01	1	1	-1	5	-2	2	60	0	3	15	C	C	W	288	21	0	0	0.0729167	-159.178
BD09.preF.H.5F11	IGHV3-21*01	0.907765	1	1	IGHD3-10*01	0.371629	0.588638	0.8545	IGHJ4-1*02	0.969255	1	1	-3	21	-2	45	0	3	6	C	C	W	288	28	0	0	0.0972222	-164.297
BD09.preF.H.5F6	IGHV3-21*01	0.907816	1	1	IGHD3-10*01	0.371423	0.58831	0.854025	IGHJ4-1*02	0.969272	1	1	-3	21	-2	45	0	3	6	C	C	W	288	26	0	0	0.0902778	-156.909
BD09.preF.H.5F8	IGHV1-18*01	0.926263	1	1	IGHD2-15*01	1	1	1	IGHJ4-1*02	0.963131	1	0	4	0	8	54	0	4	9	C	C	W	288	13	0	0	0.0451389	-111.356
BD09.preF.H.5G3	IGHV3-9*01	0.940324	1	1	IGHD1-1*01	0.268628	0.268628	0.780866	IGHJ4-1*02	0.970162	1	5	8	1	4	39	0	9	7	C	C	W	288	10	0	0	0.0347222	-112.032
BD09.preF.H.5H11	IGHV1-18*01	0.932271	1	1	IGHD2-15*01	0.564706	0.564706	1	IGHJ2-1*01	1	1	-1	-1	4	10	69	0	13	10	C	C	W	288	20	0	0	0.0694444	-165.494
BD09.preF.H.2H10	IGHV1-18*01	0.927858	1	1	IGHD2-15*01	1	1	1	IGHJ4-1*02	0.963929	1	0	4	1	8	54	0	4	10	C	C	W	287	15	0	0	0.0522648	-119.361
BD09.preF.H.2H6	IGHV4-59*08	1	1	1	IGHD2-21*02	0.932605	0.96943	0.96943	IGHJ5-1*02	1	1	0	6	1	5	57	0	21	1	C	R	W	291	30	0	0	0.103093	-186.369
BD09.preF.H.3A8	IGHV3-7*01	0.945016	1	1	IGHD6-19*01	0.872039	0.872039	0.875398	IGHJ4-1*02	0.969017	1	3	10	2	-1	45	0	8	8	C	C	W	288	14	0	0	0.0486111	-117.297
BD09.preF.H.3E8	IGHV2-26*01	1	1	1	IGHD3-22*01	1	1	1	IGHJ4-1*02	0.962629	1	2	4	3	5	54	0	4	9	C	C	W	291	13	0	0	0.0446735	-125.483
BD09.preF.H.4A11	IGHV4-59*01	0.966945	1	1	IGHD3-10*01	0.418336	0.820001	0.855806	IGHJ4-1*02	0.964934	0.997989	2	13	11	3	30	0	5	7	C	R	W	291	19	0	0	0.0652921	-130.222
BD09.preF.H.4B6	IGHV3-23*04	0.987176	1	1	IGHD3-22*01	0.988914	0.988914	0.996282	IGHJ4-1*02	0.964123	1	4	13	5	4	45	0	11	7	C	C	W	288	18	0	0	0.0625	-140.775
BD09.preF.H.4G3	IGHV1-18*01	0.938383	1	1	IGHD3-10*01	0.977908	1	1	IGHJ4-1*02	0.969192	1	-1	9	-1	7	45	0	7	5	C	C	W	287	36	0	0	0.125436	-181.627
BD09.preF.H.4G5	IGHV1-18*01	0.938383	1	1	IGHD3-10*01	0.977908	1	1	IGHJ4-1*02	0.969192	1	-1	9	-1	7	45	0	7	5	C	C	W	287	36	0	0	0.125436	-181.627
BD09.preF.H.6B6	IGHV1-18*01	0.939913	1	1	IGHD2-21*01	0.47927	0.95854	0.989733	IGHJ4-1*02	0.969957	1	1	1	-2	8	45	0	2	1	C	C	W	288	16	0	0	0.0555556	-132.827
BD09.preF.H.6C4	IGHV4-39*01	1	1	1	IGHD1-1*01	0.0622408	0.124482	0.264152	IGHJ4-1*02	0.952582	1	-1	8	6	8	18	0	0	0	C	C	W	291	16	0	0	0.0549828	-100.01
BD09.preF.H.6C8	IGHV1-18*01	0.925626	1	1	IGHD3-16*01	0.507639	1	1	IGHJ3-1*01	0.5	1	2	6	12	-1	57	0	10	5	C	C	W	288	17	0	0	0.0590278	-140.876
BD09.preF.H.6C9	IGHV3-23*04	0.983959	1	1	IGHD5-12*01	0.964039	0.964039	0.964039	IGHJ4-1*02	0.95833	1	3	2	5	0	48	0	4	9	C	C	W	288	6	0	0	0.0208333	-98.0711
BD09.preF.H.6D3	IGHV1-69*06	0.966274	1	1	IGHD1-26*01	0.367267	0.367267	0.385673	IGHJ4-1*02	0.943878	0.969822	3	6	5	11	27	0	1	9	C	C	W	288	20	0	0	0.0694444	-129.329
BD09.preF.H.6D5	IGHV1-18*01	0.926838	1	1	IGHD6-13*01	0.859545	0.859545	0.861152	IGHJ4-1*02	0.963419	1	-4	5	2	5	42	0	4	3	C	C	W	288	21	0	0	0.0729167	-134.274
BD09.preF.H.5B6	IGHV3-21*01	0.917016	1	1	IGHD3C-16*01	0.472585	0.538564	0.649718	IGHJ4-1*02	0.964006	0.991667	1	14	12	8	48	0	0	24	C	C	W	288	35	0	0	0.121528	-194.084
BD09.preF.H.5E5	IGHV3-21*03	0.487913	1	1	IGHD3-3*01	0.70506	0.782066	0.909928	IGHJ4-1*02	0.969191	0.993366	1	2	13	8	48	0	11	8	C	C	W	288	33	0	0	0.114583	-189.858
BD09.preF.H.1G10	IGHV3-48*02	0.988026	1	1	IGHD3-9*01	0.314961	0.314961	0.314961	IGHJ4-1*02	0.97415	0.999071	2	14	10	10	39	0	11	11	C	C	W	288	30	0	0	0.104167	-178.043
BD09.preF.H.2B8	IGHV4-4*07	1	1	1	IGHD1-1*01	0.0381998	0.0381998	0.0381998	IGHJ3-1*01	0.960526	1	2	-3	15	3	27	0	0	3	C	C	W	285	19	0	0	0.0666667	-115.283
BD09.preF.H.2G5	IGHV3-23*04	0.992697	1	1	IGHD2-15*01	0.274592	0.274592	0.317387	IGHJ4-1*02	0.977742	1	5	8	14	4	39	0	7	10	C	C	W	288	9	0	0	0.03125	-107.068
BD09.preF.H.2H3	IGHV3-74*02	0.970703	1	1	IGHD1-1*01	0.69995	0.69995	0.908255	IGHJ4-1*02	0.970703	1	1	4	1	6	48	0	8	15	C	C	W	288	5	0	0	0.0173611	-104.125
BD09.preF.H.3B2	IGHV2-26*01	1	1	1	IGHD3-22*01	1	1	1	IGHJ4-1*02	0.962629	1	2	4	3	5	54	0	4	9	C	C	W	291	13	0	0	0.0446735	-125.483
BD09.preF.H.3B3	IGHV1-8*01	0.964788	1	1	IGHD6-6*01	0.985122	0.985122	0.986269	IGHJ4-1*02	0.964788	1	-1	3	-2	7	42	0	3	6	C	C	W	287	17	0	0	0.0592334	-131.693
BD09.preF.H.3B4	IGHV1-2*02	0.955479	1	1	IGHD2-2*01	0.335301	0.999297	1	IGHJ5-1*02	1	1	-2	2	3	1	60	0	3	5	C	C	W	287	18	0	0	0.0627178	-134.648
BD09.preF.H.3B5	IGHV2-26*01	1	1	1	IGHD3-22*01	1	1	1	IGHJ4-1*02	0.962629	1	2	4	3	5	54	0	4	9	C	C	W	291	13	0	0	0.0446735	-125.483
BD09.preF.H.3C2	IGHV3-66*01	0.999504	1	1	IGHD2-15*01	0.0745349	0.114084	0.203993	IGHJ6-1*02	0.982933	1	-2	27	-1	18	30	0	0	4	C	C	W	285	19	0	0	0.0666667	-118.661
BD09.preF.H.3E3	IGHV4-31*03	0.968053	1	1	IGHD1C-1*01	0.237094	0.237094	0.276791	IGHJ3-1*02	0.975442	1	1	5	3	7	36	0	9	2	C	C	W	291	29	0	0	0.0996564	-169.5
BD09.preF.H.3F10	IGHV2-70*11	0.422077	0.808027	1	IGHD3-9*01	0.557806	0.557806	1	IGHJ4-1*02	0.973233	1	5	15	3	8	36	0	11	1	C	C	W	289	2	0	0	0.00692042	-80.5349
BD09.preF.H.3F2	IGHV3-21*01	0.905571	1	1	IGHD1-1*01	0.22298	0.22298	0.451026	IGHJ6-1*02	0.972307	1	2	15	-6	19	33	0	9	0	C	C	W	288	28	0	0	0.0972222	-146.784
BD09.preF.H.3F5	IGHV1-18*01	0.939381	1	1	IGHD6-13*01	0.566413	0.566413	0.579071	IGHJ4-1*02	0.965225	0.995535	-4	8	3	6	45	0	10	5	C	C	W	288	28	0	0	0.0972222	-168.614
BD09.preF.H.1B4	IGHV1-2*02	0.988032	1	1	IGHD2C-15*01	0.756614	0.756614	0.773451	IGHJ4-1*02	0.974382	1	4	-1	19	3	48	0	11	9	C	C	W	288	34	0	0	0.118056	-188.1
BD09.preF.H.1B8	IGHV2-26*01	1	1	1	IGHD3-22*01	1	1	1	IGHJ4-1*02	0.962629	1	2	4	3	5	54	0	4	9	C	C	W	291	13	0	0	0.0446735	-131.04
BD09.preF.H.1D9	IGHV3-48*01	0.939962	1	1	IGHD2-8*01	1	1	1	IGHJ4-1*02	0.956151	0.997751	-2	7	2	10	63	0	23	4	C	C	W	288	6	0	0	0.0208333	-113.915
BD09.preF.H.1E4	IGHV3-53*01	0.850334	0.97618	1	IGHD6-13*01	0.904407	0.904407	0.955128	IGHJ4-1*02	0.506276	0.523656	-2	2	6	13	33	0	4	5	C	C	W	285	30	0	0	0.105263	-168.056
BD09.preF.H.1E6	IGHV1-8*02	0.971668	1	1	IGHD3-22*01	0.743548	0.743548	0.771627	IGHJ4-1*02	0.749409	0.773893	-2	9	7	12	48	0	7	14	C	C	W	287	44	0	0	0.15331	-218.334
BD09.preF.H.1G8	IGHV2-26*01	1	1	1	IGHD3-22*01	0.998432	0.998432	0.998432	IGHJ4-1*02	0.967844	1	2	4	3	5	54	0	4	9	C	C	W	291	21	0	0	0.0721649	-148.91
BD09.preF.H.2A8	IGHV3-23*04	0.984817	1	1	IGHD2-2*01	0.345155	1	1	IGHJ6-1*02	0.974174	1	5	2	6	10	57	0	7	5	C	C	W	288	9	0	0	0.03125	-103.068
BD09.preF.H.2C10	IGHV2-26*01	1	1	1	IGHD3-22*01	1	1	1	IGHJ4-1*02	0.962629	1	2	4	3	5	54	0	4	9	C	C	W	291	13	0	0	0.0446735	-125.483
BD09.preF.H.2C12	IGHV1-18*04	0.974799	1	1	IGHD2C-15*01	0.10083	0.302391	0.627654	IGHJ2-1*01	1	1	0	19	4	-1	42	0	5	1	C	C	W	288	17	0	0	0.0590278	-127.428
BD09.preF.H.2C7	IGHV3-30*18	0.965189	1	1	IGHD6-13*01	0.919005	0.919005	0.927545	IGHJ6-1*02	0.974467	1	0	7	2	4	54	0	2	7	C	C	W	287	8	0	0	0.0278746	-105.69
BD09.preF.H.2E10	IGHV1-18*01	0.927858	1	1	IGHD2-15*01	1	1	1	IGHJ4-1*02	0.963929	1	0	4	1	8	54	0	4	10	C	C	W	287	15	0	0	0.0522648	-120.625
BD09.preF.H.2E5	IGHV1-18*01	0.938383	1	1	IGHD3-10*01	0.977908	1	1	IGHJ4-1*02	0.969192	1	-1	9	-1	7	45	0	7	5	C	C	W	287	36	0	0	0.125436	-181.627
BD09.preF.H.2E6	IGHV3-11*01	0.960594	1	1	IGHD5-5*01	0.482211	0.482211	0.992951	IGHJ6-1*02	0.960347	1	0	2	9	21	39	0	7	7	C	C	W	287	14	0	0	0.0487805	-118.666
BD09.preF.H.2E9	IGHV1-18*01	0.957923	1	1	IGHD6-25*01	0.281792	0.281792	0.350531	IGHJ4-1*02	0.711744	0.728673	-1	2	-1	4	45	0	5	4	C	C	W	287	22	0	0	0.0766551	-149.482
BD09.preF.H.2F6	IGHV3-23*04	0.984598	1	1	IGHD3-10*01	0.995996	1	1	IGHJ5-1*02	1	1	-2	8	1	2	63	0	3	13	C	C	W	288	22	0	0	0.0763889	-144.903
BD09.preF.H.3A7	IGHV3-23*04	0.985174	1	1	IGHD5-5*01	0.498084	0.498084	0.997433	IGHJ4-1*02	0.961655	1	-2	6	-1	0	48	0	2	7	C	C	W	288	20	0	0	0.0694444	-132.073
BD09.preF.H.3C3	IGHV3-30*18	0.924803	1	1	IGHD5-5*01	0.5	0.5	1	IGHJ6-1*02	0.964327	1	2	2	2	6	51	0	6	0	C	C	W	287	10	0	0	0.0348432	-103.994
BD09.preF.H.3F7	IGHV1-8*01	0.964693	1	1	IGHD3-22*01	1	1	1	IGHJ4-1*02	0.382097	0.398718	-2	4	7	12	48	0	2	14	C	C	W	287	10	0	0	0.0348432	-123.932
BD09.preF.H.1F8	IGHV1-69*06	0.95176	1	1	IGHD6-13*01	0.221304	0.221304	0.290845	IGHJ5-1*02	1	1	1	4	8	4	42	0	8	5	C	C	W	287	26	0	0	0.0905923	-156.923
BD09.preF.H.2B5	IGHV1-46*01	0.978112	1	1	IGHD3-22*01	0.999419	0.999419	1	IGHJ4-1*02	0.671564	0.694212	-4	5	6	6	54	0	7	7	C	C	W	287	26	0	0	0.0905923	-168.175
BD09.preF.H.2E7	IGHV1-46*01	0.978112	1	1	IGHD3-22*01	0.999419	0.999419	1	IGHJ4-1*02	0.671564	0.694212	-4	5	6	6	54	0	7	7	C	C	W	287	26	0	0	0.0905923	-168.175
BD09.preF.H.3D2	IGHV5-51*01	0.91212	1	1	IGHD3-10*01	0.861744	1	1	IGHJ6-1*02	0.97867	1	2	10	7	7	75	0	25	8	C	C	W	288	16	0	0	0.0555556	-159.479
BD09.preF.H.3G11	IGHV1-46*01	0.978112	1	1	IGHD3-22*01	0.999419	0.999419	1	IGHJ4-1*02	0.671564	0.694212	-4	5	6	6	54	0	7	7	C	C	W	287	26	0	0	0.0905923	-168.175
BD09.preF.H.4B10	IGHV1-18*01	0.927858	1	1	IGHD2-15*01	1	1	1	IGHJ4-1*02	0.963929	1	0	4	1	8	54	0	4	10	C	C	W	288	14	0	0	0.0486111	-115.042
BD09.preF.H.4C2	IGHV1-8*02	0.972771	1	1	IGHD3-22*01	0.733526	0.733526	0.77799	IGHJ4-1*02	0.59349	0.612771	-2	9	7	12	48	0	7	14	C	C	W	287	36	0	0	0.125436	-196.738
BD09.preF.H.4G10	IGHV1-46*01	0.978112	1	1	IGHD3-22*01	0.999419	0.999419	1	IGHJ4-1*02	0.671564	0.694212	-4	5	6	6	54	0	7	7	C	C	W	287	26	0	0	0.0905923	-168.175
BD09.preF.H.5B7	IGHV1-8*01	0.5	1	1	IGHD2-2*03	0.434742	0.465125	0.569563	IGHJ4-1*02	0.59166	0.607981	-2	-1	23	12	48	0	15	12	C	C	W	288	47	0	0	0.163194	-225.654
BD09.preF.H.3H8	IGHV1-69*06	0.948937	1	1	IGHD4-17*01	0.999287	0.999287	1	IGHJ4-1*02	0.962942	1	3	3	-1	3	45	0	3	12	C	C	W	287	26	0	0	0.0905923	-161.186
BD09.preF.H.5C3	IGHV1-46*03	0.7931	1	1	IGHD6-13*01	0.180767	0.180767	0.280664	IGHJ4-1*02	0.421842	0.843684	3	6	4	5	36	0	10	1	C	C	W	287	18	0	0	0.0627178	-131.972
BD09.preF.H.6C1	IGHV1-69*09	0.966168	1	1	IGHD4-4*01	0.229191	0.229191	0.231119	IGHJ4-1*02	0.974958	1	1	1	7	4	48	0	22	1	C	C	W	287	16	0	0	0.0557491	-136.861
BD09.preF.H.6C7	IGHV1-8*02	0.972771	1	1	IGHD3-22*01	0.733526	0.733526	0.77799	IGHJ4-1*02	0.59349	0.612771	-2	9	7	12	48	0	7	14	C	C	W	288	36	0	0	0.125	-195.514
BD09.postF.H.2G1	IGHV3-23*04	0.990043	1	1	IGHD1-1*01	0.120124	0.120124	0.301482	IGHJ5-1*02	1	1	5	9	2	5	27	0	4	2	C	C	G	288	36	0	0	0.125	-175.011
BD09.postF.H.5A5	IGHV3-30*03	0.5	1	1	IGHD1-7*01	0.781812	0.781812	0.796606	IGHJ4-1*02	0.968723	1	4	7	-3	7	42	0	9	9	C	C	W	287	9	0	0	0.0313589	-109.37
BD09.postF.H.1D5	IGHV1-18*01	0.925626	1	1	IGHD3-16*01	0.507639	1	1	IGHJ3-1*01	0.5	1	2	6	12	-1	57	0	10	5	C	C	W	288	21	0	0	0.0729167	-151.358
BD09.postF.H.1D8	IGHV3-48*01	0.949833	1	1	IGHD3-10*01	1	1	1	IGHJ4-1*02	0.964809	1	2	7	5	4	42	0	3	4	C	C	W	288	9	0	0	0.03125	-95.3103
BD09.postF.H.1E5	IGHV3-21*01	0.909882	1	1	IGHD2-8*01	0.980251	0.994805	0.994805	IGHJ4-1*02	0.905815	0.93512	3	13	0	8	45	0	13	3	C	C	W	288	14	0	0	0.0486111	-130.242
BD09.postF.H.1F4	IGHV1-8*01	0.976179	1	1	IGHD7-27*01	0.572184	0.572184	0.572184	IGHJ2-1*01	1	1	5	4	0	2	33	0	5	1	C	C	W	287	15	0	0	0.0522648	-110.524
BD09.postF.H.1F5	IGHV3-7*01	0.942734	1	1	IGHD1-1*01	0.0415915	0.0831829	0.170332	IGHJ6-1*02	0.979806	1	2	11	2	16	24	0	1	0	C	C	W	288	14	0	0	0.0486111	-94.1052
BD09.postF.H.1G5	IGHV1-2*02	0.996732	1	1	IGHD2-2*01	0.162214	0.486641	0.496584	IGHJ4-1*02	0.970753	1	1	10	14	5	48	0	14	11	C	C	W	287	14	0	0	0.0487805	-137.479
BD09.postF.H.2C2	IGHV3-7*03	0.975889	1	1	IGHD1C-14*01	0.0724242	0.0724242	0.137381	IGHJ4-1*02	0.660404	0.676569	3	8	-4	12	24	0	2	2	C	C	W	288	13	0	0	0.0451389	-109.119
BD09.postF.H.2D6	IGHV3-15*01	0.933711	1	1	IGHD6C-6*01	0.37024	0.37024	0.580805	IGHJ4-1*02	0.957145	0.982095	5	6	-2	11	30	0	9	1	C	C	W	294	32	0	0	0.108844	-172.553
BD09.postF.H.2D7	IGHV3-7*03	0.975889	1	1	IGHD1C-14*01	0.0724242	0.0724242	0.137381	IGHJ4-1*02	0.660404	0.676569	3	8	-4	12	24	0	2	2	C	C	W	288	13	0	0	0.0451389	-109.119
BD09.postF.H.2E9	IGHV2-26*01	1	1	1	IGHD3-22*01	1	1	1	IGHJ4-1*02	0.962629	1	2	4	3	5	54	0	4	9	C	C	W	291	14	0	0	0.04811	-127.946
BD09.postF.H.3A3	IGHV3-21*01	0.895499	1	1	IGHD2-15*01	1	1	1	IGHJ4-1*02	0.965166	1	2	3	-2	4	48	0	2	0	C	C	W	288	5	0	0	0.0173611	-89.5285
BD09.postF.H.3B6	IGHV3-23*04	0.996801	1	1	IGHD3C-3*02	0.121872	0.159116	0.276903	IGHJ4-1*02	0.574951	0.584847	4	18	7	5	36	0	2	15	C	C	W	288	18	0	0	0.0625	-143.65
BD09.postF.H.3D1	IGHV3-15*01	0.932147	1	1	IGHD2C-2*02	0.391341	0.463694	0.591397	IGHJ4-1*02	0.933811	0.955177	8	-1	21	10	15	0	0	0	C	C	W	294	24	0	0	0.0816327	-125.899
BD09.postF.H.3D11	IGHV2-70D*04	0.978596	0.996539	1	IGHD3-22*01	1	1	1	IGHJ4-1*02	0.958918	1	3	2	3	1	54	0	3	5	C	C	W	291	12	0	0	0.0412371	-111.909
BD09.postF.H.3D12	IGHV3-73*01	0.980348	1	1	IGHD4-23*01	0.273353	0.273353	0.37432	IGHJ4-1*02	0.980348	1	5	5	7	6	36	0	7	11	C	C	W	294	15	0	0	0.0510204	-122.921
BD09.postF.H.3D3	IGHV3-21*01	0.933444	1	1	IGHD1-14*01	0.642934	0.642934	0.690724	IGHJ3-1*01	0.5	1	3	3	6	2	45	0	7	11	C	C	W	288	23	0	0	0.0798611	-154.918
BD09.postF.H.3E1	IGHV3-7*03	0.975889	1	1	IGHD1C-14*01	0.0724242	0.0724242	0.137381	IGHJ4-1*02	0.660404	0.676569	3	8	-4	12	24	0	2	2	C	C	W	288	13	0	0	0.0451389	-109.119
BD09.postF.H.1B12	IGHV1-8*01	0.964693	1	1	IGHD3-22*01	1	1	1	IGHJ4-1*02	0.382097	0.398718	-2	4	7	12	48	0	2	14	C	C	W	287	10	0	0	0.0348432	-123.932
BD09.postF.H.1G7	IGHV5-51*03	0.955985	1	1	IGHD2-15*01	0.943985	0.943985	1	IGHJ4-1*02	0.969348	1	1	1	14	3	51	0	7	12	C	C	W	287	14	0	0	0.0487805	-127.525
BD09.postF.H.2G4	IGHV1-18*01	0.938383	1	1	IGHD3-10*01	0.977908	1	1	IGHJ4-1*02	0.969192	1	-1	9	-1	7	45	0	7	5	C	C	W	288	36	0	0	0.125	-179.77
BD09.postF.H.2G9	IGHV5-51*03	0.955985	1	1	IGHD2-15*01	0.943985	0.943985	1	IGHJ4-1*02	0.969348	1	1	1	14	3	51	0	7	12	C	C	W	287	14	0	0	0.0487805	-125.062
BD09.postF.H.3G1	IGHV4-59*01	0.971561	1	1	IGHD4-17*01	0.127632	0.127632	0.357452	IGHJ4-1*02	0.971561	1	1	15	-6	7	21	0	2	4	C	R	W	291	6	0	0	0.0206186	-79.4247
BD09.postF.H.3H3	IGHV3-23*04	0.983106	1	1	IGHD2-15*01	1	1	1	IGHJ4-1*02	0.96519	1	-1	11	3	5	48	0	10	3	C	C	W	288	2	0	0	0.00694444	-81.4002
BD09.postF.H.4B10	IGHV3-30*03	0.5	1	1	IGHD1-7*01	0.781812	0.781812	0.796606	IGHJ4-1*02	0.968723	1	4	7	-3	7	42	0	9	9	C	C	W	287	10	0	0	0.0348432	-111.833
BD09.postF.H.4B12	IGHV1-46*01	0.975131	1	1	IGHD6-25*01	0.264817	0.264817	0.418778	IGHJ4-1*02	0.972063	0.99895	1	0	-1	10	33	0	0	2	C	C	W	288	22	0	0	0.0763889	-137.363
BD09.postF.H.4B2	IGHV4-59*04	1	1	1	IGHD3-10*01	0.194196	0.388391	0.603273	IGHJ4-1*01	0.906827	0.962663	0	26	-4	11	30	0	1	14	C	C	W	291	22	0	0	0.0756014	-136.017
BD09.postF.H.4C3	IGHV3-73*01	0.959757	1	1	IGHD6-6*01	0.999428	0.999428	0.999428	IGHJ4-1*02	0.959757	1	3	1	0	3	36	0	2	1	C	C	W	294	8	0	0	0.0272109	-90.413
BD09.postF.H.4C6	IGHV3-23*04	0.986167	1	1	IGHD6-13*01	0.372137	0.372137	0.372137	IGHJ4-1*02	0.97281	1	-2	5	0	3	42	0	1	4	C	C	W	288	10	0	0	0.0347222	-103.344
BD09.postF.H.4D5	IGHV3-23*04	0.982653	1	1	IGHD3-10*01	1	1	1	IGHJ5-1*02	1	1	-2	6	3	2	63	0	1	15	C	C	W	288	16	0	0	0.0555556	-131.893
BD09.postF.H.4E6	IGHV3-11*01	0.975305	1	1	IGHD3C-10*01	0.208861	0.414401	0.436881	IGHJ4-1*02	0.968079	0.992773	4	11	13	10	30	0	11	4	C	C	W	287	5	0	0	0.0174216	-89.5454
BD09.postF.H.4E9	IGHV3-74*02	0.62107	1	1	IGHD5-24*01	0.440467	0.440467	0.530774	IGHJ2-1*01	1	1	0	6	5	5	45	0	5	11	C	C	W	288	4	0	0	0.0138889	-90.1443
BD09.postF.H.4F8	IGHV3-21*01	0.934992	1	1	IGHD2C-21*01	0.203299	0.406598	0.474458	IGHJ5-1*01	0.497598	0.995197	1	1	20	8	42	0	15	4	C	C	W	288	21	0	0	0.0729167	-142.712
BD09.postF.H.4G7	IGHV3-30*03	0.5	1	1	IGHD1-7*01	0.781812	0.781812	0.796606	IGHJ4-1*02	0.968723	1	4	7	-3	7	42	0	9	9	C	C	W	287	9	0	0	0.0313589	-109.37
BD09.postF.H.4G9	IGHV3-23*04	0.98672	1	1	IGHD5-24*01	1	1	1	IGHJ4-1*02	0.961871	1	4	2	2	4	33	0	2	1	C	C	W	288	25	0	0	0.0868056	-137.138
BD09.postF.H.5B1	IGHV3-7*01	0.962966	1	1	IGHD1-26*01	1	1	1	IGHJ4-1*02	0.614954	0.634944	1	2	5	9	39	0	4	10	C	C	W	288	14	0	0	0.0486111	-123.792
BD09.postF.H.5B10	IGHV3-74*02	0.973095	1	1	IGHD3-22*01	0.71894	0.71894	0.729159	IGHJ4-1*02	0.477845	0.491081	4	10	13	12	24	0	4	8	C	C	W	288	26	0	0	0.0902778	-144.803
BD09.postF.H.5B5	IGHV3-30*03	0.5	1	1	IGHD1-7*01	0.781812	0.781812	0.796606	IGHJ4-1*02	0.968723	1	4	7	-3	7	42	0	9	9	C	C	W	287	9	0	0	0.0313589	-109.37
BD09.postF.H.5D12	IGHV6-1*01	0.981293	1	1	IGHD6-19*01	0.271592	0.271592	0.29488	IGHJ5-1*02	1	1	1	11	4	6	33	0	2	7	C	C	W	297	12	0	0	0.040404	-106.41
BD09.postF.H.1G4	IGHV1-18*01	0.941109	1	1	IGHD3-10*01	0.978344	1	1	IGHJ4-1*02	0.915875	0.944574	-1	9	-1	7	45	0	7	5	C	C	W	288	36	0	0	0.125	-194.611
BD09.postF.H.1H2	IGHV3-23*04	0.985867	1	1	IGHD3-10*01	0.259361	0.492852	0.877192	IGHJ6-1*02	0.975961	1	1	15	8	16	48	0	4	16	C	C	W	288	9	0	0	0.03125	-110.206
BD09.postF.H.2A9	IGHV1-18*01	0.938383	1	1	IGHD3-10*01	0.977908	1	1	IGHJ4-1*02	0.969192	1	-1	9	-1	7	45	0	7	5	C	C	W	288	35	0	0	0.121528	-177.308
BD09.postF.H.2B9	IGHV1-18*01	0.938383	1	1	IGHD3-10*01	0.977908	1	1	IGHJ4-1*02	0.969192	1	-1	9	-1	7	45	0	7	5	C	C	W	288	35	0	0	0.121528	-177.308
BD09.postF.H.2E5	IGHV4-59*01	0.978566	1	1	IGHD6C-6*01	0.163172	0.163172	0.228963	IGHJ4-1*02	0.978566	1	3	0	10	9	21	0	1	8	C	R	W	291	14	0	0	0.04811	-106.524
BD09.postF.H.2E6	IGHV6-1*01	0.981302	1	1	IGHD5C-24*01	0.317801	0.317801	0.324281	IGHJ3-1*01	0.981302	1	3	12	-1	3	33	0	3	3	C	C	W	297	17	0	0	0.0572391	-128.692
BD09.postF.H.2F3	IGHV4-59*01	0.943402	1	1	IGHD2-15*01	0.973644	0.973644	0.991267	IGHJ4-1*02	0.961949	1	2	4	13	-3	36	0	3	2	C	R	W	291	19	0	0	0.0652921	-128.747
BD09.postF.H.2F5	IGHV3-74*02	0.97221	1	1	IGHD3-22*01	0.709337	0.709337	0.719257	IGHJ4-1*02	0.477212	0.490832	4	10	13	12	24	0	4	8	C	C	W	288	24	0	0	0.0833333	-141.709
BD09.postF.H.2F6	IGHV3-23*04	0.985339	1	1	IGHD7-27*01	0.423717	0.423717	0.423717	IGHJ4-1*02	0.935634	0.967526	1	6	-3	11	27	0	2	7	C	C	W	288	9	0	0	0.03125	-92.867
BD09.postF.H.2F7	IGHV3-23*04	0.985339	1	1	IGHD7-27*01	0.423717	0.423717	0.423717	IGHJ4-1*02	0.935634	0.967526	1	6	-3	11	27	0	2	7	C	C	W	288	9	0	0	0.03125	-92.867
BD09.postF.H.2F8	IGHV3-21*01	0.487959	1	1	IGHD4C-23*01	0.406881	0.406881	0.419325	IGHJ2-1*01	1	1	3	7	2	3	51	0	12	8	C	C	W	289	39	1	1	0.134948	-219.051
BD09.postF.H.2G6	IGHV3-23*04	0.992697	1	1	IGHD2-15*01	0.274592	0.274592	0.317387	IGHJ4-1*02	0.977742	1	5	8	14	4	39	0	7	10	C	C	W	288	9	0	0	0.03125	-107.068
BD09.postF.H.2G7	IGHV3-30*03	0.971558	1	1	IGHD5-5*01	0.345807	0.345807	0.708544	IGHJ4-1*02	0.974207	1	1	2	11	-1	45	0	5	11	C	C	W	287	22	0	0	0.0766551	-149.968
BD09.postF.H.3B12	IGHV1-18*01	0.93413	1	1	IGHD3-10*01	0.975889	0.999442	0.999442	IGHJ4-1*02	0.967065	1	-1	9	11	7	45	0	7	11	C	C	W	288	35	0	0	0.121528	-178.021
BD09.postF.H.3C11	IGHV3-53*01	0.990933	1	1	IGHD4-23*01	0.938105	0.938105	1	IGHJ3-1*02	0.966298	1	5	-2	3	2	51	0	12	4	C	C	W	285	34	0	0	0.119298	-182.07
BD09.postF.H.3C2	IGHV3-23*04	0.985339	1	1	IGHD7-27*01	0.423717	0.423717	0.423717	IGHJ4-1*02	0.935634	0.967526	1	6	-3	11	27	0	2	7	C	C	W	288	9	0	0	0.03125	-92.867
BD09.postF.H.3D2	IGHV3-15*01	0.651568	1	1	IGHD6-13*01	0.729948	0.729948	0.730368	IGHJ4-1*02	0.953878	0.984161	5	7	2	10	30	0	10	1	C	C	W	294	21	0	0	0.0714286	-131.946
BD09.postF.H.3E11	IGHV3-21*01	0.489356	1	1	IGHD3-10*01	0.108025	0.129036	0.189588	IGHJ2-1*01	1	1	3	14	11	3	51	0	2	22	C	C	W	289	42	1	1	0.145329	-229.829
BD09.postF.H.3E2	IGHV1-8*02	0.972771	1	1	IGHD3-22*01	0.733526	0.733526	0.77799	IGHJ4-1*02	0.59349	0.612771	-2	9	7	12	48	0	7	14	C	C	W	288	35	0	0	0.121528	-192.419
BD09.postF.H.3F1	IGHV4-39*01	0.998469	1	1	IGHD2-2*01	0.338882	1	1	IGHJ4-1*02	0.95803	1	1	10	3	4	42	0	1	6	C	C	W	291	6	0	0	0.0206186	-89.0406
BD09.postF.H.3H11	IGHV3-7*03	0.975889	1	1	IGHD1C-14*01	0.0724242	0.0724242	0.137381	IGHJ4-1*02	0.660404	0.676569	3	8	-4	12	24	0	2	2	C	C	W	288	13	0	0	0.0451389	-109.119
BD09.postF.H.4A8	IGHV2-26*01	1	1	1	IGHD3-22*01	1	1	1	IGHJ4-1*02	0.962629	1	2	4	3	5	54	0	4	9	C	C	W	291	13	0	0	0.0446735	-125.483
BD09.postF.H.4D4	IGHV3-74*02	0.973375	1	1	IGHD6-13*01	0.0908048	0.0908048	0.27396	IGHJ4-1*02	0.973375	1	1	-4	18	3	45	0	16	6	C	C	W	288	11	0	0	0.0381944	-119.086
BD09.postF.H.2B1	IGHV3-23*04	0.990641	1	1	IGHD1-7*01	0.250343	0.250343	0.353728	IGHJ4-1*02	0.971853	0.996886	3	8	2	6	42	0	8	14	C	C	W	289	27	1	4	0.0934256	-180.033
BD09.postF.H.3F5	IGHV3-21*01	0.487959	1	1	IGHD4C-23*01	0.406881	0.406881	0.419325	IGHJ2-1*01	1	1	3	7	2	3	51	0	12	8	C	C	W	289	39	1	1	0.134948	-219.051
BD09.postF.H.4C8	IGHV1-8*02	0.972771	1	1	IGHD3-22*01	0.733526	0.733526	0.77799	IGHJ4-1*02	0.59349	0.612771	-2	9	7	12	48	0	7	14	C	C	W	287	40	0	0	0.139373	-207.22
BD09.postF.H.4F11	IGHV4-59*01	0.964182	1	1	IGHD3-22*01	1	1	1	IGHJ4-1*02	0.79507	0.827549	1	-2	-1	12	48	0	8	3	C	R	W	291	8	0	0	0.0274914	-98.5709
BD09.postF.H.5A10	IGHV3-7*03	0.975889	1	1	IGHD1C-14*01	0.0724242	0.0724242	0.137381	IGHJ4-1*02	0.660404	0.676569	3	8	-4	12	24	0	2	2	C	C	W	288	13	0	0	0.0451389	-109.119
BD09.postF.H.5C4	IGHV3-23*04	0.990108	1	1	IGHD6C-25*01	0.210881	0.210881	0.317694	IGHJ6-1*02	0.983174	1	1	5	8	21	24	0	4	0	C	C	W	288	14	0	0	0.0486111	-102.768
BD09.postF.H.1C2	IGHV1-46*01	0.968534	1	1	IGHD2-15*01	1	1	1	IGHJ6-1*02	0.973239	1	1	5	2	13	54	0	5	2	C	C	W	288	10	0	0	0.0347222	-110.102
BD09.postF.H.1C5	IGHV3-7*03	0.975889	1	1	IGHD1C-14*01	0.0724242	0.0724242	0.137381	IGHJ4-1*02	0.660404	0.676569	3	8	-4	12	24	0	2	2	C	C	W	288	13	0	0	0.0451389	-109.119
BD09.postF.H.1C7	IGHV3-23*04	0.985339	1	1	IGHD7-27*01	0.423717	0.423717	0.423717	IGHJ4-1*02	0.935634	0.967526	1	6	-3	11	27	0	2	7	C	C	W	288	9	0	0	0.03125	-92.867
BD09.postF.H.1D3	IGHV3-23*04	0.986979	1	1	IGHD5-5*01	0.32002	0.32002	0.643021	IGHJ4-1*02	0.969135	1	4	4	9	9	24	0	1	7	C	C	W	288	2	0	0	0.00694444	-75.1178
BD09.postF.H.1D4	IGHV1-46*01	0.982815	1	1	IGHD3-10*02	0.203824	0.244721	0.260636	IGHJ4-1*02	0.969493	0.998508	1	9	12	10	33	0	3	10	C	C	W	288	26	0	0	0.0902778	-148.117
BD09.postF.H.1E2	IGHV4-31*03	0.9704	1	1	IGHD2C-21*01	0.0790486	0.0999883	0.167329	IGHJ3-1*01	0.240867	0.481733	-2	9	14	15	18	0	0	2	C	C	W	291	30	0	0	0.103093	-163.585
BD09.postF.H.1E3	IGHV3-15*01	0.918365	1	1	IGHD1-7*01	0.664818	0.664818	0.712816	IGHJ4-1*02	0.970476	1	2	8	-1	6	27	0	3	0	C	C	W	294	13	0	0	0.0442177	-98.8054
BD09.postF.H.1E8	IGHV3-21*01	0.925703	1	1	IGHD1-1*01	0.332165	0.332165	0.393412	IGHJ3-1*01	0.975234	1	3	0	6	0	42	0	10	0	C	C	W	288	18	0	0	0.0625	-131.759
BD09.postF.H.1E9	IGHV3-7*03	0.975889	1	1	IGHD1C-14*01	0.0724242	0.0724242	0.137381	IGHJ4-1*02	0.660404	0.676569	3	8	-4	12	24	0	2	2	C	C	W	288	13	0	0	0.0451389	-109.119
BD09.postF.H.1F10	IGHV3-23*04	0.983959	1	1	IGHD5-12*01	0.964039	0.964039	0.964039	IGHJ4-1*02	0.95833	1	3	2	5	0	48	0	4	9	C	C	W	288	6	0	0	0.0208333	-98.0711
BD09.postF.H.1F8	IGHV3-74*02	0.996159	1	1	IGHD2-21*01	0.20654	0.41308	0.506414	IGHJ4-1*02	0.977463	1	-2	5	16	8	33	0	12	0	C	C	W	288	25	0	0	0.0868056	-145.564
BD09.postF.H.2B5	IGHV3-23*04	0.992697	1	1	IGHD2-15*01	0.274592	0.274592	0.317387	IGHJ4-1*02	0.977742	1	5	8	14	4	39	0	7	10	C	C	W	288	9	0	0	0.03125	-107.068

## Sheet: CloneAssignments
ReadID	CloneID	CDR3Length	CDR3Mismatches	VMuFreq
BD09.postF.H.2B6	0	42	1.41414	0.03367
BD09.postF.H.5A5	0	42	1.41414	0.03367
BD09.postF.H.4B10	0	42	1.41414	0.037037
BD09.postF.H.4G7	0	42	1.41414	0.03367
BD09.postF.H.5B5	0	42	1.41414	0.03367
BD09.postF.H.2B8	1	45	2.86913	0.0637584
BD09.postF.H.2C10	2	23	0.308725	0.0134228
BD09.postF.H.2C3	3	27	0.90604	0.033557
BD09.postF.H.4E2	3	27	0.90604	0.033557
BD09.postF.H.2F6	3	27	0.90604	0.033557
BD09.postF.H.2F7	3	27	0.90604	0.033557
BD09.postF.H.3C2	3	27	0.90604	0.033557
BD09.postF.H.1C7	3	27	0.90604	0.033557
BD09.postF.H.2C6	4	63	5.70805	0.090604
BD09.postF.H.2D2	5	54	2.87043	0.0531561
BD09.postF.H.2E4	5	54	3.80664	0.0498339
BD09.postF.H.3E5	5	54	3.80664	0.0465116
BD09.postF.H.4B8	5	54	3.80664	0.0498339
BD09.postF.H.4H11	5	54	3.80664	0.0465116
BD09.postF.H.5A12	5	54	3.80664	0.0465116
BD09.preF.H.6D10	5	54	3.80664	0.0465116
BD09.preF.H.4C9	5	54	3.80664	0.0465116
BD09.preF.H.5D10	5	54	3.80664	0.0465116
BD09.preF.H.3E8	5	54	3.80664	0.0465116
BD09.preF.H.3B2	5	54	3.80664	0.0465116
BD09.preF.H.3B5	5	54	3.80664	0.0465116
BD09.preF.H.1B8	5	54	4.74286	0.0465116
BD09.preF.H.1G8	5	54	4.74286	0.0730897
BD09.preF.H.2C10	5	54	3.80664	0.0465116
BD09.postF.H.2E9	5	54	3.80664	0.0498339
BD09.postF.H.4A8	5	54	3.80664	0.0465116
BD09.postF.H.2D9	6	33	2.79479	0.0846906
BD09.postF.H.2E11	7	18	0.717608	0.0398671
BD09.postF.H.2G11	8	48	1.61074	0.033557
BD09.postF.H.3G12	8	48	1.61074	0.0234899
BD09.postF.H.3H12	8	48	1.61074	0.0234899
BD09.postF.H.5B2	8	48	1.61074	0.0234899
BD09.postF.H.5D7	8	48	1.61074	0.0234899
BD09.preF.H.2C8	8	48	1.61074	0.0234899
BD09.preF.H.4F5	8	48	1.61074	0.0234899
BD09.preF.H.6C9	8	48	1.61074	0.0234899
BD09.postF.H.1F10	8	48	1.61074	0.0234899
BD09.postF.H.3A11	9	33	2.98993	0.090604
BD09.postF.H.3E12	9	33	2.98993	0.090604
BD09.postF.H.3E3	9	33	2.98993	0.090604
BD09.postF.H.3F2	9	33	2.98993	0.104027
BD09.postF.H.4D3	9	33	2.98993	0.0872483
BD09.postF.H.5B4	9	33	2.98993	0.090604
BD09.postF.H.1F8	9	33	2.98993	0.0872483
BD09.postF.H.3A4	10	24	0.563758	0.0234899
BD09.postF.H.3A9	11	51	1.02685	0.0201342
BD09.postF.H.3B10	12	57	2.2953	0.0402685
BD09.postF.H.3B11	13	39	2.37966	0.0610169
BD09.postF.H.3B3	14	51	2.56711	0.0503356
BD09.postF.H.3E10	14	51	2.56711	0.0505051
BD09.preF.H.4C7	14	51	2.56711	0.0505051
BD09.preF.H.2B7	14	51	2.56711	0.0536913
BD09.postF.H.1G7	14	51	2.56711	0.0505051
BD09.postF.H.2G9	14	51	2.56711	0.0505051
BD09.postF.H.3B4	15	27	2.89933	0.107383
BD09.postF.H.4E11	15	27	2.89933	0.107383
BD09.postF.H.2G1	15	27	6.38389	0.124161
BD09.postF.H.3C3	16	33	3.11111	0.0942761
BD09.postF.H.1C12	16	33	3.99798	0.10101
BD09.postF.H.3G5	16	33	7.54545	0.0909091
BD09.postF.H.5D1	16	33	3.99798	0.0875421
BD09.preF.H.5F12	16	33	3.11111	0.0808081
BD09.postF.H.4B12	16	33	3.99798	0.0771812
BD09.postF.H.1D4	16	33	3.11111	0.090604
BD09.postF.H.3D4	17	24	1.12752	0.0469799
BD09.postF.H.3G7	17	24	1.12752	0.0503356
BD09.postF.H.4B11	17	24	1.12752	0.0469799
BD09.postF.H.2C2	17	24	1.12752	0.0469799
BD09.postF.H.2D7	17	24	1.12752	0.0469799
BD09.postF.H.3E1	17	24	1.12752	0.0469799
BD09.postF.H.3H11	17	24	1.12752	0.0469799
BD09.postF.H.5A10	17	24	1.12752	0.0469799
BD09.postF.H.1C5	17	24	1.12752	0.0469799
BD09.postF.H.1E9	17	24	1.12752	0.0469799
BD09.postF.H.3D6	18	39	1.4396	0.0369128
BD09.postF.H.3H2	18	39	1.4396	0.0369128
BD09.postF.H.5D9	18	39	1.4396	0.0369128
BD09.preF.H.5G3	18	39	1.4396	0.0369128
BD09.postF.H.3E8	19	66	4.87248	0.0738255
BD09.postF.H.4C4	19	66	6.6953	0.0503356
BD09.postF.H.2B3	21	33	0.657807	0.0199336
BD09.postF.H.2D11	22	57	3.44295	0.0604027
BD09.preF.H.6C8	22	57	3.44295	0.0604027
BD09.postF.H.1D5	22	57	3.44295	0.0738255
BD09.postF.H.3B9	23	39	1.30872	0.033557
BD09.postF.H.3G3	23	39	1.30872	0.033557
BD09.preF.H.2G5	23	39	1.30872	0.033557
BD09.postF.H.2G6	23	39	1.30872	0.033557
BD09.postF.H.2B5	23	39	1.30872	0.033557
BD09.postF.H.3D7	24	51	6.33221	0.124161
BD09.postF.H.2F8	24	51	11.4383	0.133779
BD09.postF.H.3E11	24	51	10.5872	0.143813
BD09.postF.H.3F5	24	51	11.4383	0.133779
BD09.postF.H.3F11	25	36	1.58644	0.0440678
BD09.postF.H.3G8	25	36	2.53356	0.0474576
BD09.postF.H.3G9	25	36	1.58644	0.0440678
BD09.postF.H.4D9	25	36	1.58644	0.0440678
BD09.postF.H.4E10	25	36	1.58644	0.0440678
BD09.postF.H.3F3	26	27	1.99329	0.0738255
BD09.postF.H.3F4	27	39	3.27181	0.0838926
BD09.postF.H.3G2	27	39	3.27181	0.0838926
BD09.postF.H.4D6	27	39	4.17114	0.0805369
BD09.preF.H.1C2	27	39	3.27181	0.0838926
BD09.postF.H.3F9	28	30	1.91919	0.0639731
BD09.postF.H.3G6	29	21	0.837209	0.0398671
BD09.postF.H.2E5	29	21	0.837209	0.0498339
BD09.postF.H.4B1	30	48	1.12752	0.0234899
BD09.postF.H.4B3	31	48	1.93289	0.0402685
BD09.postF.H.4B4	32	15	1.23355	0.0822368
BD09.postF.H.5D5	32	15	1.23355	0.0822368
BD09.postF.H.3D1	32	15	1.23355	0.0822368
BD09.postF.H.4B6	33	45	1.64452	0.0365449
BD09.postF.H.4C11	34	36	2.41611	0.0671141
BD09.postF.H.4C7	35	33	3.11726	0.0944625
BD09.postF.H.2E6	35	33	6.66384	0.0586319
BD09.postF.H.4D11	36	42	2.67785	0.0637584
BD09.postF.H.1E8	36	42	5.44832	0.0637584
BD09.postF.H.4E4	37	33	1.61238	0.0488599
BD09.preF.H.1A5	37	33	6.31922	0.0709677
BD09.postF.H.5D12	37	33	1.61238	0.0423453
BD09.postF.H.4E7	38	36	2.01316	0.0559211
BD09.postF.H.5B3	38	36	5.74474	0.0690789
BD09.postF.H.3D12	38	36	4.81184	0.0526316
BD09.postF.H.4F2	39	30	2.56579	0.0855263
BD09.postF.H.4F4	40	48	0.966443	0.0201342
BD09.preF.H.2H3	40	48	0.966443	0.0201342
BD09.postF.H.4F5	41	63	1.47987	0.0234899
BD09.preF.H.1D9	41	63	1.47987	0.0234899
BD09.postF.H.4F7	42	39	1.83221	0.0469799
BD09.postF.H.4G11	43	27	1.50987	0.0559211
BD09.postF.H.1E3	43	27	1.50987	0.0460526
BD09.postF.H.4G2	44	57	5.3557	0.0939597
BD09.postF.H.5A7	45	48	1.59468	0.0332226
BD09.postF.H.5B6	46	24	1.93289	0.0805369
BD09.postF.H.5B10	46	24	1.93289	0.090604
BD09.postF.H.2F5	46	24	1.93289	0.0838926
BD09.postF.H.5B8	47	27	1.17785	0.0436242
BD09.preF.H.4E4	47	27	1.17785	0.0436242
BD09.postF.H.5C10	48	39	3.17288	0.0813559
BD09.postF.H.5C6	49	42	4.41356	0.105085
BD09.postF.H.5C7	50	39	4.58054	0.11745
BD09.postF.H.5D2	51	36	1.20805	0.033557
BD09.postF.H.5D8	52	18	0.717608	0.0398671
BD09.preF.H.5A6	52	18	0.717608	0.0431894
BD09.preF.H.5B11	52	18	2.62193	0.0598007
BD09.preF.H.6C4	52	18	0.717608	0.0564784
BD09.preF.H.4B12	53	36	2.25	0.0625
BD09.preF.H.4B4	54	36	0.976271	0.0271186
BD09.preF.H.4C10	55	39	3.78261	0.09699
BD09.preF.H.4C11	56	36	2.1745	0.0604027
BD09.preF.H.4C12	57	57	9.94631	0.174497
BD09.preF.H.2F4	57	57	9.94631	0.177852
BD09.preF.H.4C8	58	48	2.90909	0.0606061
BD09.preF.H.4E10	59	21	1.27273	0.0606061
BD09.preF.H.4E3	60	27	3.40864	0.126246
BD09.preF.H.4F11	61	54	4.34899	0.0805369
BD09.preF.H.4G9	61	54	4.34899	0.0805369
BD09.preF.H.6C3	61	54	4.34899	0.0805369
BD09.preF.H.2G11	61	54	4.34899	0.0805369
BD09.preF.H.4G2	62	36	4.78405	0.13289
BD09.preF.H.5B2	63	45	5.43624	0.120805
BD09.preF.H.2D8	63	45	5.43624	0.124579
BD09.preF.H.2E3	63	45	5.43624	0.124579
BD09.preF.H.5C8	63	45	5.43624	0.124579
BD09.preF.H.4G3	63	45	5.43624	0.124579
BD09.preF.H.4G5	63	45	5.43624	0.124579
BD09.preF.H.2E5	63	45	5.43624	0.124579
BD09.postF.H.2G4	63	45	5.43624	0.124161
BD09.postF.H.1G4	63	45	6.29128	0.124161
BD09.postF.H.2A9	63	45	5.43624	0.120805
BD09.postF.H.2B9	63	45	5.43624	0.120805
BD09.postF.H.3B12	63	45	6.29128	0.120805
BD09.preF.H.5C7	64	36	1.43522	0.0398671
BD09.preF.H.5E6	65	36	1.20805	0.033557
BD09.preF.H.5F5	66	51	3.04983	0.0598007
BD09.preF.H.5G10	67	36	2.39203	0.0664452
BD09.preF.H.2B10	68	60	0.201342	0.0033557
BD09.preF.H.4G11	69	39	5.31229	0.136213
BD09.preF.H.5C9	70	54	1.99329	0.0369128
BD09.preF.H.6A5	71	42	3.06977	0.0730897
BD09.preF.H.6C6	72	42	1.83221	0.0436242
BD09.preF.H.6D7	73	33	2.10403	0.0637584
BD09.preF.H.1A4	74	39	1.04698	0.0268456
BD09.preF.H.1B7	75	39	1.70134	0.0436242
BD09.preF.H.1C3	76	42	1.69128	0.0402685
BD09.preF.H.1C8	77	45	1.79402	0.0398671
BD09.preF.H.1E11	78	39	1.57047	0.0402685
BD09.preF.H.1G4	79	33	3.24407	0.0983051
BD09.preF.H.2B4	80	51	2.9094	0.057047
BD09.preF.H.2E4	81	30	3.48837	0.116279
BD09.preF.H.2G2	82	36	2.43871	0.0677419
BD09.preF.H.3E9	83	36	1.57047	0.0436242
BD09.preF.H.3F8	84	33	2.12903	0.0645161
BD09.preF.H.3G5	85	45	1.96309	0.0436242
BD09.preF.H.1A2	86	45	2.12121	0.047138
BD09.preF.H.1D5	87	33	3.03061	0.0918367
BD09.preF.H.1D6	88	45	3.17114	0.0704698
BD09.preF.H.1F5	89	36	3.02013	0.0838926
BD09.preF.H.1H6	90	45	3.0303	0.0673401
BD09.preF.H.2A3	91	33	1.86379	0.0564784
BD09.preF.H.2A5	92	48	2.10101	0.043771
BD09.preF.H.2B12	93	45	4.07718	0.090604
BD09.preF.H.5F11	93	45	4.96846	0.0973154
BD09.preF.H.5F6	93	45	4.96846	0.090604
BD09.preF.H.2D2	94	39	1.83838	0.047138
BD09.preF.H.2D6	95	45	4.07718	0.090604
BD09.preF.H.2H4	96	36	1.31561	0.0365449
BD09.preF.H.3H6	96	36	1.31561	0.0365449
BD09.preF.H.3B7	97	45	2.11409	0.0469799
BD09.preF.H.3C10	98	36	2.15282	0.0598007
BD09.preF.H.3F11	99	42	2.82828	0.0673401
BD09.preF.H.3G2	100	33	2.76846	0.0838926
BD09.preF.H.3G1	101	39	2.33223	0.0598007
BD09.preF.H.3H7	102	30	1.59468	0.0531561
BD09.preF.H.5E12	103	27	1.35906	0.0503356
BD09.preF.H.1C10	104	54	6.54545	0.121212
BD09.preF.H.2B5	104	54	11.6727	0.0909091
BD09.preF.H.2E7	104	54	11.6727	0.0909091
BD09.preF.H.3G11	104	54	11.6727	0.0909091
BD09.preF.H.4G10	104	54	11.6727	0.0909091
BD09.preF.H.3E11	105	54	2.53691	0.0469799
BD09.preF.H.5C10	105	54	3.48054	0.0469799
BD09.preF.H.5F8	105	54	3.48054	0.0469799
BD09.preF.H.2H10	105	54	2.53691	0.0538721
BD09.preF.H.2E10	105	54	2.53691	0.0538721
BD09.preF.H.4B10	105	54	2.53691	0.0503356
BD09.preF.H.4B3	106	84	7.91919	0.0942761
BD09.preF.H.5G8	107	39	1.30872	0.033557
BD09.preF.H.5H8	108	48	2.39203	0.0498339
BD09.preF.H.5F9	109	63	2.54545	0.040404
BD09.preF.H.4B2	110	39	1.16611	0.0299003
BD09.preF.H.4D9	111	57	1.13621	0.0199336
BD09.preF.H.4E6	112	60	1.39535	0.0232558
BD09.preF.H.4G4	113	45	4.39394	0.0976431
BD09.preF.H.5A8	114	36	2.44068	0.0677966
BD09.preF.H.5B4	115	39	2.87919	0.0738255
BD09.preF.H.5B5	116	42	1.95349	0.0465116
BD09.preF.H.5B9	117	39	3.49834	0.089701
BD09.preF.H.5C2	118	39	2.95066	0.0756579
BD09.preF.H.5D5	119	60	0.598007	0.00996678
BD09.preF.H.5E10	120	60	4.42953	0.0738255
BD09.preF.H.5H11	121	69	4.86242	0.0704698
BD09.preF.H.2H6	122	57	5.87043	0.10299
BD09.preF.H.3A8	123	45	2.2651	0.0503356
BD09.preF.H.4A11	124	30	1.99336	0.0664452
BD09.preF.H.4B6	125	45	2.86913	0.0637584
BD09.preF.H.6B6	127	45	2.56711	0.057047
BD09.preF.H.6D3	128	27	1.90268	0.0704698
BD09.preF.H.6D5	129	42	3.10067	0.0738255
BD09.preF.H.5B6	130	48	5.79866	0.120805
BD09.preF.H.5E5	130	48	6.65369	0.114094
BD09.preF.H.1G10	131	39	4.05705	0.104027
BD09.preF.H.2B8	132	27	1.83051	0.0677966
BD09.preF.H.3B3	133	42	2.54545	0.0606061
BD09.preF.H.3B4	134	60	3.83838	0.0639731
BD09.preF.H.3C2	135	30	2.0339	0.0677966
BD09.preF.H.3E3	136	36	3.58804	0.0996678
BD09.preF.H.3F10	137	36	0.361204	0.0100334
BD09.preF.H.3F2	138	33	3.21141	0.0973154
BD09.preF.H.3F5	139	45	4.37919	0.0973154
BD09.preF.H.1B4	140	48	5.63758	0.11745
BD09.preF.H.1E4	141	33	3.4678	0.105085
BD09.preF.H.1E6	142	48	7.27273	0.151515
BD09.preF.H.3F7	142	48	15.4545	0.037037
BD09.preF.H.4C2	142	48	8.09091	0.124579
BD09.preF.H.5B7	142	48	9.72727	0.161074
BD09.preF.H.6C7	142	48	8.09091	0.124161
BD09.postF.H.1B12	142	48	15.4545	0.037037
BD09.postF.H.3E2	142	48	8.09091	0.120805
BD09.postF.H.4C8	142	48	8.09091	0.138047
BD09.preF.H.2A8	143	57	1.91275	0.033557
BD09.preF.H.2C12	144	42	2.53691	0.0604027
BD09.preF.H.2C7	145	54	1.63636	0.030303
BD09.preF.H.2E6	146	39	1.9697	0.0505051
BD09.preF.H.2E9	147	45	3.48485	0.0774411
BD09.preF.H.2F6	148	63	4.86242	0.0771812
BD09.postF.H.4D5	148	63	8.49195	0.057047
BD09.preF.H.3A7	149	48	3.38255	0.0704698
BD09.preF.H.3C3	150	51	1.88889	0.037037
BD09.preF.H.1F8	151	42	3.81818	0.0909091
BD09.preF.H.3D2	152	75	4.27852	0.057047
BD09.preF.H.3H8	153	45	4.09091	0.0909091
BD09.preF.H.5C3	154	36	2.30303	0.0639731
BD09.preF.H.6C1	155	48	2.74747	0.0572391
BD09.postF.H.1D8	156	42	1.4094	0.033557
BD09.postF.H.1E5	157	45	2.2651	0.0503356
BD09.postF.H.1F4	158	33	1.77778	0.0538721
BD09.postF.H.1F5	159	24	1.20805	0.0503356
BD09.postF.H.1G5	160	48	2.42424	0.0505051
BD09.postF.H.2D6	161	30	3.25658	0.108553
BD09.postF.H.3A3	162	48	0.966443	0.0201342
BD09.postF.H.3B6	163	36	2.2953	0.0637584
BD09.postF.H.3D11	164	54	2.33223	0.0431894
BD09.postF.H.3D3	165	45	3.62416	0.0805369
BD09.postF.H.3G1	166	21	0.488372	0.0232558
BD09.postF.H.3H3	167	48	0.483221	0.0100671
BD09.postF.H.4B2	168	30	2.29236	0.076412
BD09.postF.H.4C3	169	36	1.06579	0.0296053
BD09.postF.H.4C6	170	42	1.55034	0.0369128
BD09.postF.H.4E6	171	30	0.606061	0.020202
BD09.postF.H.4E9	172	45	0.755034	0.0167785
BD09.postF.H.4F8	173	42	3.10067	0.0738255
BD09.postF.H.4G9	174	33	2.87919	0.0872483
BD09.postF.H.5B1	175	39	1.96309	0.0503356
BD09.postF.H.1H2	176	48	1.61074	0.033557
BD09.postF.H.2F3	177	36	2.39203	0.0664452
BD09.postF.H.2G7	178	45	3.48485	0.0774411
BD09.postF.H.3C11	179	51	6.05085	0.118644
BD09.postF.H.3D2	180	30	2.17105	0.0723684
BD09.postF.H.3F1	181	42	0.976744	0.0232558
BD09.postF.H.4D4	182	45	1.81208	0.0402685
BD09.postF.H.2B1	183	42	3.93311	0.0936455
BD09.postF.H.4F11	184	48	1.43522	0.0299003
BD09.postF.H.5C4	185	24	1.20805	0.0503356
BD09.postF.H.1C2	186	54	1.99329	0.0369128
BD09.postF.H.1D3	187	24	0.241611	0.0100671
BD09.postF.H.1E2	188	18	1.85382	0.10299

## Sheet: Mutations
ReadID	Type	Position	Detail.1	Detail.2
BD09.postF.H.2B6	Substitution	91	G	C	30	S	T
BD09.postF.H.2B6	Substitution	147	G	C	49	V	L
BD09.postF.H.2B6	Substitution	152	A	G	50	I	M
BD09.postF.H.2B6	Substitution	169	A	G	56	N	R
BD09.postF.H.2B6	Substitution	170	T	A	56	N	R
BD09.postF.H.2B6	Substitution	171	A	G	57	K	E
BD09.postF.H.2B6	Substitution	180	G	A	60	A	R
BD09.postF.H.2B6	Substitution	181	C	G	60	A	R
BD09.postF.H.2B6	Substitution	245	A	G	81	Q	Q
BD09.postF.H.2B8	Substitution	53	G	C	17	L	L
BD09.postF.H.2B8	Substitution	67	C	T	22	A	V
BD09.postF.H.2B8	Substitution	88	G	C	29	S	T
BD09.postF.H.2B8	Substitution	89	C	T	29	S	T
BD09.postF.H.2B8	Substitution	91	G	A	30	S	N
BD09.postF.H.2B8	Substitution	103	G	C	34	S	T
BD09.postF.H.2B8	Substitution	127	A	G	42	K	R
BD09.postF.H.2B8	Substitution	147	G	A	49	A	T
BD09.postF.H.2B8	Substitution	153	A	G	51	S	V
BD09.postF.H.2B8	Substitution	154	G	T	51	S	V
BD09.postF.H.2B8	Substitution	160	G	C	53	S	T
BD09.postF.H.2B8	Substitution	169	G	C	56	S	T
BD09.postF.H.2B8	Substitution	233	G	A	77	T	T
BD09.postF.H.2B8	Substitution	236	G	A	78	L	L
BD09.postF.H.2B8	Substitution	246	A	T	82	M	L
BD09.postF.H.2B8	Substitution	249	A	C	83	N	H
BD09.postF.H.2B8	Substitution	261	G	C	87	A	P
BD09.postF.H.2B8	Substitution	266	G	C	88	E	D
BD09.postF.H.2C10	Substitution	90	A	G	30	S	G
BD09.postF.H.2C10	Substitution	127	A	G	42	K	R
BD09.postF.H.2C10	Substitution	278	G	A	92	V	V
BD09.postF.H.2C3	Substitution	32	G	A	10	L	L
BD09.postF.H.2C3	Substitution	147	G	A	49	A	S
BD09.postF.H.2C3	Substitution	148	C	G	49	A	S
BD09.postF.H.2C3	Substitution	166	G	C	55	G	A
BD09.postF.H.2C3	Substitution	169	G	A	56	S	K
BD09.postF.H.2C3	Substitution	170	C	G	56	S	K
BD09.postF.H.2C3	Substitution	236	G	C	78	L	L
BD09.postF.H.2C3	Substitution	257	G	A	85	L	L
BD09.postF.H.2C3	Substitution	266	G	C	88	E	D
BD09.postF.H.2C6	Substitution	32	G	C	10	V	V
BD09.postF.H.2C6	Substitution	69	G	T	23	A	F
BD09.postF.H.2C6	Substitution	70	C	T	23	A	F
BD09.postF.H.2C6	Substitution	79	G	A	26	G	E
BD09.postF.H.2C6	Substitution	80	C	A	26	G	E
BD09.postF.H.2C6	Substitution	91	G	C	30	S	T
BD09.postF.H.2C6	Substitution	99	A	G	33	I	V
BD09.postF.H.2C6	Substitution	158	T	C	52	P	P
BD09.postF.H.2C6	Substitution	159	A	G	53	I	V
BD09.postF.H.2C6	Substitution	167	T	C	55	G	G
BD09.postF.H.2C6	Substitution	169	C	G	56	T	R
BD09.postF.H.2C6	Substitution	174	A	G	58	N	V
BD09.postF.H.2C6	Substitution	175	A	T	58	N	V
BD09.postF.H.2C6	Substitution	187	A	G	62	K	R
BD09.postF.H.2C6	Substitution	188	G	A	62	K	R
BD09.postF.H.2C6	Substitution	200	A	G	66	R	R
BD09.postF.H.2C6	Substitution	209	T	A	69	I	I
BD09.postF.H.2C6	Substitution	224	C	G	74	S	S
BD09.postF.H.2C6	Substitution	245	G	C	81	E	D
BD09.postF.H.2C6	Substitution	250	G	A	83	S	N
BD09.postF.H.2C6	Substitution	251	C	T	83	S	N
BD09.postF.H.2C6	Substitution	254	C	T	84	S	S
BD09.postF.H.2C6	Substitution	260	A	C	86	R	S
BD09.postF.H.2C6	Substitution	274	C	G	91	A	G
BD09.postF.H.2C6	Substitution	278	G	C	92	V	V
BD09.postF.H.2C6	Substitution	284	C	T	94	Y	Y
BD09.postF.H.2D2	Substitution	67	C	G	22	T	S
BD09.postF.H.2D2	Substitution	76	G	A	25	G	E
BD09.postF.H.2D2	Substitution	77	G	A	25	G	E
BD09.postF.H.2D2	Substitution	167	T	C	55	N	N
BD09.postF.H.2D2	Substitution	185	C	A	61	S	R
BD09.postF.H.2D2	Substitution	186	A	G	62	T	A
BD09.postF.H.2D2	Substitution	188	A	C	62	T	A
BD09.postF.H.2D2	Substitution	198	A	C	66	S	R
BD09.postF.H.2D2	Substitution	203	G	A	67	R	R
BD09.postF.H.2D2	Substitution	215	C	T	71	S	S
BD09.postF.H.2D2	Substitution	217	A	C	72	K	T
BD09.postF.H.2D2	Substitution	233	C	G	77	S	R
BD09.postF.H.2D2	Substitution	247	C	A	82	T	K
BD09.postF.H.2D2	Substitution	248	C	G	82	T	K
BD09.postF.H.2D2	Substitution	255	A	G	85	N	D
BD09.postF.H.2D9	Substitution	5	A	G	1	V	V
BD09.postF.H.2D9	Substitution	15	C	G	5	Q	E
BD09.postF.H.2D9	Substitution	20	A	G	6	S	S
BD09.postF.H.2D9	Substitution	29	A	T	9	G	G
BD09.postF.H.2D9	Substitution	33	G	T	11	V	L
BD09.postF.H.2D9	Substitution	37	A	G	12	K	R
BD09.postF.H.2D9	Substitution	90	A	G	30	S	V
BD09.postF.H.2D9	Substitution	91	G	T	30	S	V
BD09.postF.H.2D9	Substitution	100	C	G	33	A	G
BD09.postF.H.2D9	Substitution	103	C	G	34	A	G
BD09.postF.H.2D9	Substitution	166	G	A	55	R	N
BD09.postF.H.2D9	Substitution	167	G	T	55	R	N
BD09.postF.H.2D9	Substitution	178	A	T	59	Y	F
BD09.postF.H.2D9	Substitution	180	A	C	60	N	H
BD09.postF.H.2D9	Substitution	193	T	C	64	V	A
BD09.postF.H.2D9	Substitution	201	A	G	67	K	E
BD09.postF.H.2D9	Substitution	203	A	G	67	K	E
BD09.postF.H.2D9	Substitution	215	C	A	71	T	T
BD09.postF.H.2D9	Substitution	236	G	C	78	K	N
BD09.postF.H.2D9	Substitution	253	A	T	84	Q	L
BD09.postF.H.2D9	Substitution	258	A	G	86	N	E
BD09.postF.H.2D9	Substitution	260	C	A	86	N	E
BD09.postF.H.2D9	Substitution	264	G	C	88	V	L
BD09.postF.H.2D9	Substitution	287	G	C	95	V	V
BD09.postF.H.2D9	Substitution	290	T	C	96	Y	Y
BD09.postF.H.2E11	Substitution	37	A	G	12	K	R
BD09.postF.H.2E11	Substitution	84	G	C	28	V	L
BD09.postF.H.2E11	Substitution	91	G	C	30	S	T
BD09.postF.H.2E11	Substitution	92	T	G	30	S	T
BD09.postF.H.2E11	Substitution	137	G	A	45	E	E
BD09.postF.H.2E11	Substitution	146	G	A	48	G	G
BD09.postF.H.2E11	Substitution	159	A	C	53	S	R
BD09.postF.H.2E11	Substitution	178	A	G	59	N	S
BD09.postF.H.2E11	Substitution	179	C	T	59	N	S
BD09.postF.H.2E11	Substitution	190	A	C	63	K	T
BD09.postF.H.2E11	Substitution	241	A	G	80	K	R
BD09.postF.H.2E4	Substitution	67	C	G	22	T	S
BD09.postF.H.2E4	Substitution	76	G	A	25	G	E
BD09.postF.H.2E4	Substitution	77	G	A	25	G	E
BD09.postF.H.2E4	Substitution	84	C	A	28	L	I
BD09.postF.H.2E4	Substitution	167	T	C	55	N	N
BD09.postF.H.2E4	Substitution	185	C	A	61	S	R
BD09.postF.H.2E4	Substitution	186	A	G	62	T	A
BD09.postF.H.2E4	Substitution	188	A	C	62	T	A
BD09.postF.H.2E4	Substitution	198	A	C	66	S	R
BD09.postF.H.2E4	Substitution	203	G	A	67	R	R
BD09.postF.H.2E4	Substitution	217	A	C	72	K	T
BD09.postF.H.2E4	Substitution	233	C	G	77	S	R
BD09.postF.H.2E4	Substitution	247	C	A	82	T	K
BD09.postF.H.2E4	Substitution	248	C	G	82	T	K
BD09.postF.H.2G11	Substitution	89	C	T	29	S	S
BD09.postF.H.2G11	Substitution	101	G	A	33	M	I
BD09.postF.H.2G11	Substitution	104	C	T	34	S	S
BD09.postF.H.2G11	Substitution	148	C	G	49	A	G
BD09.postF.H.2G11	Substitution	155	T	C	51	S	S
BD09.postF.H.2G11	Substitution	166	G	A	55	G	D
BD09.postF.H.2G11	Substitution	188	C	T	62	S	S
BD09.postF.H.2G11	Substitution	220	A	T	73	N	I
BD09.postF.H.2G11	Substitution	276	G	A	92	V	I
BD09.postF.H.3A11	Substitution	80	C	T	26	F	F
BD09.postF.H.3A11	Substitution	82	C	G	27	T	S
BD09.postF.H.3A11	Substitution	83	C	T	27	T	S
BD09.postF.H.3A11	Substitution	90	A	G	30	S	D
BD09.postF.H.3A11	Substitution	91	G	A	30	S	D
BD09.postF.H.3A11	Substitution	97	G	A	32	W	Y
BD09.postF.H.3A11	Substitution	98	G	C	32	W	Y
BD09.postF.H.3A11	Substitution	104	C	T	34	H	H
BD09.postF.H.3A11	Substitution	117	G	A	39	A	T
BD09.postF.H.3A11	Substitution	125	G	A	41	G	G
BD09.postF.H.3A11	Substitution	150	A	G	50	I	V
BD09.postF.H.3A11	Substitution	154	A	G	51	N	S
BD09.postF.H.3A11	Substitution	156	A	G	52	S	G
BD09.postF.H.3A11	Substitution	169	G	C	56	S	T
BD09.postF.H.3A11	Substitution	174	A	G	58	S	A
BD09.postF.H.3A11	Substitution	175	G	C	58	S	A
BD09.postF.H.3A11	Substitution	184	A	G	61	D	G
BD09.postF.H.3A11	Substitution	233	G	A	77	T	T
BD09.postF.H.3A11	Substitution	236	G	A	78	L	L
BD09.postF.H.3A11	Substitution	249	A	G	83	N	D
BD09.postF.H.3A11	Substitution	258	A	G	86	R	G
BD09.postF.H.3A11	Substitution	262	C	T	87	A	V
BD09.postF.H.3A11	Substitution	266	G	C	88	E	D
BD09.postF.H.3A11	Substitution	274	C	G	91	A	G
BD09.postF.H.3A11	Substitution	278	G	A	92	V	V
BD09.postF.H.3A11	Substitution	280	A	T	93	Y	F
BD09.postF.H.3A4	Substitution	28	G	A	9	G	D
BD09.postF.H.3A4	Substitution	41	T	G	13	P	P
BD09.postF.H.3A4	Substitution	169	A	G	56	E	G
BD09.postF.H.3A4	Substitution	194	G	C	64	K	N
BD09.postF.H.3A4	Substitution	250	A	C	83	N	T
BD09.postF.H.3A4	Substitution	262	C	T	87	A	V
BD09.postF.H.3A9	Substitution	89	T	C	29	S	S
BD09.postF.H.3A9	Substitution	92	C	T	30	S	S
BD09.postF.H.3A9	Substitution	156	A	G	52	S	G
BD09.postF.H.3A9	Substitution	166	G	C	55	S	T
BD09.postF.H.3A9	Substitution	180	G	T	60	A	S
BD09.postF.H.3B10	Substitution	67	C	G	22	A	G
BD09.postF.H.3B10	Substitution	97	G	A	32	S	N
BD09.postF.H.3B10	Substitution	165	A	T	55	S	S
BD09.postF.H.3B10	Substitution	166	G	C	55	S	S
BD09.postF.H.3B10	Substitution	168	T	C	56	Y	H
BD09.postF.H.3B10	Substitution	172	T	C	57	I	T
BD09.postF.H.3B10	Substitution	176	C	T	58	Y	Y
BD09.postF.H.3B10	Substitution	209	C	T	69	I	I
BD09.postF.H.3B10	Substitution	227	G	C	75	K	N
BD09.postF.H.3B10	Substitution	242	G	A	80	L	L
BD09.postF.H.3B10	Substitution	278	G	C	92	V	V
BD09.postF.H.3B11	Substitution	46	A	G	15	E	G
BD09.postF.H.3B11	Substitution	76	G	A	25	G	D
BD09.postF.H.3B11	Substitution	79	G	C	26	G	A
BD09.postF.H.3B11	Substitution	88	G	A	29	S	N
BD09.postF.H.3B11	Substitution	90	A	G	30	S	G
BD09.postF.H.3B11	Substitution	93	T	G	31	Y	V
BD09.postF.H.3B11	Substitution	94	A	T	31	Y	V
BD09.postF.H.3B11	Substitution	97	A	C	32	Y	S
BD09.postF.H.3B11	Substitution	103	G	A	34	S	N
BD09.postF.H.3B11	Substitution	159	A	G	53	S	G
BD09.postF.H.3B11	Substitution	166	G	A	55	S	N
BD09.postF.H.3B11	Substitution	169	C	T	56	T	I
BD09.postF.H.3B11	Substitution	173	C	G	57	N	K
BD09.postF.H.3B11	Substitution	210	G	A	70	V	I
BD09.postF.H.3B11	Substitution	230	G	A	76	Q	Q
BD09.postF.H.3B11	Substitution	243	C	G	81	L	V
BD09.postF.H.3B11	Substitution	247	G	A	82	S	N
BD09.postF.H.3B3	Substitution	70	G	C	23	G	A
BD09.postF.H.3B3	Substitution	74	T	A	24	S	S
BD09.postF.H.3B3	Substitution	79	A	T	26	Y	F
BD09.postF.H.3B3	Substitution	91	G	A	30	S	N
BD09.postF.H.3B3	Substitution	141	A	G	47	M	V
BD09.postF.H.3B3	Substitution	154	A	T	51	Y	F
BD09.postF.H.3B3	Substitution	164	C	T	54	D	D
BD09.postF.H.3B3	Substitution	170	T	A	56	D	E
BD09.postF.H.3B3	Substitution	192	C	G	64	Q	E
BD09.postF.H.3B3	Substitution	213	G	A	71	A	S
BD09.postF.H.3B3	Substitution	214	C	G	71	A	S
BD09.postF.H.3B3	Substitution	229	G	C	76	S	T
BD09.postF.H.3B3	Substitution	239	C	T	79	Y	Y
BD09.postF.H.3B3	Substitution	254	C	A	84	S	R
BD09.postF.H.3B4	Substitution	28	G	A	9	G	D
BD09.postF.H.3B4	Substitution	34	T	C	11	V	A
BD09.postF.H.3B4	Substitution	41	T	G	13	P	P
BD09.postF.H.3B4	Substitution	59	C	G	19	L	L
BD09.postF.H.3B4	Substitution	67	C	A	22	A	E
BD09.postF.H.3B4	Substitution	68	A	G	22	A	E
BD09.postF.H.3B4	Substitution	83	C	G	27	T	T
BD09.postF.H.3B4	Substitution	92	C	T	30	S	S
BD09.postF.H.3B4	Substitution	94	A	T	31	Y	F
BD09.postF.H.3B4	Substitution	97	C	T	32	A	V
BD09.postF.H.3B4	Substitution	135	G	C	45	E	Q
BD09.postF.H.3B4	Substitution	147	G	T	49	A	S
BD09.postF.H.3B4	Substitution	155	T	A	51	S	R
BD09.postF.H.3B4	Substitution	156	G	C	52	G	P
BD09.postF.H.3B4	Substitution	157	G	C	52	G	P
BD09.postF.H.3B4	Substitution	160	G	A	53	S	K
BD09.postF.H.3B4	Substitution	161	T	G	53	S	K
BD09.postF.H.3B4	Substitution	166	G	A	55	G	D
BD09.postF.H.3B4	Substitution	170	C	T	56	S	S
BD09.postF.H.3B4	Substitution	173	A	G	57	T	T
BD09.postF.H.3B4	Substitution	174	T	A	58	Y	N
BD09.postF.H.3B4	Substitution	209	C	T	69	I	I
BD09.postF.H.3B4	Substitution	234	C	G	78	L	V
BD09.postF.H.3B4	Substitution	238	A	T	79	Y	F
BD09.postF.H.3B4	Substitution	240	C	T	80	L	L
BD09.postF.H.3B4	Substitution	245	A	G	81	Q	Q
BD09.postF.H.3B4	Substitution	251	C	T	83	N	N
BD09.postF.H.3B4	Substitution	258	A	C	86	R	R
BD09.postF.H.3B4	Substitution	266	G	A	88	E	E
BD09.postF.H.3B4	Substitution	278	A	T	92	V	V
BD09.postF.H.3B4	Substitution	284	C	T	94	Y	Y
BD09.postF.H.3C3	Substitution	15	C	G	5	Q	E
BD09.postF.H.3C3	Substitution	30	G	T	10	V	L
BD09.postF.H.3C3	Substitution	67	A	C	22	K	T
BD09.postF.H.3C3	Substitution	90	A	G	30	S	D
BD09.postF.H.3C3	Substitution	91	G	A	30	S	D
BD09.postF.H.3C3	Substitution	93	T	C	31	Y	H
BD09.postF.H.3C3	Substitution	96	T	C	32	Y	L
BD09.postF.H.3C3	Substitution	97	A	T	32	Y	L
BD09.postF.H.3C3	Substitution	101	G	T	33	M	I
BD09.postF.H.3C3	Substitution	111	C	A	37	R	R
BD09.postF.H.3C3	Substitution	120	C	G	40	P	A
BD09.postF.H.3C3	Substitution	145	G	C	48	G	A
BD09.postF.H.3C3	Substitution	146	A	T	48	G	A
BD09.postF.H.3C3	Substitution	149	A	G	49	I	M
BD09.postF.H.3C3	Substitution	154	A	G	51	N	R
BD09.postF.H.3C3	Substitution	155	C	A	51	N	R
BD09.postF.H.3C3	Substitution	160	G	A	53	S	K
BD09.postF.H.3C3	Substitution	161	T	G	53	S	K
BD09.postF.H.3C3	Substitution	167	T	G	55	G	G
BD09.postF.H.3C3	Substitution	168	A	G	56	S	D
BD09.postF.H.3C3	Substitution	169	G	A	56	S	D
BD09.postF.H.3C3	Substitution	177	T	C	59	Y	H
BD09.postF.H.3C3	Substitution	207	A	G	69	M	V
BD09.postF.H.3C3	Substitution	246	C	T	82	L	L
BD09.postF.H.3C3	Substitution	251	C	T	83	S	S
BD09.postF.H.3C3	Substitution	276	G	A	92	V	I
BD09.postF.H.3C3	Substitution	278	G	T	92	V	I
BD09.postF.H.3D4	Substitution	69	G	A	23	A	T
BD09.postF.H.3D4	Substitution	88	G	A	29	S	N
BD09.postF.H.3D4	Substitution	91	G	C	30	S	T
BD09.postF.H.3D4	Substitution	93	T	C	31	Y	H
BD09.postF.H.3D4	Substitution	103	G	C	34	S	T
BD09.postF.H.3D4	Substitution	109	T	C	36	V	A
BD09.postF.H.3D4	Substitution	125	G	T	41	G	G
BD09.postF.H.3D4	Substitution	157	A	C	52	Q	P
BD09.postF.H.3D4	Substitution	174	T	A	58	Y	N
BD09.postF.H.3D4	Substitution	223	C	G	74	A	G
BD09.postF.H.3D4	Substitution	233	A	C	77	S	S
BD09.postF.H.3D4	Substitution	234	C	T	78	L	L
BD09.postF.H.3D4	Substitution	238	A	T	79	Y	F
BD09.postF.H.3D6	Substitution	2	A	G	0	E	E
BD09.postF.H.3D6	Substitution	34	T	A	11	V	E
BD09.postF.H.3D6	Substitution	67	C	T	22	A	V
BD09.postF.H.3D6	Substitution	89	T	A	29	D	E
BD09.postF.H.3D6	Substitution	147	G	C	49	G	H
BD09.postF.H.3D6	Substitution	148	G	A	49	G	H
BD09.postF.H.3D6	Substitution	156	T	A	52	W	R
BD09.postF.H.3D6	Substitution	166	G	C	55	G	A
BD09.postF.H.3D6	Substitution	170	C	T	56	S	S
BD09.postF.H.3D6	Substitution	175	G	T	58	G	V
BD09.postF.H.3E10	Substitution	70	G	C	23	G	A
BD09.postF.H.3E10	Substitution	74	T	A	24	S	S
BD09.postF.H.3E10	Substitution	79	A	T	26	Y	F
BD09.postF.H.3E10	Substitution	91	G	A	30	S	N
BD09.postF.H.3E10	Substitution	141	A	G	47	M	V
BD09.postF.H.3E10	Substitution	154	A	T	51	Y	F
BD09.postF.H.3E10	Substitution	164	C	T	54	D	D
BD09.postF.H.3E10	Substitution	170	T	A	56	D	E
BD09.postF.H.3E10	Substitution	192	C	G	64	Q	E
BD09.postF.H.3E10	Substitution	213	G	A	71	A	S
BD09.postF.H.3E10	Substitution	214	C	G	71	A	S
BD09.postF.H.3E10	Substitution	229	G	C	76	S	T
BD09.postF.H.3E10	Substitution	239	C	T	79	Y	Y
BD09.postF.H.3E10	Substitution	254	C	A	84	S	R
BD09.postF.H.3E12	Substitution	82	C	G	27	T	S
BD09.postF.H.3E12	Substitution	83	C	T	27	T	S
BD09.postF.H.3E12	Substitution	90	A	G	30	S	D
BD09.postF.H.3E12	Substitution	91	G	A	30	S	D
BD09.postF.H.3E12	Substitution	97	G	A	32	W	Y
BD09.postF.H.3E12	Substitution	98	G	C	32	W	Y
BD09.postF.H.3E12	Substitution	104	C	T	34	H	H
BD09.postF.H.3E12	Substitution	117	G	A	39	A	T
BD09.postF.H.3E12	Substitution	125	G	A	41	G	G
BD09.postF.H.3E12	Substitution	150	A	G	50	I	V
BD09.postF.H.3E12	Substitution	154	A	G	51	N	S
BD09.postF.H.3E12	Substitution	156	A	G	52	S	G
BD09.postF.H.3E12	Substitution	169	G	C	56	S	T
BD09.postF.H.3E12	Substitution	174	A	G	58	S	A
BD09.postF.H.3E12	Substitution	175	G	C	58	S	A
BD09.postF.H.3E12	Substitution	184	A	G	61	D	G
BD09.postF.H.3E12	Substitution	233	G	A	77	T	T
BD09.postF.H.3E12	Substitution	236	G	A	78	L	L
BD09.postF.H.3E12	Substitution	249	A	G	83	N	D
BD09.postF.H.3E12	Substitution	258	A	G	86	R	G
BD09.postF.H.3E12	Substitution	262	C	T	87	A	V
BD09.postF.H.3E12	Substitution	266	G	C	88	E	D
BD09.postF.H.3E12	Substitution	274	C	G	91	A	G
BD09.postF.H.3E12	Substitution	276	G	A	92	V	I
BD09.postF.H.3E12	Substitution	278	G	A	92	V	I
BD09.postF.H.3E12	Substitution	280	A	T	93	Y	F
BD09.postF.H.3E3	Substitution	82	C	G	27	T	S
BD09.postF.H.3E3	Substitution	83	C	T	27	T	S
BD09.postF.H.3E3	Substitution	90	A	G	30	S	D
BD09.postF.H.3E3	Substitution	91	G	A	30	S	D
BD09.postF.H.3E3	Substitution	97	G	A	32	W	Y
BD09.postF.H.3E3	Substitution	98	G	C	32	W	Y
BD09.postF.H.3E3	Substitution	104	C	T	34	H	H
BD09.postF.H.3E3	Substitution	117	G	A	39	A	T
BD09.postF.H.3E3	Substitution	125	G	A	41	G	G
BD09.postF.H.3E3	Substitution	150	A	G	50	I	V
BD09.postF.H.3E3	Substitution	154	A	G	51	N	S
BD09.postF.H.3E3	Substitution	156	A	G	52	S	G
BD09.postF.H.3E3	Substitution	169	G	C	56	S	T
BD09.postF.H.3E3	Substitution	174	A	G	58	S	A
BD09.postF.H.3E3	Substitution	175	G	C	58	S	A
BD09.postF.H.3E3	Substitution	184	A	G	61	D	G
BD09.postF.H.3E3	Substitution	233	G	A	77	T	T
BD09.postF.H.3E3	Substitution	236	G	A	78	L	L
BD09.postF.H.3E3	Substitution	249	A	G	83	N	D
BD09.postF.H.3E3	Substitution	258	A	G	86	R	G
BD09.postF.H.3E3	Substitution	262	C	T	87	A	V
BD09.postF.H.3E3	Substitution	266	G	C	88	E	D
BD09.postF.H.3E3	Substitution	274	C	G	91	A	G
BD09.postF.H.3E3	Substitution	276	G	A	92	V	I
BD09.postF.H.3E3	Substitution	278	G	A	92	V	I
BD09.postF.H.3E3	Substitution	280	A	T	93	Y	F
BD09.postF.H.3E5	Substitution	67	C	G	22	T	S
BD09.postF.H.3E5	Substitution	76	G	A	25	G	E
BD09.postF.H.3E5	Substitution	77	G	A	25	G	E
BD09.postF.H.3E5	Substitution	167	T	C	55	N	N
BD09.postF.H.3E5	Substitution	185	C	A	61	S	R
BD09.postF.H.3E5	Substitution	186	A	G	62	T	A
BD09.postF.H.3E5	Substitution	188	A	C	62	T	A
BD09.postF.H.3E5	Substitution	198	A	C	66	S	R
BD09.postF.H.3E5	Substitution	203	G	A	67	R	R
BD09.postF.H.3E5	Substitution	217	A	C	72	K	T
BD09.postF.H.3E5	Substitution	233	C	G	77	S	R
BD09.postF.H.3E5	Substitution	247	C	A	82	T	K
BD09.postF.H.3E5	Substitution	248	C	G	82	T	K
BD09.postF.H.3E8	Substitution	41	T	C	13	P	P
BD09.postF.H.3E8	Substitution	66	G	A	22	A	T
BD09.postF.H.3E8	Substitution	82	C	G	27	T	S
BD09.postF.H.3E8	Substitution	90	A	T	30	S	S
BD09.postF.H.3E8	Substitution	91	G	C	30	S	S
BD09.postF.H.3E8	Substitution	97	G	C	32	S	T
BD09.postF.H.3E8	Substitution	146	A	G	48	S	S
BD09.postF.H.3E8	Substitution	152	T	G	50	I	M
BD09.postF.H.3E8	Substitution	156	A	G	52	S	E
BD09.postF.H.3E8	Substitution	157	G	A	52	S	E
BD09.postF.H.3E8	Substitution	158	T	A	52	S	E
BD09.postF.H.3E8	Substitution	160	G	C	53	S	T
BD09.postF.H.3E8	Substitution	162	A	T	54	S	F
BD09.postF.H.3E8	Substitution	163	G	T	54	S	F
BD09.postF.H.3E8	Substitution	171	A	T	57	I	F
BD09.postF.H.3E8	Substitution	173	A	C	57	I	F
BD09.postF.H.3E8	Substitution	192	A	C	64	K	Q
BD09.postF.H.3E8	Substitution	236	G	A	78	L	L
BD09.postF.H.3E8	Substitution	242	G	A	80	L	L
BD09.postF.H.3E8	Substitution	246	A	T	82	M	L
BD09.postF.H.3E8	Substitution	278	G	C	92	V	V
BD09.postF.H.1C12	Substitution	15	C	G	5	Q	E
BD09.postF.H.1C12	Substitution	30	G	T	10	V	L
BD09.postF.H.1C12	Substitution	57	G	C	19	V	L
BD09.postF.H.1C12	Substitution	90	A	G	30	S	D
BD09.postF.H.1C12	Substitution	91	G	A	30	S	D
BD09.postF.H.1C12	Substitution	94	A	T	31	Y	F
BD09.postF.H.1C12	Substitution	97	A	T	32	Y	F
BD09.postF.H.1C12	Substitution	101	G	T	33	M	I
BD09.postF.H.1C12	Substitution	120	C	G	40	P	A
BD09.postF.H.1C12	Substitution	145	G	C	48	G	A
BD09.postF.H.1C12	Substitution	146	A	T	48	G	A
BD09.postF.H.1C12	Substitution	149	A	C	49	I	I
BD09.postF.H.1C12	Substitution	154	A	G	51	N	R
BD09.postF.H.1C12	Substitution	155	C	A	51	N	R
BD09.postF.H.1C12	Substitution	160	G	A	53	S	N
BD09.postF.H.1C12	Substitution	167	T	G	55	G	G
BD09.postF.H.1C12	Substitution	168	A	G	56	S	G
BD09.postF.H.1C12	Substitution	177	T	C	59	Y	H
BD09.postF.H.1C12	Substitution	207	A	G	69	M	V
BD09.postF.H.1C12	Substitution	246	C	T	82	L	S
BD09.postF.H.1C12	Substitution	247	T	C	82	L	S
BD09.postF.H.1C12	Substitution	251	C	T	83	S	S
BD09.postF.H.1C12	Substitution	252	A	G	84	S	G
BD09.postF.H.1C12	Substitution	255	C	A	85	L	M
BD09.postF.H.1C12	Substitution	264	G	C	88	E	H
BD09.postF.H.1C12	Substitution	266	G	C	88	E	H
BD09.postF.H.1C12	Substitution	276	G	A	92	V	T
BD09.postF.H.1C12	Substitution	277	T	C	92	V	T
BD09.postF.H.1C12	Substitution	278	G	C	92	V	T
BD09.postF.H.2B3	Substitution	52	T	C	17	L	P
BD09.postF.H.2B3	Substitution	91	G	A	30	S	N
BD09.postF.H.2B3	Substitution	148	A	G	49	Y	C
BD09.postF.H.2B3	Substitution	171	A	T	57	N	Y
BD09.postF.H.2B3	Substitution	273	G	C	91	V	L
BD09.postF.H.2D11	Substitution	5	T	G	1	V	V
BD09.postF.H.2D11	Substitution	29	G	A	9	E	E
BD09.postF.H.2D11	Substitution	71	T	C	23	A	A
BD09.postF.H.2D11	Substitution	83	C	T	27	T	T
BD09.postF.H.2D11	Substitution	91	G	C	30	S	T
BD09.postF.H.2D11	Substitution	103	G	C	34	S	T
BD09.postF.H.2D11	Substitution	146	A	G	48	G	G
BD09.postF.H.2D11	Substitution	153	A	T	51	S	Y
BD09.postF.H.2D11	Substitution	154	G	A	51	S	Y
BD09.postF.H.2D11	Substitution	156	G	A	52	A	T
BD09.postF.H.2D11	Substitution	170	C	G	56	N	K
BD09.postF.H.2D11	Substitution	178	A	T	59	Y	F
BD09.postF.H.2D11	Substitution	188	G	A	62	K	K
BD09.postF.H.2D11	Substitution	233	A	C	77	T	T
BD09.postF.H.2D11	Substitution	245	G	A	81	E	E
BD09.postF.H.2D11	Substitution	253	G	A	84	S	N
BD09.postF.H.2D11	Substitution	261	T	C	87	S	P
BD09.postF.H.3B9	Substitution	28	G	A	9	G	D
BD09.postF.H.3B9	Substitution	89	C	T	29	S	S
BD09.postF.H.3B9	Substitution	92	C	T	30	S	S
BD09.postF.H.3B9	Substitution	97	C	G	32	A	G
BD09.postF.H.3B9	Substitution	104	C	T	34	S	S
BD09.postF.H.3B9	Substitution	149	T	A	49	A	A
BD09.postF.H.3B9	Substitution	169	G	A	56	S	N
BD09.postF.H.3B9	Substitution	191	G	T	63	V	V
BD09.postF.H.3B9	Substitution	266	G	C	88	E	D
BD09.postF.H.3D7	Substitution	67	C	T	22	A	V
BD09.postF.H.3D7	Substitution	82	C	G	27	T	S
BD09.postF.H.3D7	Substitution	83	C	T	27	T	S
BD09.postF.H.3D7	Substitution	91	G	A	30	S	N
BD09.postF.H.3D7	Substitution	94	A	T	31	Y	F
BD09.postF.H.3D7	Substitution	96	A	G	32	S	G
BD09.postF.H.3D7	Substitution	104	C	T	34	N	N
BD09.postF.H.3D7	Substitution	113	C	G	37	R	R
BD09.postF.H.3D7	Substitution	117	G	A	39	A	S
BD09.postF.H.3D7	Substitution	118	C	G	39	A	S
BD09.postF.H.3D7	Substitution	122	A	T	40	P	P
BD09.postF.H.3D7	Substitution	137	G	A	45	E	E
BD09.postF.H.3D7	Substitution	141	G	C	47	V	L
BD09.postF.H.3D7	Substitution	150	A	G	50	I	V
BD09.postF.H.3D7	Substitution	156	A	G	52	S	A
BD09.postF.H.3D7	Substitution	157	G	C	52	S	A
BD09.postF.H.3D7	Substitution	159	A	G	53	S	G
BD09.postF.H.3D7	Substitution	165	A	T	55	S	S
BD09.postF.H.3D7	Substitution	166	G	C	55	S	S
BD09.postF.H.3D7	Substitution	167	T	C	55	S	S
BD09.postF.H.3D7	Substitution	171	A	T	57	I	L
BD09.postF.H.3D7	Substitution	173	A	G	57	I	L
BD09.postF.H.3D7	Substitution	174	T	G	58	Y	D
BD09.postF.H.3D7	Substitution	189	G	T	63	V	L
BD09.postF.H.3D7	Substitution	200	A	G	66	R	R
BD09.postF.H.3D7	Substitution	213	A	C	71	R	R
BD09.postF.H.3D7	Substitution	226	A	G	75	K	R
BD09.postF.H.3D7	Substitution	228	A	C	76	N	H
BD09.postF.H.3D7	Substitution	230	C	T	76	N	H
BD09.postF.H.3D7	Substitution	249	A	G	83	N	D
BD09.postF.H.3D7	Substitution	262	C	G	87	A	G
BD09.postF.H.3D7	Substitution	266	G	C	88	E	D
BD09.postF.H.3D7	Substitution	275	T	A	91	A	A
BD09.postF.H.3D7	Substitution	276	G	A	92	V	I
BD09.postF.H.3D7	Substitution	278	G	T	92	V	I
BD09.postF.H.3D7	Substitution	284	C	T	94	Y	Y
BD09.postF.H.3F2	Substitution	19	C	T	6	S	F
BD09.postF.H.3F2	Substitution	29	C	G	9	G	G
BD09.postF.H.3F2	Substitution	59	C	T	19	L	L
BD09.postF.H.3F2	Substitution	73	C	T	24	S	F
BD09.postF.H.3F2	Substitution	82	C	G	27	T	S
BD09.postF.H.3F2	Substitution	83	C	T	27	T	S
BD09.postF.H.3F2	Substitution	90	A	G	30	S	D
BD09.postF.H.3F2	Substitution	91	G	A	30	S	D
BD09.postF.H.3F2	Substitution	97	G	A	32	W	Y
BD09.postF.H.3F2	Substitution	98	G	C	32	W	Y
BD09.postF.H.3F2	Substitution	104	C	T	34	H	H
BD09.postF.H.3F2	Substitution	117	G	A	39	A	T
BD09.postF.H.3F2	Substitution	125	G	A	41	G	G
BD09.postF.H.3F2	Substitution	150	A	G	50	I	V
BD09.postF.H.3F2	Substitution	154	A	G	51	N	S
BD09.postF.H.3F2	Substitution	156	A	G	52	S	G
BD09.postF.H.3F2	Substitution	169	G	C	56	S	T
BD09.postF.H.3F2	Substitution	174	A	G	58	S	A
BD09.postF.H.3F2	Substitution	175	G	C	58	S	A
BD09.postF.H.3F2	Substitution	184	A	G	61	D	G
BD09.postF.H.3F2	Substitution	233	G	A	77	T	T
BD09.postF.H.3F2	Substitution	236	G	A	78	L	L
BD09.postF.H.3F2	Substitution	249	A	G	83	N	D
BD09.postF.H.3F2	Substitution	258	A	G	86	R	G
BD09.postF.H.3F2	Substitution	262	C	T	87	A	V
BD09.postF.H.3F2	Substitution	266	G	C	88	E	D
BD09.postF.H.3F2	Substitution	274	C	G	91	A	G
BD09.postF.H.3F2	Substitution	276	G	A	92	V	I
BD09.postF.H.3F2	Substitution	278	G	A	92	V	I
BD09.postF.H.3F2	Substitution	280	A	T	93	Y	F
BD09.postF.H.3F11	Substitution	67	C	G	22	T	S
BD09.postF.H.3F11	Substitution	117	C	A	39	P	T
BD09.postF.H.3F11	Substitution	150	A	T	50	I	F
BD09.postF.H.3F11	Substitution	155	T	C	51	Y	Y
BD09.postF.H.3F11	Substitution	161	T	C	53	S	S
BD09.postF.H.3F11	Substitution	163	G	A	54	G	E
BD09.postF.H.3F11	Substitution	182	C	G	60	P	P
BD09.postF.H.3F11	Substitution	226	A	G	75	N	S
BD09.postF.H.3F11	Substitution	227	C	T	75	N	S
BD09.postF.H.3F11	Substitution	228	C	G	76	Q	E
BD09.postF.H.3F11	Substitution	230	G	A	76	Q	E
BD09.postF.H.3F11	Substitution	245	G	A	81	L	L
BD09.postF.H.3F3	Substitution	90	A	G	30	S	A
BD09.postF.H.3F3	Substitution	91	G	C	30	S	A
BD09.postF.H.3F3	Substitution	93	T	A	31	Y	N
BD09.postF.H.3F3	Substitution	118	C	G	39	A	G
BD09.postF.H.3F3	Substitution	122	A	T	40	P	P
BD09.postF.H.3F3	Substitution	124	G	A	41	G	D
BD09.postF.H.3F3	Substitution	125	G	C	41	G	D
BD09.postF.H.3F3	Substitution	155	T	C	51	N	N
BD09.postF.H.3F3	Substitution	156	A	T	52	S	S
BD09.postF.H.3F3	Substitution	157	G	C	52	S	S
BD09.postF.H.3F3	Substitution	164	G	A	54	G	G
BD09.postF.H.3F3	Substitution	168	A	G	56	S	V
BD09.postF.H.3F3	Substitution	169	G	T	56	S	V
BD09.postF.H.3F3	Substitution	175	G	C	58	S	T
BD09.postF.H.3F3	Substitution	179	C	T	59	Y	Y
BD09.postF.H.3F3	Substitution	230	C	T	76	N	N
BD09.postF.H.3F3	Substitution	234	C	G	78	L	V
BD09.postF.H.3F3	Substitution	237	T	G	79	Y	D
BD09.postF.H.3F3	Substitution	245	A	C	81	Q	H
BD09.postF.H.3F3	Substitution	262	C	T	87	A	V
BD09.postF.H.3F3	Substitution	269	C	T	89	D	D
BD09.postF.H.3F4	Substitution	54	A	C	18	R	R
BD09.postF.H.3F4	Substitution	60	T	C	20	S	L
BD09.postF.H.3F4	Substitution	61	C	T	20	S	L
BD09.postF.H.3F4	Substitution	62	C	T	20	S	L
BD09.postF.H.3F4	Substitution	87	A	G	29	S	D
BD09.postF.H.3F4	Substitution	88	G	A	29	S	D
BD09.postF.H.3F4	Substitution	94	A	T	31	Y	F
BD09.postF.H.3F4	Substitution	95	T	C	31	Y	F
BD09.postF.H.3F4	Substitution	147	G	A	49	A	T
BD09.postF.H.3F4	Substitution	157	G	A	52	G	D
BD09.postF.H.3F4	Substitution	165	G	T	55	G	Y
BD09.postF.H.3F4	Substitution	166	G	A	55	G	Y
BD09.postF.H.3F4	Substitution	168	A	T	56	S	Y
BD09.postF.H.3F4	Substitution	169	G	A	56	S	Y
BD09.postF.H.3F4	Substitution	175	A	T	58	Y	F
BD09.postF.H.3F4	Substitution	181	C	G	60	A	G
BD09.postF.H.3F4	Substitution	182	A	C	60	A	G
BD09.postF.H.3F4	Substitution	189	G	T	63	V	L
BD09.postF.H.3F4	Substitution	201	T	A	67	F	I
BD09.postF.H.3F4	Substitution	238	A	T	79	Y	F
BD09.postF.H.3F4	Substitution	249	A	T	83	N	Y
BD09.postF.H.3F4	Substitution	276	G	A	92	V	I
BD09.postF.H.3F4	Substitution	278	A	T	92	V	I
BD09.postF.H.3F4	Substitution	283	A	T	94	Y	F
BD09.postF.H.3F9	Substitution	25	C	T	8	A	V
BD09.postF.H.3F9	Substitution	55	A	G	18	K	S
BD09.postF.H.3F9	Substitution	56	G	T	18	K	S
BD09.postF.H.3F9	Substitution	82	G	T	27	S	I
BD09.postF.H.3F9	Substitution	92	C	T	30	S	S
BD09.postF.H.3F9	Substitution	93	T	A	31	Y	N
BD09.postF.H.3F9	Substitution	125	G	T	41	G	G
BD09.postF.H.3F9	Substitution	137	G	A	45	E	E
BD09.postF.H.3F9	Substitution	148	T	G	49	I	S
BD09.postF.H.3F9	Substitution	154	A	T	51	Y	F
BD09.postF.H.3F9	Substitution	175	G	C	58	R	T
BD09.postF.H.3F9	Substitution	176	A	G	58	R	T
BD09.postF.H.3F9	Substitution	191	C	T	63	F	F
BD09.postF.H.3F9	Substitution	226	T	C	75	I	T
BD09.postF.H.3F9	Substitution	229	G	A	76	S	N
BD09.postF.H.3F9	Substitution	232	C	T	77	T	I
BD09.postF.H.3F9	Substitution	244	A	G	81	Q	R
BD09.postF.H.3F9	Substitution	278	G	A	92	M	I
BD09.postF.H.3G12	Substitution	89	C	T	29	S	S
BD09.postF.H.3G12	Substitution	104	C	T	34	S	S
BD09.postF.H.3G12	Substitution	148	C	G	49	A	G
BD09.postF.H.3G12	Substitution	155	T	C	51	S	S
BD09.postF.H.3G12	Substitution	166	G	A	55	G	D
BD09.postF.H.3G12	Substitution	220	A	T	73	N	I
BD09.postF.H.3G2	Substitution	54	A	C	18	R	R
BD09.postF.H.3G2	Substitution	60	T	C	20	S	L
BD09.postF.H.3G2	Substitution	61	C	T	20	S	L
BD09.postF.H.3G2	Substitution	62	C	T	20	S	L
BD09.postF.H.3G2	Substitution	87	A	G	29	S	D
BD09.postF.H.3G2	Substitution	88	G	A	29	S	D
BD09.postF.H.3G2	Substitution	94	A	T	31	Y	F
BD09.postF.H.3G2	Substitution	95	T	C	31	Y	F
BD09.postF.H.3G2	Substitution	147	G	A	49	A	T
BD09.postF.H.3G2	Substitution	157	G	A	52	G	D
BD09.postF.H.3G2	Substitution	165	G	T	55	G	Y
BD09.postF.H.3G2	Substitution	166	G	A	55	G	Y
BD09.postF.H.3G2	Substitution	168	A	T	56	S	Y
BD09.postF.H.3G2	Substitution	169	G	A	56	S	Y
BD09.postF.H.3G2	Substitution	175	A	T	58	Y	F
BD09.postF.H.3G2	Substitution	181	C	G	60	A	G
BD09.postF.H.3G2	Substitution	182	A	C	60	A	G
BD09.postF.H.3G2	Substitution	189	G	T	63	V	L
BD09.postF.H.3G2	Substitution	201	T	A	67	F	I
BD09.postF.H.3G2	Substitution	238	A	T	79	Y	F
BD09.postF.H.3G2	Substitution	249	A	T	83	N	Y
BD09.postF.H.3G2	Substitution	276	G	A	92	V	I
BD09.postF.H.3G2	Substitution	278	A	T	92	V	I
BD09.postF.H.3G2	Substitution	283	A	T	94	Y	F
BD09.postF.H.3G3	Substitution	28	G	A	9	G	D
BD09.postF.H.3G3	Substitution	89	C	T	29	S	S
BD09.postF.H.3G3	Substitution	92	C	T	30	S	S
BD09.postF.H.3G3	Substitution	97	C	G	32	A	G
BD09.postF.H.3G3	Substitution	104	C	T	34	S	S
BD09.postF.H.3G3	Substitution	149	T	A	49	A	A
BD09.postF.H.3G3	Substitution	169	G	A	56	S	N
BD09.postF.H.3G3	Substitution	191	G	T	63	V	V
BD09.postF.H.3G3	Substitution	266	G	C	88	E	D
BD09.postF.H.3G5	Substitution	15	C	G	5	Q	E
BD09.postF.H.3G5	Substitution	25	C	G	8	A	G
BD09.postF.H.3G5	Substitution	30	G	T	10	V	L
BD09.postF.H.3G5	Substitution	62	C	T	20	S	S
BD09.postF.H.3G5	Substitution	73	C	A	24	S	Y
BD09.postF.H.3G5	Substitution	91	G	A	30	S	N
BD09.postF.H.3G5	Substitution	93	T	A	31	Y	N
BD09.postF.H.3G5	Substitution	95	C	T	31	Y	N
BD09.postF.H.3G5	Substitution	120	C	G	40	P	A
BD09.postF.H.3G5	Substitution	145	G	C	48	G	A
BD09.postF.H.3G5	Substitution	149	A	G	49	I	M
BD09.postF.H.3G5	Substitution	158	T	C	52	P	P
BD09.postF.H.3G5	Substitution	163	G	A	54	G	D
BD09.postF.H.3G5	Substitution	167	T	G	55	G	G
BD09.postF.H.3G5	Substitution	168	A	G	56	S	G
BD09.postF.H.3G5	Substitution	173	A	G	57	T	T
BD09.postF.H.3G5	Substitution	201	G	T	67	V	F
BD09.postF.H.3G5	Substitution	207	A	G	69	M	V
BD09.postF.H.3G5	Substitution	230	C	T	76	S	S
BD09.postF.H.3G5	Substitution	235	T	C	78	V	A
BD09.postF.H.3G5	Substitution	246	C	T	82	L	L
BD09.postF.H.3G5	Substitution	251	C	T	83	S	S
BD09.postF.H.3G5	Substitution	257	G	C	85	L	L
BD09.postF.H.3G5	Substitution	262	C	T	87	S	F
BD09.postF.H.3G5	Substitution	266	G	A	88	E	E
BD09.postF.H.3G5	Substitution	278	G	C	92	V	V
BD09.postF.H.3G6	Substitution	41	T	C	13	P	P
BD09.postF.H.3G6	Substitution	149	T	C	49	Y	Y
BD09.postF.H.3G6	Substitution	166	G	C	55	S	T
BD09.postF.H.3G6	Substitution	167	C	T	55	S	T
BD09.postF.H.3G6	Substitution	207	T	A	69	S	T
BD09.postF.H.3G6	Substitution	212	A	G	70	V	V
BD09.postF.H.3G6	Substitution	217	C	A	72	T	K
BD09.postF.H.3G6	Substitution	224	G	A	74	K	K
BD09.postF.H.3G6	Substitution	230	A	G	76	Q	Q
BD09.postF.H.3G6	Substitution	243	C	T	81	L	L
BD09.postF.H.3G6	Substitution	248	C	T	82	S	S
BD09.postF.H.3G7	Substitution	52	T	C	17	L	P
BD09.postF.H.3G7	Substitution	69	G	A	23	A	T
BD09.postF.H.3G7	Substitution	88	G	A	29	S	N
BD09.postF.H.3G7	Substitution	91	G	C	30	S	T
BD09.postF.H.3G7	Substitution	93	T	C	31	Y	H
BD09.postF.H.3G7	Substitution	103	G	C	34	S	T
BD09.postF.H.3G7	Substitution	109	T	C	36	V	A
BD09.postF.H.3G7	Substitution	125	G	T	41	G	G
BD09.postF.H.3G7	Substitution	157	A	C	52	Q	P
BD09.postF.H.3G7	Substitution	174	T	A	58	Y	N
BD09.postF.H.3G7	Substitution	223	C	G	74	A	G
BD09.postF.H.3G7	Substitution	233	A	C	77	S	S
BD09.postF.H.3G7	Substitution	234	C	T	78	L	L
BD09.postF.H.3G7	Substitution	238	A	T	79	Y	F
BD09.postF.H.3G8	Substitution	67	C	G	22	T	S
BD09.postF.H.3G8	Substitution	117	C	A	39	P	T
BD09.postF.H.3G8	Substitution	150	A	T	50	I	F
BD09.postF.H.3G8	Substitution	155	T	C	51	Y	Y
BD09.postF.H.3G8	Substitution	161	T	C	53	S	S
BD09.postF.H.3G8	Substitution	163	G	A	54	G	E
BD09.postF.H.3G8	Substitution	182	C	G	60	P	P
BD09.postF.H.3G8	Substitution	226	A	G	75	N	S
BD09.postF.H.3G8	Substitution	227	C	T	75	N	S
BD09.postF.H.3G8	Substitution	228	C	G	76	Q	E
BD09.postF.H.3G8	Substitution	230	G	A	76	Q	E
BD09.postF.H.3G8	Substitution	245	G	A	81	L	L
BD09.postF.H.3G8	Substitution	275	G	T	91	V	V
BD09.postF.H.3G9	Substitution	67	C	G	22	T	S
BD09.postF.H.3G9	Substitution	117	C	A	39	P	T
BD09.postF.H.3G9	Substitution	150	A	T	50	I	F
BD09.postF.H.3G9	Substitution	155	T	C	51	Y	Y
BD09.postF.H.3G9	Substitution	161	T	C	53	S	S
BD09.postF.H.3G9	Substitution	163	G	A	54	G	E
BD09.postF.H.3G9	Substitution	182	C	G	60	P	P
BD09.postF.H.3G9	Substitution	226	A	G	75	N	S
BD09.postF.H.3G9	Substitution	227	C	T	75	N	S
BD09.postF.H.3G9	Substitution	228	C	G	76	Q	E
BD09.postF.H.3G9	Substitution	230	G	A	76	Q	E
BD09.postF.H.3G9	Substitution	245	G	A	81	L	L
BD09.postF.H.3H12	Substitution	89	C	T	29	S	S
BD09.postF.H.3H12	Substitution	104	C	T	34	S	S
BD09.postF.H.3H12	Substitution	148	C	G	49	A	G
BD09.postF.H.3H12	Substitution	155	T	C	51	S	S
BD09.postF.H.3H12	Substitution	166	G	A	55	G	D
BD09.postF.H.3H12	Substitution	220	A	T	73	N	I
BD09.postF.H.3H2	Substitution	2	A	G	0	E	E
BD09.postF.H.3H2	Substitution	34	T	A	11	V	E
BD09.postF.H.3H2	Substitution	67	C	T	22	A	V
BD09.postF.H.3H2	Substitution	89	T	A	29	D	E
BD09.postF.H.3H2	Substitution	147	G	C	49	G	H
BD09.postF.H.3H2	Substitution	148	G	A	49	G	H
BD09.postF.H.3H2	Substitution	156	T	A	52	W	R
BD09.postF.H.3H2	Substitution	166	G	C	55	G	A
BD09.postF.H.3H2	Substitution	170	C	T	56	S	S
BD09.postF.H.3H2	Substitution	175	G	T	58	G	V
BD09.postF.H.4B1	Substitution	28	G	A	9	G	D
BD09.postF.H.4B1	Substitution	92	C	T	30	S	S
BD09.postF.H.4B1	Substitution	156	A	G	52	S	G
BD09.postF.H.4B1	Substitution	165	A	G	55	S	G
BD09.postF.H.4B1	Substitution	176	C	T	58	Y	Y
BD09.postF.H.4B1	Substitution	270	A	T	90	T	S
BD09.postF.H.4B11	Substitution	69	G	A	23	A	T
BD09.postF.H.4B11	Substitution	88	G	A	29	S	N
BD09.postF.H.4B11	Substitution	91	G	C	30	S	T
BD09.postF.H.4B11	Substitution	93	T	C	31	Y	H
BD09.postF.H.4B11	Substitution	103	G	C	34	S	T
BD09.postF.H.4B11	Substitution	109	T	C	36	V	A
BD09.postF.H.4B11	Substitution	125	G	T	41	G	G
BD09.postF.H.4B11	Substitution	157	A	C	52	Q	P
BD09.postF.H.4B11	Substitution	174	T	A	58	Y	N
BD09.postF.H.4B11	Substitution	223	C	G	74	A	G
BD09.postF.H.4B11	Substitution	233	A	C	77	S	S
BD09.postF.H.4B11	Substitution	234	C	T	78	L	L
BD09.postF.H.4B11	Substitution	238	A	T	79	Y	F
BD09.postF.H.4B3	Substitution	28	G	A	9	G	D
BD09.postF.H.4B3	Substitution	33	G	A	11	V	I
BD09.postF.H.4B3	Substitution	91	G	C	30	S	T
BD09.postF.H.4B3	Substitution	96	G	A	32	A	T
BD09.postF.H.4B3	Substitution	147	G	T	49	A	S
BD09.postF.H.4B3	Substitution	160	G	A	53	S	N
BD09.postF.H.4B3	Substitution	173	A	T	57	T	T
BD09.postF.H.4B3	Substitution	176	C	T	58	Y	Y
BD09.postF.H.4B3	Substitution	233	G	A	77	T	T
BD09.postF.H.4B3	Substitution	254	C	T	84	S	S
BD09.postF.H.4B3	Substitution	266	G	A	88	E	E
BD09.postF.H.4B4	Substitution	53	T	G	17	L	L
BD09.postF.H.4B4	Substitution	81	A	T	27	T	S
BD09.postF.H.4B4	Substitution	90	A	C	30	N	R
BD09.postF.H.4B4	Substitution	91	A	G	30	N	R
BD09.postF.H.4B4	Substitution	102	A	C	34	S	H
BD09.postF.H.4B4	Substitution	103	G	A	34	S	H
BD09.postF.H.4B4	Substitution	104	C	T	34	S	H
BD09.postF.H.4B4	Substitution	127	A	G	42	K	R
BD09.postF.H.4B4	Substitution	131	G	A	43	G	G
BD09.postF.H.4B4	Substitution	157	G	A	52	S	N
BD09.postF.H.4B4	Substitution	162	A	G	54	T	G
BD09.postF.H.4B4	Substitution	163	C	G	54	T	G
BD09.postF.H.4B4	Substitution	170	T	C	56	G	G
BD09.postF.H.4B4	Substitution	192	C	G	64	P	A
BD09.postF.H.4B4	Substitution	200	A	G	66	K	K
BD09.postF.H.4B4	Substitution	210	A	G	70	T	A
BD09.postF.H.4B4	Substitution	213	A	G	71	I	V
BD09.postF.H.4B4	Substitution	234	A	G	78	N	D
BD09.postF.H.4B4	Substitution	239	G	C	79	T	T
BD09.postF.H.4B4	Substitution	244	A	T	81	Y	F
BD09.postF.H.4B4	Substitution	246	C	T	82	L	L
BD09.postF.H.4B4	Substitution	255	A	G	85	N	D
BD09.postF.H.4B4	Substitution	267	A	G	89	T	A
BD09.postF.H.4B4	Substitution	284	G	T	94	V	V
BD09.postF.H.4B6	Substitution	3	C	G	1	L	V
BD09.postF.H.4B6	Substitution	61	C	T	20	T	I
BD09.postF.H.4B6	Substitution	89	C	T	29	S	S
BD09.postF.H.4B6	Substitution	93	A	T	31	S	Y
BD09.postF.H.4B6	Substitution	94	G	A	31	S	Y
BD09.postF.H.4B6	Substitution	96	A	G	32	S	G
BD09.postF.H.4B6	Substitution	159	T	C	53	Y	H
BD09.postF.H.4B6	Substitution	166	G	C	55	S	T
BD09.postF.H.4B6	Substitution	247	A	G	82	K	R
BD09.postF.H.4B6	Substitution	274	C	G	91	T	R
BD09.postF.H.4B8	Substitution	67	C	G	22	T	S
BD09.postF.H.4B8	Substitution	76	G	A	25	G	E
BD09.postF.H.4B8	Substitution	77	G	A	25	G	E
BD09.postF.H.4B8	Substitution	80	C	T	26	F	F
BD09.postF.H.4B8	Substitution	167	T	C	55	N	N
BD09.postF.H.4B8	Substitution	185	C	A	61	S	R
BD09.postF.H.4B8	Substitution	186	A	G	62	T	A
BD09.postF.H.4B8	Substitution	188	A	C	62	T	A
BD09.postF.H.4B8	Substitution	198	A	C	66	S	R
BD09.postF.H.4B8	Substitution	203	G	A	67	R	R
BD09.postF.H.4B8	Substitution	217	A	C	72	K	T
BD09.postF.H.4B8	Substitution	233	C	G	77	S	R
BD09.postF.H.4B8	Substitution	247	C	A	82	T	K
BD09.postF.H.4B8	Substitution	248	C	G	82	T	K
BD09.postF.H.4C11	Substitution	43	G	A	14	G	E
BD09.postF.H.4C11	Substitution	59	C	T	19	L	L
BD09.postF.H.4C11	Substitution	93	T	C	31	Y	L
BD09.postF.H.4C11	Substitution	94	A	T	31	Y	L
BD09.postF.H.4C11	Substitution	103	G	C	34	S	T
BD09.postF.H.4C11	Substitution	104	C	G	34	S	T
BD09.postF.H.4C11	Substitution	117	G	C	39	A	P
BD09.postF.H.4C11	Substitution	147	G	A	49	A	T
BD09.postF.H.4C11	Substitution	158	T	A	52	G	G
BD09.postF.H.4C11	Substitution	167	T	C	55	G	G
BD09.postF.H.4C11	Substitution	173	A	C	57	T	T
BD09.postF.H.4C11	Substitution	175	A	G	58	Y	W
BD09.postF.H.4C11	Substitution	176	C	G	58	Y	W
BD09.postF.H.4C11	Substitution	180	G	A	60	A	T
BD09.postF.H.4C11	Substitution	200	G	C	66	R	R
BD09.postF.H.4C11	Substitution	252	A	G	84	S	G
BD09.postF.H.4C11	Substitution	260	A	C	86	R	S
BD09.postF.H.4C11	Substitution	261	G	C	87	A	P
BD09.postF.H.4C11	Substitution	278	A	T	92	V	V
BD09.postF.H.4C4	Substitution	82	C	G	27	T	S
BD09.postF.H.4C4	Substitution	90	A	T	30	S	S
BD09.postF.H.4C4	Substitution	91	G	C	30	S	S
BD09.postF.H.4C4	Substitution	97	G	C	32	S	T
BD09.postF.H.4C4	Substitution	156	A	G	52	S	D
BD09.postF.H.4C4	Substitution	157	G	A	52	S	D
BD09.postF.H.4C4	Substitution	160	G	C	53	S	T
BD09.postF.H.4C4	Substitution	163	G	C	54	S	T
BD09.postF.H.4C4	Substitution	164	T	C	54	S	T
BD09.postF.H.4C4	Substitution	171	A	T	57	I	F
BD09.postF.H.4C4	Substitution	173	A	C	57	I	F
BD09.postF.H.4C4	Substitution	192	A	C	64	K	Q
BD09.postF.H.4C4	Substitution	246	A	T	82	M	L
BD09.postF.H.4C4	Substitution	278	G	C	92	V	V
BD09.postF.H.4C7	Substitution	5	A	G	1	V	V
BD09.postF.H.4C7	Substitution	15	C	G	5	Q	E
BD09.postF.H.4C7	Substitution	20	A	G	6	S	S
BD09.postF.H.4C7	Substitution	38	G	C	12	K	N
BD09.postF.H.4C7	Substitution	41	C	A	13	P	P
BD09.postF.H.4C7	Substitution	55	C	T	18	S	L
BD09.postF.H.4C7	Substitution	89	T	A	29	S	S
BD09.postF.H.4C7	Substitution	97	G	T	32	S	I
BD09.postF.H.4C7	Substitution	104	T	C	34	A	A
BD09.postF.H.4C7	Substitution	132	A	C	44	R	R
BD09.postF.H.4C7	Substitution	167	G	A	55	R	R
BD09.postF.H.4C7	Substitution	171	A	G	57	K	D
BD09.postF.H.4C7	Substitution	173	G	C	57	K	D
BD09.postF.H.4C7	Substitution	177	T	A	59	Y	I
BD09.postF.H.4C7	Substitution	178	A	T	59	Y	I
BD09.postF.H.4C7	Substitution	179	T	A	59	Y	I
BD09.postF.H.4C7	Substitution	181	A	G	60	N	R
BD09.postF.H.4C7	Substitution	182	T	G	60	N	R
BD09.postF.H.4C7	Substitution	185	T	A	61	D	E
BD09.postF.H.4C7	Substitution	190	C	G	63	A	G
BD09.postF.H.4C7	Substitution	192	G	C	64	V	P
BD09.postF.H.4C7	Substitution	193	T	C	64	V	P
BD09.postF.H.4C7	Substitution	204	A	G	68	S	G
BD09.postF.H.4C7	Substitution	254	G	A	84	Q	Q
BD09.postF.H.4C7	Substitution	263	T	C	87	S	S
BD09.postF.H.4C7	Substitution	279	A	T	93	T	S
BD09.postF.H.4C7	Substitution	287	G	T	95	V	V
BD09.postF.H.4C7	Substitution	293	C	T	97	Y	Y
BD09.postF.H.4D11	Substitution	59	C	T	19	L	L
BD09.postF.H.4D11	Substitution	81	A	G	27	T	D
BD09.postF.H.4D11	Substitution	82	C	A	27	T	D
BD09.postF.H.4D11	Substitution	91	G	C	30	S	T
BD09.postF.H.4D11	Substitution	103	A	T	34	N	I
BD09.postF.H.4D11	Substitution	133	T	C	44	L	P
BD09.postF.H.4D11	Substitution	147	T	G	49	S	A
BD09.postF.H.4D11	Substitution	165	A	G	55	S	G
BD09.postF.H.4D11	Substitution	169	A	T	56	Y	F
BD09.postF.H.4D11	Substitution	175	A	T	58	Y	F
BD09.postF.H.4D11	Substitution	176	C	T	58	Y	F
BD09.postF.H.4D11	Substitution	179	C	T	59	Y	Y
BD09.postF.H.4D11	Substitution	181	C	G	60	A	G
BD09.postF.H.4D11	Substitution	207	A	G	69	I	V
BD09.postF.H.4D11	Substitution	230	C	T	76	N	N
BD09.postF.H.4D11	Substitution	242	G	A	80	L	L
BD09.postF.H.4D11	Substitution	262	C	T	87	A	V
BD09.postF.H.4D11	Substitution	278	G	A	92	V	V
BD09.postF.H.4D3	Substitution	82	C	G	27	T	S
BD09.postF.H.4D3	Substitution	83	C	T	27	T	S
BD09.postF.H.4D3	Substitution	90	A	G	30	S	D
BD09.postF.H.4D3	Substitution	91	G	A	30	S	D
BD09.postF.H.4D3	Substitution	97	G	A	32	W	Y
BD09.postF.H.4D3	Substitution	98	G	C	32	W	Y
BD09.postF.H.4D3	Substitution	104	C	T	34	H	H
BD09.postF.H.4D3	Substitution	117	G	A	39	A	T
BD09.postF.H.4D3	Substitution	125	G	A	41	G	G
BD09.postF.H.4D3	Substitution	150	A	G	50	I	V
BD09.postF.H.4D3	Substitution	154	A	G	51	N	S
BD09.postF.H.4D3	Substitution	156	A	G	52	S	G
BD09.postF.H.4D3	Substitution	169	G	C	56	S	T
BD09.postF.H.4D3	Substitution	174	A	G	58	S	A
BD09.postF.H.4D3	Substitution	175	G	C	58	S	A
BD09.postF.H.4D3	Substitution	184	A	G	61	D	G
BD09.postF.H.4D3	Substitution	233	G	A	77	T	T
BD09.postF.H.4D3	Substitution	236	G	A	78	L	L
BD09.postF.H.4D3	Substitution	249	A	G	83	N	D
BD09.postF.H.4D3	Substitution	258	A	G	86	R	G
BD09.postF.H.4D3	Substitution	262	C	T	87	A	V
BD09.postF.H.4D3	Substitution	266	G	C	88	E	D
BD09.postF.H.4D3	Substitution	274	C	G	91	A	G
BD09.postF.H.4D3	Substitution	278	G	A	92	V	V
BD09.postF.H.4D3	Substitution	280	A	T	93	Y	F
BD09.postF.H.4D6	Substitution	54	A	C	18	R	R
BD09.postF.H.4D6	Substitution	60	T	C	20	S	L
BD09.postF.H.4D6	Substitution	61	C	T	20	S	L
BD09.postF.H.4D6	Substitution	62	C	T	20	S	L
BD09.postF.H.4D6	Substitution	87	A	G	29	S	D
BD09.postF.H.4D6	Substitution	88	G	A	29	S	D
BD09.postF.H.4D6	Substitution	94	A	T	31	Y	F
BD09.postF.H.4D6	Substitution	147	G	A	49	A	T
BD09.postF.H.4D6	Substitution	157	G	A	52	G	D
BD09.postF.H.4D6	Substitution	165	G	T	55	G	Y
BD09.postF.H.4D6	Substitution	166	G	A	55	G	Y
BD09.postF.H.4D6	Substitution	168	A	T	56	S	Y
BD09.postF.H.4D6	Substitution	169	G	A	56	S	Y
BD09.postF.H.4D6	Substitution	175	A	T	58	Y	F
BD09.postF.H.4D6	Substitution	181	C	G	60	A	G
BD09.postF.H.4D6	Substitution	182	A	C	60	A	G
BD09.postF.H.4D6	Substitution	189	G	T	63	V	L
BD09.postF.H.4D6	Substitution	201	T	A	67	F	I
BD09.postF.H.4D6	Substitution	238	A	T	79	Y	F
BD09.postF.H.4D6	Substitution	249	A	T	83	N	Y
BD09.postF.H.4D6	Substitution	276	G	A	92	V	I
BD09.postF.H.4D6	Substitution	278	A	T	92	V	I
BD09.postF.H.4D6	Substitution	283	A	T	94	Y	F
BD09.postF.H.4D9	Substitution	67	C	G	22	T	S
BD09.postF.H.4D9	Substitution	117	C	A	39	P	T
BD09.postF.H.4D9	Substitution	150	A	T	50	I	F
BD09.postF.H.4D9	Substitution	155	T	C	51	Y	Y
BD09.postF.H.4D9	Substitution	161	T	C	53	S	S
BD09.postF.H.4D9	Substitution	163	G	A	54	G	E
BD09.postF.H.4D9	Substitution	182	C	G	60	P	P
BD09.postF.H.4D9	Substitution	226	A	G	75	N	S
BD09.postF.H.4D9	Substitution	227	C	T	75	N	S
BD09.postF.H.4D9	Substitution	228	C	G	76	Q	E
BD09.postF.H.4D9	Substitution	230	G	A	76	Q	E
BD09.postF.H.4D9	Substitution	245	G	A	81	L	L
BD09.postF.H.4E10	Substitution	67	C	G	22	T	S
BD09.postF.H.4E10	Substitution	117	C	A	39	P	T
BD09.postF.H.4E10	Substitution	150	A	T	50	I	F
BD09.postF.H.4E10	Substitution	155	T	C	51	Y	Y
BD09.postF.H.4E10	Substitution	161	T	C	53	S	S
BD09.postF.H.4E10	Substitution	163	G	A	54	G	E
BD09.postF.H.4E10	Substitution	182	C	G	60	P	P
BD09.postF.H.4E10	Substitution	226	A	G	75	N	S
BD09.postF.H.4E10	Substitution	227	C	T	75	N	S
BD09.postF.H.4E10	Substitution	228	C	G	76	Q	E
BD09.postF.H.4E10	Substitution	230	G	A	76	Q	E
BD09.postF.H.4E10	Substitution	245	G	A	81	L	L
BD09.postF.H.4E11	Substitution	28	G	A	9	G	D
BD09.postF.H.4E11	Substitution	34	T	C	11	V	A
BD09.postF.H.4E11	Substitution	41	T	G	13	P	P
BD09.postF.H.4E11	Substitution	59	C	G	19	L	L
BD09.postF.H.4E11	Substitution	67	C	A	22	A	E
BD09.postF.H.4E11	Substitution	68	A	G	22	A	E
BD09.postF.H.4E11	Substitution	83	C	G	27	T	T
BD09.postF.H.4E11	Substitution	92	C	T	30	S	S
BD09.postF.H.4E11	Substitution	94	A	T	31	Y	F
BD09.postF.H.4E11	Substitution	97	C	T	32	A	V
BD09.postF.H.4E11	Substitution	135	G	C	45	E	Q
BD09.postF.H.4E11	Substitution	147	G	T	49	A	S
BD09.postF.H.4E11	Substitution	155	T	A	51	S	R
BD09.postF.H.4E11	Substitution	156	G	C	52	G	P
BD09.postF.H.4E11	Substitution	157	G	C	52	G	P
BD09.postF.H.4E11	Substitution	160	G	A	53	S	K
BD09.postF.H.4E11	Substitution	161	T	G	53	S	K
BD09.postF.H.4E11	Substitution	166	G	A	55	G	D
BD09.postF.H.4E11	Substitution	170	C	T	56	S	S
BD09.postF.H.4E11	Substitution	173	A	G	57	T	T
BD09.postF.H.4E11	Substitution	174	T	A	58	Y	N
BD09.postF.H.4E11	Substitution	209	C	T	69	I	I
BD09.postF.H.4E11	Substitution	234	C	G	78	L	V
BD09.postF.H.4E11	Substitution	238	A	T	79	Y	F
BD09.postF.H.4E11	Substitution	240	C	T	80	L	L
BD09.postF.H.4E11	Substitution	245	A	G	81	Q	Q
BD09.postF.H.4E11	Substitution	251	C	T	83	N	N
BD09.postF.H.4E11	Substitution	258	A	C	86	R	R
BD09.postF.H.4E11	Substitution	266	G	A	88	E	E
BD09.postF.H.4E11	Substitution	278	A	T	92	V	V
BD09.postF.H.4E11	Substitution	284	C	T	94	Y	Y
BD09.postF.H.4E2	Substitution	32	G	A	10	L	L
BD09.postF.H.4E2	Substitution	147	G	A	49	A	S
BD09.postF.H.4E2	Substitution	148	C	G	49	A	S
BD09.postF.H.4E2	Substitution	166	G	C	55	G	A
BD09.postF.H.4E2	Substitution	169	G	A	56	S	K
BD09.postF.H.4E2	Substitution	170	C	G	56	S	K
BD09.postF.H.4E2	Substitution	236	G	C	78	L	L
BD09.postF.H.4E2	Substitution	257	G	A	85	L	L
BD09.postF.H.4E2	Substitution	266	G	C	88	E	D
BD09.postF.H.4E4	Substitution	5	A	G	1	V	V
BD09.postF.H.4E4	Substitution	15	C	G	5	Q	E
BD09.postF.H.4E4	Substitution	20	A	G	6	S	S
BD09.postF.H.4E4	Substitution	37	A	G	12	K	R
BD09.postF.H.4E4	Substitution	91	G	C	30	S	T
BD09.postF.H.4E4	Substitution	94	A	G	31	N	S
BD09.postF.H.4E4	Substitution	103	C	G	34	A	G
BD09.postF.H.4E4	Substitution	166	G	T	55	R	M
BD09.postF.H.4E4	Substitution	178	A	C	59	Y	S
BD09.postF.H.4E4	Substitution	220	A	C	73	N	T
BD09.postF.H.4E4	Substitution	221	C	T	73	N	T
BD09.postF.H.4E4	Substitution	222	C	T	74	P	S
BD09.postF.H.4E4	Substitution	254	G	C	84	Q	H
BD09.postF.H.4E4	Substitution	259	A	G	86	N	S
BD09.postF.H.4E7	Substitution	91	G	A	30	G	D
BD09.postF.H.4E7	Substitution	93	T	G	31	S	A
BD09.postF.H.4E7	Substitution	95	T	C	31	S	A
BD09.postF.H.4E7	Substitution	96	G	A	32	A	T
BD09.postF.H.4E7	Substitution	150	A	G	50	I	V
BD09.postF.H.4E7	Substitution	157	G	A	52	S	N
BD09.postF.H.4E7	Substitution	169	G	A	56	S	K
BD09.postF.H.4E7	Substitution	170	T	A	56	S	K
BD09.postF.H.4E7	Substitution	182	A	G	60	A	A
BD09.postF.H.4E7	Substitution	188	T	C	62	A	A
BD09.postF.H.4E7	Substitution	231	A	C	77	K	Q
BD09.postF.H.4E7	Substitution	248	G	A	82	L	L
BD09.postF.H.4E7	Substitution	252	A	G	84	M	G
BD09.postF.H.4E7	Substitution	253	T	G	84	M	G
BD09.postF.H.4E7	Substitution	259	G	A	86	S	N
BD09.postF.H.4E7	Substitution	290	C	T	96	Y	Y
BD09.postF.H.4F2	Substitution	35	A	G	11	V	V
BD09.postF.H.4F2	Substitution	90	A	G	30	N	D
BD09.postF.H.4F2	Substitution	92	C	T	30	N	D
BD09.postF.H.4F2	Substitution	103	G	C	34	S	T
BD09.postF.H.4F2	Substitution	131	G	A	43	G	G
BD09.postF.H.4F2	Substitution	146	C	T	48	G	G
BD09.postF.H.4F2	Substitution	153	A	T	51	K	Y
BD09.postF.H.4F2	Substitution	155	A	C	51	K	Y
BD09.postF.H.4F2	Substitution	158	C	G	52	S	R
BD09.postF.H.4F2	Substitution	171	G	T	57	G	W
BD09.postF.H.4F2	Substitution	174	A	G	58	T	A
BD09.postF.H.4F2	Substitution	180	G	C	60	D	Q
BD09.postF.H.4F2	Substitution	182	C	A	60	D	Q
BD09.postF.H.4F2	Substitution	198	A	C	66	K	R
BD09.postF.H.4F2	Substitution	199	A	G	66	K	R
BD09.postF.H.4F2	Substitution	200	A	T	66	K	R
BD09.postF.H.4F2	Substitution	204	A	C	68	R	R
BD09.postF.H.4F2	Substitution	229	C	T	76	S	L
BD09.postF.H.4F2	Substitution	231	A	G	77	K	E
BD09.postF.H.4F2	Substitution	233	A	G	77	K	E
BD09.postF.H.4F2	Substitution	244	A	T	81	Y	F
BD09.postF.H.4F2	Substitution	246	C	T	82	L	L
BD09.postF.H.4F2	Substitution	251	A	G	83	Q	Q
BD09.postF.H.4F2	Substitution	284	G	C	94	V	V
BD09.postF.H.4F2	Substitution	290	C	T	96	Y	Y
BD09.postF.H.4F4	Substitution	60	T	A	20	S	T
BD09.postF.H.4F4	Substitution	78	T	C	26	F	L
BD09.postF.H.4F4	Substitution	94	A	C	31	Y	S
BD09.postF.H.4F4	Substitution	122	A	G	40	P	P
BD09.postF.H.4F4	Substitution	154	A	G	51	N	S
BD09.postF.H.4F5	Substitution	35	A	G	11	V	V
BD09.postF.H.4F5	Substitution	37	A	T	12	Q	L
BD09.postF.H.4F5	Substitution	82	C	T	27	T	I
BD09.postF.H.4F5	Substitution	96	A	G	32	S	A
BD09.postF.H.4F5	Substitution	97	G	C	32	S	A
BD09.postF.H.4F5	Substitution	122	A	G	40	P	P
BD09.postF.H.4F7	Substitution	5	T	G	1	V	V
BD09.postF.H.4F7	Substitution	71	T	C	23	A	A
BD09.postF.H.4F7	Substitution	91	G	A	30	S	N
BD09.postF.H.4F7	Substitution	94	A	T	31	Y	F
BD09.postF.H.4F7	Substitution	103	G	C	34	S	T
BD09.postF.H.4F7	Substitution	137	G	A	45	E	E
BD09.postF.H.4F7	Substitution	146	A	C	48	G	G
BD09.postF.H.4F7	Substitution	157	C	G	52	A	G
BD09.postF.H.4F7	Substitution	184	A	C	61	Q	P
BD09.postF.H.4F7	Substitution	228	A	G	76	S	G
BD09.postF.H.4F7	Substitution	230	C	T	76	S	G
BD09.postF.H.4F7	Substitution	240	A	T	80	M	L
BD09.postF.H.4F7	Substitution	245	G	C	81	E	D
BD09.postF.H.4G11	Substitution	46	G	A	15	G	E
BD09.postF.H.4G11	Substitution	47	G	A	15	G	E
BD09.postF.H.4G11	Substitution	78	T	C	26	F	L
BD09.postF.H.4G11	Substitution	92	C	T	30	N	N
BD09.postF.H.4G11	Substitution	101	G	A	33	M	I
BD09.postF.H.4G11	Substitution	103	G	A	34	S	N
BD09.postF.H.4G11	Substitution	160	A	G	53	K	R
BD09.postF.H.4G11	Substitution	163	C	G	54	T	S
BD09.postF.H.4G11	Substitution	187	C	G	62	A	G
BD09.postF.H.4G11	Substitution	189	G	A	63	A	T
BD09.postF.H.4G11	Substitution	192	C	G	64	P	A
BD09.postF.H.4G11	Substitution	238	C	T	79	T	I
BD09.postF.H.4G11	Substitution	239	G	C	79	T	I
BD09.postF.H.4G11	Substitution	242	G	C	80	L	L
BD09.postF.H.4G11	Substitution	257	C	T	85	N	N
BD09.postF.H.4G11	Substitution	268	C	G	89	T	S
BD09.postF.H.4G2	Substitution	35	A	C	11	V	V
BD09.postF.H.4G2	Substitution	40	C	G	13	P	R
BD09.postF.H.4G2	Substitution	41	T	G	13	P	R
BD09.postF.H.4G2	Substitution	67	C	A	22	A	E
BD09.postF.H.4G2	Substitution	77	A	C	25	G	G
BD09.postF.H.4G2	Substitution	86	T	C	28	F	F
BD09.postF.H.4G2	Substitution	91	G	C	30	S	T
BD09.postF.H.4G2	Substitution	94	A	C	31	Y	S
BD09.postF.H.4G2	Substitution	96	G	T	32	A	S
BD09.postF.H.4G2	Substitution	103	G	C	34	S	T
BD09.postF.H.4G2	Substitution	131	G	T	43	G	G
BD09.postF.H.4G2	Substitution	149	T	G	49	A	A
BD09.postF.H.4G2	Substitution	166	G	A	55	G	E
BD09.postF.H.4G2	Substitution	167	T	A	55	G	E
BD09.postF.H.4G2	Substitution	169	G	A	56	S	N
BD09.postF.H.4G2	Substitution	174	T	A	58	Y	I
BD09.postF.H.4G2	Substitution	175	A	T	58	Y	I
BD09.postF.H.4G2	Substitution	177	T	A	59	Y	N
BD09.postF.H.4G2	Substitution	192	A	C	64	K	R
BD09.postF.H.4G2	Substitution	193	A	G	64	K	R
BD09.postF.H.4G2	Substitution	200	G	C	66	R	R
BD09.postF.H.4G2	Substitution	227	G	A	75	K	K
BD09.postF.H.4G2	Substitution	234	C	T	78	L	L
BD09.postF.H.4G2	Substitution	239	T	C	79	Y	Y
BD09.postF.H.4G2	Substitution	245	A	C	81	Q	H
BD09.postF.H.4G2	Substitution	276	G	A	92	V	I
BD09.postF.H.4G2	Substitution	278	A	T	92	V	I
BD09.postF.H.4H11	Substitution	67	C	G	22	T	S
BD09.postF.H.4H11	Substitution	76	G	A	25	G	E
BD09.postF.H.4H11	Substitution	77	G	A	25	G	E
BD09.postF.H.4H11	Substitution	167	T	C	55	N	N
BD09.postF.H.4H11	Substitution	185	C	A	61	S	R
BD09.postF.H.4H11	Substitution	186	A	G	62	T	A
BD09.postF.H.4H11	Substitution	188	A	C	62	T	A
BD09.postF.H.4H11	Substitution	198	A	C	66	S	R
BD09.postF.H.4H11	Substitution	203	G	A	67	R	R
BD09.postF.H.4H11	Substitution	217	A	C	72	K	T
BD09.postF.H.4H11	Substitution	233	C	G	77	S	R
BD09.postF.H.4H11	Substitution	247	C	A	82	T	K
BD09.postF.H.4H11	Substitution	248	C	G	82	T	K
BD09.postF.H.5A12	Substitution	67	C	G	22	T	S
BD09.postF.H.5A12	Substitution	76	G	A	25	G	E
BD09.postF.H.5A12	Substitution	77	G	A	25	G	E
BD09.postF.H.5A12	Substitution	167	T	C	55	N	N
BD09.postF.H.5A12	Substitution	185	C	A	61	S	R
BD09.postF.H.5A12	Substitution	186	A	G	62	T	A
BD09.postF.H.5A12	Substitution	188	A	C	62	T	A
BD09.postF.H.5A12	Substitution	198	A	C	66	S	R
BD09.postF.H.5A12	Substitution	203	G	A	67	R	R
BD09.postF.H.5A12	Substitution	217	A	C	72	K	T
BD09.postF.H.5A12	Substitution	233	C	G	77	S	R
BD09.postF.H.5A12	Substitution	247	C	A	82	T	K
BD09.postF.H.5A12	Substitution	248	C	G	82	T	K
BD09.postF.H.5A7	Substitution	3	C	G	1	L	V
BD09.postF.H.5A7	Substitution	39	C	A	13	P	T
BD09.postF.H.5A7	Substitution	79	G	A	26	G	D
BD09.postF.H.5A7	Substitution	96	A	C	32	S	H
BD09.postF.H.5A7	Substitution	97	G	A	32	S	H
BD09.postF.H.5A7	Substitution	158	C	G	52	I	M
BD09.postF.H.5A7	Substitution	180	T	A	60	Y	N
BD09.postF.H.5A7	Substitution	246	A	G	82	K	E
BD09.postF.H.5A7	Substitution	281	G	C	93	V	V
BD09.postF.H.5B2	Substitution	89	C	T	29	S	S
BD09.postF.H.5B2	Substitution	104	C	T	34	S	S
BD09.postF.H.5B2	Substitution	148	C	G	49	A	G
BD09.postF.H.5B2	Substitution	155	T	C	51	S	S
BD09.postF.H.5B2	Substitution	166	G	A	55	G	D
BD09.postF.H.5B2	Substitution	220	A	T	73	N	I
BD09.postF.H.5B3	Substitution	34	T	C	11	V	A
BD09.postF.H.5B3	Substitution	41	T	G	13	P	P
BD09.postF.H.5B3	Substitution	53	G	A	17	L	L
BD09.postF.H.5B3	Substitution	78	T	C	26	F	L
BD09.postF.H.5B3	Substitution	83	C	A	27	T	T
BD09.postF.H.5B3	Substitution	91	G	A	30	G	D
BD09.postF.H.5B3	Substitution	93	T	G	31	S	A
BD09.postF.H.5B3	Substitution	95	T	C	31	S	A
BD09.postF.H.5B3	Substitution	96	G	A	32	A	T
BD09.postF.H.5B3	Substitution	131	G	C	43	G	G
BD09.postF.H.5B3	Substitution	152	T	G	50	I	M
BD09.postF.H.5B3	Substitution	153	A	C	51	R	R
BD09.postF.H.5B3	Substitution	160	A	G	53	K	R
BD09.postF.H.5B3	Substitution	162	G	T	54	A	S
BD09.postF.H.5B3	Substitution	182	A	G	60	A	A
BD09.postF.H.5B3	Substitution	211	C	T	70	T	I
BD09.postF.H.5B3	Substitution	257	C	T	85	N	N
BD09.postF.H.5B3	Substitution	259	G	C	86	S	T
BD09.postF.H.5B3	Substitution	268	C	T	89	T	I
BD09.postF.H.5B3	Substitution	290	C	T	96	Y	Y
BD09.postF.H.5B4	Substitution	80	C	T	26	F	F
BD09.postF.H.5B4	Substitution	82	C	G	27	T	S
BD09.postF.H.5B4	Substitution	83	C	T	27	T	S
BD09.postF.H.5B4	Substitution	90	A	G	30	S	D
BD09.postF.H.5B4	Substitution	91	G	A	30	S	D
BD09.postF.H.5B4	Substitution	97	G	A	32	W	Y
BD09.postF.H.5B4	Substitution	98	G	C	32	W	Y
BD09.postF.H.5B4	Substitution	104	C	T	34	H	H
BD09.postF.H.5B4	Substitution	117	G	A	39	A	T
BD09.postF.H.5B4	Substitution	125	G	A	41	G	G
BD09.postF.H.5B4	Substitution	150	A	G	50	I	V
BD09.postF.H.5B4	Substitution	154	A	G	51	N	S
BD09.postF.H.5B4	Substitution	156	A	G	52	S	G
BD09.postF.H.5B4	Substitution	169	G	C	56	S	T
BD09.postF.H.5B4	Substitution	174	A	G	58	S	A
BD09.postF.H.5B4	Substitution	175	G	C	58	S	A
BD09.postF.H.5B4	Substitution	184	A	G	61	D	G
BD09.postF.H.5B4	Substitution	233	G	A	77	T	T
BD09.postF.H.5B4	Substitution	236	G	A	78	L	L
BD09.postF.H.5B4	Substitution	249	A	G	83	N	D
BD09.postF.H.5B4	Substitution	258	A	G	86	R	G
BD09.postF.H.5B4	Substitution	262	C	T	87	A	V
BD09.postF.H.5B4	Substitution	266	G	C	88	E	D
BD09.postF.H.5B4	Substitution	274	C	G	91	A	G
BD09.postF.H.5B4	Substitution	278	G	A	92	V	V
BD09.postF.H.5B4	Substitution	280	A	T	93	Y	F
BD09.postF.H.5B6	Substitution	41	T	G	13	P	P
BD09.postF.H.5B6	Substitution	82	C	G	27	T	S
BD09.postF.H.5B6	Substitution	90	A	C	30	S	Q
BD09.postF.H.5B6	Substitution	91	G	A	30	S	Q
BD09.postF.H.5B6	Substitution	92	C	G	30	S	Q
BD09.postF.H.5B6	Substitution	94	A	T	31	Y	F
BD09.postF.H.5B6	Substitution	95	C	T	31	Y	F
BD09.postF.H.5B6	Substitution	133	T	C	44	L	P
BD09.postF.H.5B6	Substitution	153	A	G	51	N	D
BD09.postF.H.5B6	Substitution	155	T	C	51	N	D
BD09.postF.H.5B6	Substitution	157	G	A	52	S	K
BD09.postF.H.5B6	Substitution	158	T	A	52	S	K
BD09.postF.H.5B6	Substitution	170	C	G	56	S	R
BD09.postF.H.5B6	Substitution	174	A	G	58	S	G
BD09.postF.H.5B6	Substitution	176	C	A	58	S	G
BD09.postF.H.5B6	Substitution	193	A	G	64	K	R
BD09.postF.H.5B6	Substitution	221	C	T	73	N	N
BD09.postF.H.5B6	Substitution	230	C	G	76	N	K
BD09.postF.H.5B6	Substitution	234	C	G	78	L	V
BD09.postF.H.5B6	Substitution	236	G	A	78	L	V
BD09.postF.H.5B6	Substitution	276	G	A	92	V	I
BD09.postF.H.5B6	Substitution	278	G	A	92	V	I
BD09.postF.H.5B6	Substitution	284	C	T	94	Y	Y
BD09.postF.H.5B8	Substitution	20	C	T	6	S	S
BD09.postF.H.5B8	Substitution	92	C	T	30	S	S
BD09.postF.H.5B8	Substitution	95	C	T	31	Y	Y
BD09.postF.H.5B8	Substitution	144	T	G	48	S	A
BD09.postF.H.5B8	Substitution	153	A	G	51	N	E
BD09.postF.H.5B8	Substitution	155	T	A	51	N	E
BD09.postF.H.5B8	Substitution	174	A	G	58	T	A
BD09.postF.H.5B8	Substitution	176	G	T	58	T	A
BD09.postF.H.5B8	Substitution	192	A	G	64	K	E
BD09.postF.H.5B8	Substitution	240	C	T	80	L	L
BD09.postF.H.5B8	Substitution	249	A	T	83	N	Y
BD09.postF.H.5B8	Substitution	257	G	A	85	L	L
BD09.postF.H.5C10	Substitution	23	A	G	7	G	G
BD09.postF.H.5C10	Substitution	41	T	G	13	P	P
BD09.postF.H.5C10	Substitution	68	A	C	22	A	A
BD09.postF.H.5C10	Substitution	84	G	C	28	V	L
BD09.postF.H.5C10	Substitution	90	A	C	30	S	H
BD09.postF.H.5C10	Substitution	91	G	A	30	S	H
BD09.postF.H.5C10	Substitution	95	C	T	31	N	N
BD09.postF.H.5C10	Substitution	96	T	C	32	Y	H
BD09.postF.H.5C10	Substitution	104	C	T	34	S	S
BD09.postF.H.5C10	Substitution	146	A	C	48	S	S
BD09.postF.H.5C10	Substitution	158	C	T	52	S	S
BD09.postF.H.5C10	Substitution	164	T	G	54	G	G
BD09.postF.H.5C10	Substitution	167	C	T	55	S	S
BD09.postF.H.5C10	Substitution	175	A	T	58	Y	F
BD09.postF.H.5C10	Substitution	176	C	T	58	Y	F
BD09.postF.H.5C10	Substitution	202	C	T	67	T	I
BD09.postF.H.5C10	Substitution	217	A	G	72	N	S
BD09.postF.H.5C10	Substitution	218	T	C	72	N	S
BD09.postF.H.5C10	Substitution	223	A	G	74	K	R
BD09.postF.H.5C10	Substitution	230	G	A	76	T	T
BD09.postF.H.5C10	Substitution	239	T	G	79	L	L
BD09.postF.H.5C10	Substitution	259	C	T	86	A	V
BD09.postF.H.5C10	Substitution	280	A	T	93	Y	F
BD09.postF.H.5C6	Substitution	11	A	G	3	L	L
BD09.postF.H.5C6	Substitution	41	T	C	13	P	P
BD09.postF.H.5C6	Substitution	67	C	G	22	A	G
BD09.postF.H.5C6	Substitution	73	A	C	24	Y	S
BD09.postF.H.5C6	Substitution	79	G	T	26	G	V
BD09.postF.H.5C6	Substitution	89	T	C	29	S	S
BD09.postF.H.5C6	Substitution	90	G	A	30	G	T
BD09.postF.H.5C6	Substitution	91	G	C	30	G	T
BD09.postF.H.5C6	Substitution	92	T	C	30	G	T
BD09.postF.H.5C6	Substitution	102	A	G	34	S	G
BD09.postF.H.5C6	Substitution	110	C	A	36	I	I
BD09.postF.H.5C6	Substitution	141	A	C	47	I	L
BD09.postF.H.5C6	Substitution	150	A	G	50	I	V
BD09.postF.H.5C6	Substitution	159	A	G	53	S	G
BD09.postF.H.5C6	Substitution	165	A	G	55	S	G
BD09.postF.H.5C6	Substitution	167	C	G	55	S	G
BD09.postF.H.5C6	Substitution	172	A	C	57	N	T
BD09.postF.H.5C6	Substitution	206	A	C	68	I	I
BD09.postF.H.5C6	Substitution	208	C	T	69	S	F
BD09.postF.H.5C6	Substitution	209	A	C	69	S	F
BD09.postF.H.5C6	Substitution	212	A	C	70	V	V
BD09.postF.H.5C6	Substitution	227	C	T	75	N	N
BD09.postF.H.5C6	Substitution	230	G	A	76	Q	Q
BD09.postF.H.5C6	Substitution	235	C	T	78	S	F
BD09.postF.H.5C6	Substitution	241	A	G	80	K	R
BD09.postF.H.5C6	Substitution	246	A	G	82	S	D
BD09.postF.H.5C6	Substitution	247	G	A	82	S	D
BD09.postF.H.5C6	Substitution	253	T	C	84	V	A
BD09.postF.H.5C6	Substitution	272	T	C	90	A	A
BD09.postF.H.5C6	Substitution	275	G	A	91	V	V
BD09.postF.H.5C7	Substitution	41	T	G	13	P	P
BD09.postF.H.5C7	Substitution	68	A	T	22	A	A
BD09.postF.H.5C7	Substitution	75	G	A	25	G	R
BD09.postF.H.5C7	Substitution	82	C	G	27	T	R
BD09.postF.H.5C7	Substitution	83	C	G	27	T	R
BD09.postF.H.5C7	Substitution	92	C	T	30	S	S
BD09.postF.H.5C7	Substitution	96	A	G	32	S	G
BD09.postF.H.5C7	Substitution	102	A	T	34	N	Y
BD09.postF.H.5C7	Substitution	152	T	C	50	I	I
BD09.postF.H.5C7	Substitution	154	G	C	51	S	T
BD09.postF.H.5C7	Substitution	155	T	A	51	S	T
BD09.postF.H.5C7	Substitution	156	A	G	52	S	A
BD09.postF.H.5C7	Substitution	157	G	C	52	S	A
BD09.postF.H.5C7	Substitution	159	A	G	53	S	G
BD09.postF.H.5C7	Substitution	161	T	C	53	S	G
BD09.postF.H.5C7	Substitution	169	A	T	56	Y	F
BD09.postF.H.5C7	Substitution	170	C	T	56	Y	F
BD09.postF.H.5C7	Substitution	172	T	C	57	I	T
BD09.postF.H.5C7	Substitution	174	T	G	58	Y	D
BD09.postF.H.5C7	Substitution	179	C	T	59	Y	Y
BD09.postF.H.5C7	Substitution	181	C	G	60	A	G
BD09.postF.H.5C7	Substitution	183	G	A	61	D	K
BD09.postF.H.5C7	Substitution	185	C	G	61	D	K
BD09.postF.H.5C7	Substitution	233	A	C	77	S	S
BD09.postF.H.5C7	Substitution	243	C	G	81	Q	D
BD09.postF.H.5C7	Substitution	245	A	C	81	Q	D
BD09.postF.H.5C7	Substitution	252	A	G	84	S	G
BD09.postF.H.5C7	Substitution	254	C	T	84	S	G
BD09.postF.H.5C7	Substitution	259	G	C	86	R	T
BD09.postF.H.5C7	Substitution	262	C	T	87	A	V
BD09.postF.H.5C7	Substitution	274	C	G	91	A	G
BD09.postF.H.5C7	Substitution	275	T	G	91	A	G
BD09.postF.H.5C7	Substitution	276	G	C	92	V	L
BD09.postF.H.5C7	Substitution	284	C	T	94	Y	Y
BD09.postF.H.5D1	Substitution	15	C	G	5	Q	E
BD09.postF.H.5D1	Substitution	30	G	T	10	V	L
BD09.postF.H.5D1	Substitution	57	G	C	19	V	L
BD09.postF.H.5D1	Substitution	90	A	G	30	S	D
BD09.postF.H.5D1	Substitution	91	G	A	30	S	D
BD09.postF.H.5D1	Substitution	94	A	T	31	Y	F
BD09.postF.H.5D1	Substitution	97	A	T	32	Y	F
BD09.postF.H.5D1	Substitution	101	G	T	33	M	I
BD09.postF.H.5D1	Substitution	120	C	G	40	P	A
BD09.postF.H.5D1	Substitution	145	G	C	48	G	A
BD09.postF.H.5D1	Substitution	146	A	T	48	G	A
BD09.postF.H.5D1	Substitution	149	A	C	49	I	I
BD09.postF.H.5D1	Substitution	154	A	G	51	N	R
BD09.postF.H.5D1	Substitution	155	C	A	51	N	R
BD09.postF.H.5D1	Substitution	160	G	A	53	S	N
BD09.postF.H.5D1	Substitution	167	T	G	55	G	G
BD09.postF.H.5D1	Substitution	168	A	G	56	S	G
BD09.postF.H.5D1	Substitution	177	T	C	59	Y	H
BD09.postF.H.5D1	Substitution	207	A	G	69	M	V
BD09.postF.H.5D1	Substitution	246	C	T	82	L	L
BD09.postF.H.5D1	Substitution	251	C	T	83	S	S
BD09.postF.H.5D1	Substitution	252	A	G	84	S	G
BD09.postF.H.5D1	Substitution	266	G	C	88	E	D
BD09.postF.H.5D1	Substitution	276	G	A	92	V	I
BD09.postF.H.5D1	Substitution	278	G	T	92	V	I
BD09.postF.H.5D2	Substitution	90	A	C	30	S	R
BD09.postF.H.5D2	Substitution	103	G	C	34	S	T
BD09.postF.H.5D2	Substitution	155	G	T	51	K	N
BD09.postF.H.5D2	Substitution	156	C	G	52	Q	E
BD09.postF.H.5D2	Substitution	240	C	T	80	L	L
BD09.postF.H.5D2	Substitution	253	G	A	84	S	N
BD09.postF.H.5D2	Substitution	262	C	T	87	A	V
BD09.postF.H.5D2	Substitution	276	G	A	92	V	I
BD09.postF.H.5D2	Substitution	278	G	C	92	V	I
BD09.postF.H.5D5	Substitution	53	T	G	17	L	L
BD09.postF.H.5D5	Substitution	81	A	T	27	T	S
BD09.postF.H.5D5	Substitution	90	A	C	30	N	R
BD09.postF.H.5D5	Substitution	91	A	G	30	N	R
BD09.postF.H.5D5	Substitution	102	A	C	34	S	H
BD09.postF.H.5D5	Substitution	103	G	A	34	S	H
BD09.postF.H.5D5	Substitution	104	C	T	34	S	H
BD09.postF.H.5D5	Substitution	127	A	G	42	K	R
BD09.postF.H.5D5	Substitution	131	G	A	43	G	G
BD09.postF.H.5D5	Substitution	157	G	A	52	S	N
BD09.postF.H.5D5	Substitution	162	A	G	54	T	G
BD09.postF.H.5D5	Substitution	163	C	G	54	T	G
BD09.postF.H.5D5	Substitution	170	T	C	56	G	G
BD09.postF.H.5D5	Substitution	192	C	G	64	P	A
BD09.postF.H.5D5	Substitution	200	A	G	66	K	K
BD09.postF.H.5D5	Substitution	210	A	G	70	T	A
BD09.postF.H.5D5	Substitution	213	A	G	71	I	V
BD09.postF.H.5D5	Substitution	234	A	G	78	N	D
BD09.postF.H.5D5	Substitution	239	G	C	79	T	T
BD09.postF.H.5D5	Substitution	244	A	T	81	Y	F
BD09.postF.H.5D5	Substitution	246	C	T	82	L	L
BD09.postF.H.5D5	Substitution	255	A	G	85	N	D
BD09.postF.H.5D5	Substitution	267	A	G	89	T	A
BD09.postF.H.5D5	Substitution	284	G	T	94	V	V
BD09.postF.H.5D7	Substitution	89	C	T	29	S	S
BD09.postF.H.5D7	Substitution	104	C	T	34	S	S
BD09.postF.H.5D7	Substitution	148	C	G	49	A	G
BD09.postF.H.5D7	Substitution	155	T	C	51	S	S
BD09.postF.H.5D7	Substitution	166	G	A	55	G	D
BD09.postF.H.5D7	Substitution	220	A	T	73	N	I
BD09.postF.H.5D8	Substitution	3	C	G	1	L	V
BD09.postF.H.5D8	Substitution	88	G	C	29	S	T
BD09.postF.H.5D8	Substitution	94	G	A	31	S	K
BD09.postF.H.5D8	Substitution	95	T	A	31	S	K
BD09.postF.H.5D8	Substitution	97	G	A	32	S	N
BD09.postF.H.5D8	Substitution	101	C	T	33	Y	Y
BD09.postF.H.5D8	Substitution	137	G	A	45	G	G
BD09.postF.H.5D8	Substitution	140	G	T	46	L	L
BD09.postF.H.5D8	Substitution	143	G	T	47	E	D
BD09.postF.H.5D8	Substitution	156	A	G	52	I	V
BD09.postF.H.5D8	Substitution	160	A	T	53	Y	F
BD09.postF.H.5D9	Substitution	2	A	G	0	E	E
BD09.postF.H.5D9	Substitution	34	T	A	11	V	E
BD09.postF.H.5D9	Substitution	67	C	T	22	A	V
BD09.postF.H.5D9	Substitution	89	T	A	29	D	E
BD09.postF.H.5D9	Substitution	147	G	C	49	G	H
BD09.postF.H.5D9	Substitution	148	G	A	49	G	H
BD09.postF.H.5D9	Substitution	156	T	A	52	W	R
BD09.postF.H.5D9	Substitution	166	G	C	55	G	A
BD09.postF.H.5D9	Substitution	170	C	T	56	S	S
BD09.postF.H.5D9	Substitution	175	G	T	58	G	V
BD09.preF.H.4B12	Substitution	81	A	G	27	T	A
BD09.preF.H.4B12	Substitution	84	T	C	28	F	L
BD09.preF.H.4B12	Substitution	93	T	G	31	S	A
BD09.preF.H.4B12	Substitution	97	C	G	32	A	G
BD09.preF.H.4B12	Substitution	99	A	G	33	M	V
BD09.preF.H.4B12	Substitution	104	C	T	34	H	H
BD09.preF.H.4B12	Substitution	137	G	A	45	E	E
BD09.preF.H.4B12	Substitution	161	A	G	53	K	K
BD09.preF.H.4B12	Substitution	185	T	C	61	Y	Y
BD09.preF.H.4B12	Substitution	188	T	A	62	A	A
BD09.preF.H.4B12	Substitution	206	G	A	68	R	R
BD09.preF.H.4B12	Substitution	212	C	T	70	T	T
BD09.preF.H.4B12	Substitution	224	T	C	74	D	D
BD09.preF.H.4B12	Substitution	238	C	T	79	T	M
BD09.preF.H.4B12	Substitution	257	C	T	85	N	N
BD09.preF.H.4B12	Substitution	258	A	C	86	S	R
BD09.preF.H.4B12	Substitution	264	A	G	88	K	E
BD09.preF.H.4B12	Substitution	290	C	T	96	Y	Y
BD09.preF.H.4B4	Substitution	57	C	A	19	L	I
BD09.preF.H.4B4	Substitution	62	C	A	20	S	S
BD09.preF.H.4B4	Substitution	147	G	A	49	A	T
BD09.preF.H.4B4	Substitution	159	G	A	53	A	T
BD09.preF.H.4B4	Substitution	177	C	G	59	P	A
BD09.preF.H.4B4	Substitution	250	G	A	83	S	N
BD09.preF.H.4B4	Substitution	281	C	T	93	Y	Y
BD09.preF.H.4C10	Substitution	40	C	G	13	P	R
BD09.preF.H.4C10	Substitution	41	T	G	13	P	R
BD09.preF.H.4C10	Substitution	45	A	G	15	R	G
BD09.preF.H.4C10	Substitution	91	G	A	30	S	N
BD09.preF.H.4C10	Substitution	92	C	T	30	S	N
BD09.preF.H.4C10	Substitution	127	A	G	42	K	R
BD09.preF.H.4C10	Deletion	145	2
BD09.preF.H.4C10	Substitution	152	A	G	50	I	V
BD09.preF.H.4C10	Insertion	153	2	TC
BD09.preF.H.4C10	Substitution	156	T	G	52	Y	D
BD09.preF.H.4C10	Substitution	161	T	C	53	D	D
BD09.preF.H.4C10	Substitution	170	T	C	56	N	N
BD09.preF.H.4C10	Substitution	172	A	C	57	K	T
BD09.preF.H.4C10	Substitution	177	T	C	59	Y	H
BD09.preF.H.4C10	Substitution	181	C	G	60	A	G
BD09.preF.H.4C10	Substitution	187	C	T	62	S	F
BD09.preF.H.4C10	Substitution	193	A	G	64	K	R
BD09.preF.H.4C10	Substitution	203	C	T	67	F	F
BD09.preF.H.4C10	Substitution	205	C	T	68	T	I
BD09.preF.H.4C10	Substitution	212	C	T	70	S	S
BD09.preF.H.4C10	Substitution	226	A	G	75	K	R
BD09.preF.H.4C10	Substitution	230	C	T	76	N	N
BD09.preF.H.4C10	Substitution	231	A	G	77	T	E
BD09.preF.H.4C10	Substitution	232	C	A	77	T	E
BD09.preF.H.4C10	Substitution	233	G	A	77	T	E
BD09.preF.H.4C10	Substitution	236	G	C	78	L	L
BD09.preF.H.4C10	Substitution	253	G	A	84	S	N
BD09.preF.H.4C10	Substitution	262	C	T	87	A	V
BD09.preF.H.4C10	Substitution	278	G	T	92	V	V
BD09.preF.H.4C10	Substitution	284	C	T	94	Y	Y
BD09.preF.H.4C11	Substitution	41	T	G	13	P	P
BD09.preF.H.4C11	Substitution	89	C	G	29	S	R
BD09.preF.H.4C11	Substitution	92	C	T	30	S	S
BD09.preF.H.4C11	Substitution	99	A	G	33	M	V
BD09.preF.H.4C11	Substitution	101	G	A	33	M	V
BD09.preF.H.4C11	Substitution	103	G	A	34	S	N
BD09.preF.H.4C11	Substitution	113	C	T	37	R	R
BD09.preF.H.4C11	Substitution	125	G	A	41	G	G
BD09.preF.H.4C11	Substitution	148	C	G	49	A	G
BD09.preF.H.4C11	Substitution	154	G	C	51	S	T
BD09.preF.H.4C11	Substitution	166	G	A	55	G	D
BD09.preF.H.4C11	Substitution	170	C	T	56	S	S
BD09.preF.H.4C11	Substitution	183	G	A	61	D	N
BD09.preF.H.4C11	Substitution	233	G	A	77	T	T
BD09.preF.H.4C11	Substitution	238	A	T	79	Y	F
BD09.preF.H.4C11	Substitution	257	G	A	85	L	L
BD09.preF.H.4C11	Substitution	278	A	G	92	V	V
BD09.preF.H.4C12	Substitution	5	T	G	1	V	V
BD09.preF.H.4C12	Substitution	22	G	A	7	G	E
BD09.preF.H.4C12	Substitution	25	C	G	8	A	G
BD09.preF.H.4C12	Substitution	28	A	C	9	E	A
BD09.preF.H.4C12	Substitution	30	G	A	10	V	M
BD09.preF.H.4C12	Substitution	33	A	C	11	K	Q
BD09.preF.H.4C12	Substitution	37	A	G	12	K	R
BD09.preF.H.4C12	Substitution	38	G	A	12	K	R
BD09.preF.H.4C12	Substitution	41	T	C	13	P	P
BD09.preF.H.4C12	Substitution	51	G	C	17	V	L
BD09.preF.H.4C12	Substitution	69	G	A	23	A	T
BD09.preF.H.4C12	Substitution	88	C	A	29	T	K
BD09.preF.H.4C12	Substitution	89	C	G	29	T	K
BD09.preF.H.4C12	Substitution	90	A	T	30	S	F
BD09.preF.H.4C12	Substitution	91	G	T	30	S	F
BD09.preF.H.4C12	Substitution	93	T	C	31	Y	H
BD09.preF.H.4C12	Substitution	99	A	G	33	I	V
BD09.preF.H.4C12	Substitution	104	C	T	34	S	S
BD09.preF.H.4C12	Substitution	108	G	A	36	V	M
BD09.preF.H.4C12	Substitution	113	A	G	37	R	R
BD09.preF.H.4C12	Substitution	122	T	G	40	P	P
BD09.preF.H.4C12	Substitution	125	A	C	41	G	G
BD09.preF.H.4C12	Substitution	128	A	G	42	Q	Q
BD09.preF.H.4C12	Substitution	133	T	C	44	L	P
BD09.preF.H.4C12	Substitution	146	A	C	48	G	G
BD09.preF.H.4C12	Substitution	157	C	G	52	A	G
BD09.preF.H.4C12	Substitution	162	A	G	54	N	D
BD09.preF.H.4C12	Substitution	167	T	C	55	G	G
BD09.preF.H.4C12	Substitution	172	C	T	57	T	I
BD09.preF.H.4C12	Substitution	174	A	C	58	N	H
BD09.preF.H.4C12	Substitution	184	A	C	61	Q	P
BD09.preF.H.4C12	Substitution	187	A	G	62	K	R
BD09.preF.H.4C12	Substitution	188	G	A	62	K	R
BD09.preF.H.4C12	Substitution	189	C	T	63	L	F
BD09.preF.H.4C12	Substitution	201	G	A	67	V	I
BD09.preF.H.4C12	Substitution	204	A	T	68	T	S
BD09.preF.H.4C12	Substitution	207	A	C	69	M	L
BD09.preF.H.4C12	Substitution	210	A	T	70	T	S
BD09.preF.H.4C12	Substitution	212	C	A	70	T	S
BD09.preF.H.4C12	Substitution	213	A	G	71	T	A
BD09.preF.H.4C12	Substitution	215	A	G	71	T	A
BD09.preF.H.4C12	Substitution	221	A	T	73	T	T
BD09.preF.H.4C12	Substitution	222	T	G	74	S	D
BD09.preF.H.4C12	Substitution	223	C	A	74	S	D
BD09.preF.H.4C12	Substitution	228	A	G	76	S	G
BD09.preF.H.4C12	Substitution	239	C	T	79	Y	Y
BD09.preF.H.4C12	Substitution	246	C	A	82	L	M
BD09.preF.H.4C12	Substitution	249	A	T	83	R	W
BD09.preF.H.4C12	Substitution	270	A	G	90	T	A
BD09.preF.H.4C12	Substitution	283	A	T	94	Y	F
BD09.preF.H.4C12	Substitution	284	C	T	94	Y	F
BD09.preF.H.4C7	Substitution	70	G	C	23	G	A
BD09.preF.H.4C7	Substitution	74	T	A	24	S	S
BD09.preF.H.4C7	Substitution	79	A	T	26	Y	F
BD09.preF.H.4C7	Substitution	91	G	A	30	S	N
BD09.preF.H.4C7	Substitution	141	A	G	47	M	V
BD09.preF.H.4C7	Substitution	154	A	T	51	Y	F
BD09.preF.H.4C7	Substitution	164	C	T	54	D	D
BD09.preF.H.4C7	Substitution	170	T	A	56	D	E
BD09.preF.H.4C7	Substitution	192	C	G	64	Q	E
BD09.preF.H.4C7	Substitution	213	G	A	71	A	S
BD09.preF.H.4C7	Substitution	214	C	G	71	A	S
BD09.preF.H.4C7	Substitution	229	G	C	76	S	T
BD09.preF.H.4C7	Substitution	239	C	T	79	Y	Y
BD09.preF.H.4C7	Substitution	254	C	A	84	S	R
BD09.preF.H.4C8	Substitution	57	C	A	19	L	I
BD09.preF.H.4C8	Substitution	62	C	A	20	S	S
BD09.preF.H.4C8	Substitution	80	C	T	26	F	F
BD09.preF.H.4C8	Substitution	91	G	A	30	S	N
BD09.preF.H.4C8	Substitution	94	A	T	31	Y	F
BD09.preF.H.4C8	Substitution	115	A	G	38	Q	R
BD09.preF.H.4C8	Substitution	122	A	G	40	P	P
BD09.preF.H.4C8	Substitution	147	G	C	49	V	L
BD09.preF.H.4C8	Substitution	154	G	A	51	W	Y
BD09.preF.H.4C8	Substitution	155	G	T	51	W	Y
BD09.preF.H.4C8	Substitution	156	T	C	52	Y	H
BD09.preF.H.4C8	Substitution	169	A	G	56	N	S
BD09.preF.H.4C8	Substitution	171	A	G	57	K	D
BD09.preF.H.4C8	Substitution	173	A	C	57	K	D
BD09.preF.H.4C8	Substitution	175	A	T	58	Y	F
BD09.preF.H.4C8	Substitution	209	C	T	69	I	I
BD09.preF.H.4C8	Substitution	226	A	G	75	K	R
BD09.preF.H.4E10	Substitution	78	T	A	26	Y	N
BD09.preF.H.4E10	Substitution	93	T	C	31	Y	H
BD09.preF.H.4E10	Substitution	97	A	T	32	Y	F
BD09.preF.H.4E10	Substitution	99	A	G	33	M	V
BD09.preF.H.4E10	Substitution	101	G	A	33	M	V
BD09.preF.H.4E10	Substitution	110	G	A	36	V	V
BD09.preF.H.4E10	Substitution	161	C	G	53	N	K
BD09.preF.H.4E10	Substitution	195	G	T	65	G	S
BD09.preF.H.4E10	Substitution	196	G	C	65	G	S
BD09.preF.H.4E10	Substitution	228	A	G	76	S	D
BD09.preF.H.4E10	Substitution	229	G	A	76	S	D
BD09.preF.H.4E10	Substitution	234	G	A	78	A	T
BD09.preF.H.4E10	Substitution	239	C	T	79	Y	Y
BD09.preF.H.4E10	Substitution	245	G	A	81	E	E
BD09.preF.H.4E10	Substitution	251	C	T	83	S	S
BD09.preF.H.4E10	Substitution	254	G	T	84	R	S
BD09.preF.H.4E10	Substitution	259	G	C	86	R	T
BD09.preF.H.4E3	Substitution	29	A	C	9	G	G
BD09.preF.H.4E3	Substitution	33	G	C	11	V	L
BD09.preF.H.4E3	Substitution	41	T	C	13	P	P
BD09.preF.H.4E3	Substitution	62	C	A	20	T	T
BD09.preF.H.4E3	Substitution	88	G	A	29	S	N
BD09.preF.H.4E3	Substitution	97	A	T	32	Y	F
BD09.preF.H.4E3	Substitution	102	A	G	34	S	A
BD09.preF.H.4E3	Substitution	103	G	C	34	S	A
BD09.preF.H.4E3	Substitution	117	C	T	39	P	S
BD09.preF.H.4E3	Substitution	127	A	T	42	K	M
BD09.preF.H.4E3	Substitution	130	G	A	43	G	E
BD09.preF.H.4E3	Substitution	134	G	A	44	L	L
BD09.preF.H.4E3	Substitution	139	G	A	46	W	Y
BD09.preF.H.4E3	Substitution	140	G	T	46	W	Y
BD09.preF.H.4E3	Substitution	141	A	C	47	I	L
BD09.preF.H.4E3	Substitution	148	A	G	49	Y	C
BD09.preF.H.4E3	Substitution	150	A	T	50	I	F
BD09.preF.H.4E3	Substitution	154	A	T	51	Y	F
BD09.preF.H.4E3	Substitution	156	T	A	52	Y	N
BD09.preF.H.4E3	Substitution	159	A	G	53	S	G
BD09.preF.H.4E3	Substitution	165	A	G	55	S	D
BD09.preF.H.4E3	Substitution	166	G	A	55	S	D
BD09.preF.H.4E3	Substitution	190	A	G	63	K	R
BD09.preF.H.4E3	Substitution	192	A	G	64	S	G
BD09.preF.H.4E3	Substitution	198	G	C	66	V	L
BD09.preF.H.4E3	Substitution	206	A	T	68	I	I
BD09.preF.H.4E3	Substitution	207	T	G	69	S	A
BD09.preF.H.4E3	Substitution	210	G	C	70	V	L
BD09.preF.H.4E3	Substitution	212	A	G	70	V	L
BD09.preF.H.4E3	Substitution	223	A	G	74	K	R
BD09.preF.H.4E3	Substitution	230	A	G	76	Q	Q
BD09.preF.H.4E3	Substitution	231	T	G	77	F	V
BD09.preF.H.4E3	Substitution	241	A	G	80	K	R
BD09.preF.H.4E3	Substitution	247	G	C	82	S	T
BD09.preF.H.4E3	Substitution	258	G	T	86	A	S
BD09.preF.H.4E3	Substitution	275	G	T	91	V	V
BD09.preF.H.4E3	Substitution	288	C	G	96	R	G
BD09.preF.H.4E4	Substitution	20	C	T	6	S	S
BD09.preF.H.4E4	Substitution	92	C	T	30	S	S
BD09.preF.H.4E4	Substitution	95	C	T	31	Y	Y
BD09.preF.H.4E4	Substitution	144	T	G	48	S	A
BD09.preF.H.4E4	Substitution	153	A	G	51	N	E
BD09.preF.H.4E4	Substitution	155	T	A	51	N	E
BD09.preF.H.4E4	Substitution	174	A	G	58	T	A
BD09.preF.H.4E4	Substitution	176	G	T	58	T	A
BD09.preF.H.4E4	Substitution	192	A	G	64	K	E
BD09.preF.H.4E4	Substitution	240	C	T	80	L	L
BD09.preF.H.4E4	Substitution	249	A	T	83	N	Y
BD09.preF.H.4E4	Substitution	257	G	A	85	L	L
BD09.preF.H.4F11	Substitution	38	G	C	12	K	N
BD09.preF.H.4F11	Substitution	59	C	G	19	L	L
BD09.preF.H.4F11	Substitution	67	C	T	22	A	V
BD09.preF.H.4F11	Substitution	74	T	A	24	S	S
BD09.preF.H.4F11	Substitution	82	C	G	27	T	S
BD09.preF.H.4F11	Substitution	83	C	T	27	T	S
BD09.preF.H.4F11	Substitution	84	T	C	28	F	L
BD09.preF.H.4F11	Substitution	92	C	T	30	S	S
BD09.preF.H.4F11	Substitution	104	C	T	34	N	N
BD09.preF.H.4F11	Substitution	133	T	C	44	L	P
BD09.preF.H.4F11	Substitution	146	A	C	48	S	S
BD09.preF.H.4F11	Substitution	152	T	C	50	I	I
BD09.preF.H.4F11	Substitution	156	A	G	52	S	A
BD09.preF.H.4F11	Substitution	157	G	C	52	S	A
BD09.preF.H.4F11	Substitution	158	T	C	52	S	A
BD09.preF.H.4F11	Substitution	171	A	G	57	I	V
BD09.preF.H.4F11	Substitution	174	T	G	58	Y	D
BD09.preF.H.4F11	Substitution	188	A	T	62	S	S
BD09.preF.H.4F11	Substitution	204	A	T	68	T	S
BD09.preF.H.4F11	Substitution	212	C	T	70	S	S
BD09.preF.H.4F11	Substitution	254	C	A	84	S	R
BD09.preF.H.4F11	Substitution	257	G	T	85	L	L
BD09.preF.H.4F11	Substitution	284	C	T	94	Y	Y
BD09.preF.H.4G2	Substitution	37	A	G	12	K	R
BD09.preF.H.4G2	Substitution	61	C	G	20	T	R
BD09.preF.H.4G2	Substitution	62	C	G	20	T	R
BD09.preF.H.4G2	Substitution	66	A	T	22	T	S
BD09.preF.H.4G2	Substitution	77	T	C	25	G	G
BD09.preF.H.4G2	Substitution	88	G	C	29	S	T
BD09.preF.H.4G2	Substitution	90	A	T	30	S	F
BD09.preF.H.4G2	Substitution	91	G	T	30	S	F
BD09.preF.H.4G2	Substitution	96	T	C	32	Y	H
BD09.preF.H.4G2	Substitution	102	A	G	34	S	A
BD09.preF.H.4G2	Substitution	103	G	C	34	S	A
BD09.preF.H.4G2	Substitution	117	C	A	39	P	T
BD09.preF.H.4G2	Substitution	122	A	C	40	P	P
BD09.preF.H.4G2	Substitution	130	G	C	43	G	A
BD09.preF.H.4G2	Substitution	146	G	C	48	G	G
BD09.preF.H.4G2	Substitution	147	T	C	49	Y	H
BD09.preF.H.4G2	Substitution	150	A	G	50	I	V
BD09.preF.H.4G2	Substitution	153	T	G	51	Y	D
BD09.preF.H.4G2	Substitution	155	T	C	51	Y	D
BD09.preF.H.4G2	Substitution	156	T	A	52	Y	S
BD09.preF.H.4G2	Substitution	157	A	G	52	Y	S
BD09.preF.H.4G2	Substitution	158	C	T	52	Y	S
BD09.preF.H.4G2	Substitution	159	A	G	53	S	G
BD09.preF.H.4G2	Substitution	166	G	C	55	S	T
BD09.preF.H.4G2	Substitution	172	A	G	57	N	S
BD09.preF.H.4G2	Substitution	190	A	C	63	K	T
BD09.preF.H.4G2	Substitution	204	A	T	68	I	L
BD09.preF.H.4G2	Substitution	211	T	C	70	V	A
BD09.preF.H.4G2	Substitution	227	C	T	75	N	N
BD09.preF.H.4G2	Substitution	230	G	A	76	Q	Q
BD09.preF.H.4G2	Substitution	233	C	T	77	F	F
BD09.preF.H.4G2	Substitution	241	A	G	80	K	R
BD09.preF.H.4G2	Substitution	246	A	G	82	S	A
BD09.preF.H.4G2	Substitution	247	G	C	82	S	A
BD09.preF.H.4G2	Substitution	258	G	A	86	A	T
BD09.preF.H.4G2	Substitution	261	G	T	87	A	S
BD09.preF.H.4G2	Substitution	273	G	A	91	V	I
BD09.preF.H.4G2	Substitution	275	G	T	91	V	I
BD09.preF.H.4G2	Substitution	281	C	T	93	Y	Y
BD09.preF.H.4G9	Substitution	38	G	C	12	K	N
BD09.preF.H.4G9	Substitution	59	C	G	19	L	L
BD09.preF.H.4G9	Substitution	67	C	T	22	A	V
BD09.preF.H.4G9	Substitution	74	T	A	24	S	S
BD09.preF.H.4G9	Substitution	82	C	G	27	T	S
BD09.preF.H.4G9	Substitution	83	C	T	27	T	S
BD09.preF.H.4G9	Substitution	84	T	C	28	F	L
BD09.preF.H.4G9	Substitution	92	C	T	30	S	S
BD09.preF.H.4G9	Substitution	104	C	T	34	N	N
BD09.preF.H.4G9	Substitution	133	T	C	44	L	P
BD09.preF.H.4G9	Substitution	146	A	C	48	S	S
BD09.preF.H.4G9	Substitution	152	T	C	50	I	I
BD09.preF.H.4G9	Substitution	156	A	G	52	S	A
BD09.preF.H.4G9	Substitution	157	G	C	52	S	A
BD09.preF.H.4G9	Substitution	158	T	C	52	S	A
BD09.preF.H.4G9	Substitution	171	A	G	57	I	V
BD09.preF.H.4G9	Substitution	174	T	G	58	Y	D
BD09.preF.H.4G9	Substitution	188	A	T	62	S	S
BD09.preF.H.4G9	Substitution	204	A	T	68	T	S
BD09.preF.H.4G9	Substitution	212	C	T	70	S	S
BD09.preF.H.4G9	Substitution	254	C	A	84	S	R
BD09.preF.H.4G9	Substitution	257	G	T	85	L	L
BD09.preF.H.4G9	Substitution	284	C	T	94	Y	Y
BD09.preF.H.5B2	Substitution	5	T	G	1	V	V
BD09.preF.H.5B2	Substitution	24	G	C	8	A	P
BD09.preF.H.5B2	Substitution	34	A	G	11	K	R
BD09.preF.H.5B2	Substitution	41	T	G	13	P	P
BD09.preF.H.5B2	Substitution	88	C	A	29	T	N
BD09.preF.H.5B2	Substitution	89	C	T	29	T	N
BD09.preF.H.5B2	Substitution	91	G	C	30	S	T
BD09.preF.H.5B2	Substitution	96	G	A	32	G	S
BD09.preF.H.5B2	Substitution	99	A	G	33	I	V
BD09.preF.H.5B2	Substitution	102	A	G	34	S	V
BD09.preF.H.5B2	Substitution	103	G	T	34	S	V
BD09.preF.H.5B2	Substitution	131	G	A	43	G	G
BD09.preF.H.5B2	Substitution	141	A	G	47	M	V
BD09.preF.H.5B2	Substitution	154	G	A	51	S	N
BD09.preF.H.5B2	Substitution	155	C	T	51	S	N
BD09.preF.H.5B2	Substitution	157	C	T	52	A	V
BD09.preF.H.5B2	Substitution	159	T	C	53	Y	H
BD09.preF.H.5B2	Substitution	167	T	G	55	G	G
BD09.preF.H.5B2	Substitution	183	C	G	61	Q	A
BD09.preF.H.5B2	Substitution	184	A	C	61	Q	A
BD09.preF.H.5B2	Substitution	187	A	T	62	K	M
BD09.preF.H.5B2	Substitution	189	C	T	63	L	F
BD09.preF.H.5B2	Substitution	192	C	G	64	Q	E
BD09.preF.H.5B2	Substitution	201	G	A	67	V	I
BD09.preF.H.5B2	Substitution	207	A	G	69	M	V
BD09.preF.H.5B2	Substitution	218	C	A	72	D	E
BD09.preF.H.5B2	Substitution	219	A	G	73	T	A
BD09.preF.H.5B2	Substitution	229	G	A	76	S	N
BD09.preF.H.5B2	Substitution	235	C	T	78	A	V
BD09.preF.H.5B2	Substitution	245	G	A	81	E	E
BD09.preF.H.5B2	Substitution	276	G	A	92	V	T
BD09.preF.H.5B2	Substitution	277	T	C	92	V	T
BD09.preF.H.5B2	Substitution	278	G	A	92	V	T
BD09.preF.H.5B2	Substitution	283	A	T	94	Y	F
BD09.preF.H.5B2	Substitution	284	C	T	94	Y	F
BD09.preF.H.5C7	Substitution	38	A	G	12	K	K
BD09.preF.H.5C7	Substitution	77	G	A	25	G	G
BD09.preF.H.5C7	Substitution	91	C	G	30	T	S
BD09.preF.H.5C7	Substitution	97	G	A	32	G	D
BD09.preF.H.5C7	Substitution	98	A	T	32	G	D
BD09.preF.H.5C7	Substitution	102	C	T	34	R	C
BD09.preF.H.5C7	Substitution	123	C	G	41	P	A
BD09.preF.H.5C7	Substitution	185	C	T	61	S	S
BD09.preF.H.5C7	Substitution	228	A	C	76	K	R
BD09.preF.H.5C7	Substitution	229	A	G	76	K	R
BD09.preF.H.5C7	Substitution	258	A	G	86	M	V
BD09.preF.H.5E6	Substitution	37	A	T	12	Q	L
BD09.preF.H.5E6	Substitution	41	T	G	13	P	P
BD09.preF.H.5E6	Substitution	144	T	G	48	S	A
BD09.preF.H.5E6	Substitution	154	G	T	51	S	I
BD09.preF.H.5E6	Substitution	160	G	C	53	S	T
BD09.preF.H.5E6	Substitution	161	T	G	53	S	T
BD09.preF.H.5E6	Substitution	164	T	C	54	S	S
BD09.preF.H.5E6	Substitution	230	C	G	76	N	K
BD09.preF.H.5E6	Substitution	262	C	T	87	A	V
BD09.preF.H.5F5	Substitution	3	C	G	1	L	V
BD09.preF.H.5F5	Substitution	73	C	G	24	S	C
BD09.preF.H.5F5	Substitution	84	A	G	28	I	V
BD09.preF.H.5F5	Substitution	97	G	C	32	S	T
BD09.preF.H.5F5	Substitution	114	A	G	38	I	V
BD09.preF.H.5F5	Substitution	137	G	C	45	G	G
BD09.preF.H.5F5	Substitution	156	A	G	52	I	V
BD09.preF.H.5F5	Substitution	159	T	C	53	Y	R
BD09.preF.H.5F5	Substitution	160	A	G	53	Y	R
BD09.preF.H.5F5	Substitution	165	A	G	55	S	G
BD09.preF.H.5F5	Substitution	169	G	T	56	G	V
BD09.preF.H.5F5	Substitution	171	A	G	57	S	G
BD09.preF.H.5F5	Substitution	212	A	C	70	I	I
BD09.preF.H.5F5	Substitution	236	G	A	78	Q	Q
BD09.preF.H.5F5	Substitution	249	C	T	83	L	L
BD09.preF.H.5F5	Substitution	253	G	A	84	S	N
BD09.preF.H.5F5	Substitution	281	G	C	93	V	V
BD09.preF.H.5G10	Substitution	3	C	G	1	L	V
BD09.preF.H.5G10	Substitution	39	C	A	13	P	T
BD09.preF.H.5G10	Substitution	67	C	G	22	T	S
BD09.preF.H.5G10	Substitution	90	A	G	30	S	G
BD09.preF.H.5G10	Substitution	96	A	C	32	S	L
BD09.preF.H.5G10	Substitution	97	G	T	32	S	L
BD09.preF.H.5G10	Substitution	103	A	T	34	Y	F
BD09.preF.H.5G10	Substitution	116	C	T	38	I	I
BD09.preF.H.5G10	Substitution	123	C	T	41	P	S
BD09.preF.H.5G10	Substitution	136	G	C	45	G	A
BD09.preF.H.5G10	Substitution	140	G	C	46	L	L
BD09.preF.H.5G10	Substitution	162	T	C	54	Y	H
BD09.preF.H.5G10	Substitution	165	A	G	55	S	A
BD09.preF.H.5G10	Substitution	166	G	C	55	S	A
BD09.preF.H.5G10	Substitution	172	G	A	57	S	N
BD09.preF.H.5G10	Substitution	191	C	T	63	S	S
BD09.preF.H.5G10	Substitution	203	A	C	67	R	R
BD09.preF.H.5G10	Substitution	247	A	G	82	K	R
BD09.preF.H.5G10	Substitution	287	C	T	95	Y	Y
BD09.preF.H.4G11	Substitution	44	A	G	14	S	S
BD09.preF.H.4G11	Substitution	54	T	G	18	S	A
BD09.preF.H.4G11	Substitution	60	A	G	20	T	A
BD09.preF.H.4G11	Substitution	62	C	G	20	T	A
BD09.preF.H.4G11	Substitution	71	C	T	23	V	V
BD09.preF.H.4G11	Substitution	73	C	T	24	S	F
BD09.preF.H.4G11	Substitution	75	G	A	25	G	N
BD09.preF.H.4G11	Substitution	76	G	A	25	G	N
BD09.preF.H.4G11	Substitution	77	T	C	25	G	N
BD09.preF.H.4G11	Substitution	79	G	A	26	G	D
BD09.preF.H.4G11	Substitution	83	C	T	27	S	S
BD09.preF.H.4G11	Substitution	84	A	G	28	I	V
BD09.preF.H.4G11	Substitution	88	G	A	29	S	N
BD09.preF.H.4G11	Substitution	95	T	A	31	G	G
BD09.preF.H.4G11	Substitution	100	A	T	33	Y	F
BD09.preF.H.4G11	Substitution	110	C	T	36	S	S
BD09.preF.H.4G11	Substitution	114	A	G	38	I	V
BD09.preF.H.4G11	Substitution	124	A	G	41	H	R
BD09.preF.H.4G11	Substitution	157	T	C	52	I	T
BD09.preF.H.4G11	Substitution	158	C	G	52	I	T
BD09.preF.H.4G11	Substitution	159	T	G	53	Y	D
BD09.preF.H.4G11	Substitution	161	T	C	53	Y	D
BD09.preF.H.4G11	Substitution	163	A	T	54	Y	F
BD09.preF.H.4G11	Deletion	169	3
BD09.preF.H.4G11	Substitution	175	C	G	57	S	S
BD09.preF.H.4G11	Substitution	176	C	T	57	S	S
BD09.preF.H.4G11	Substitution	177	T	C	58	T	R
BD09.preF.H.4G11	Substitution	178	A	G	58	T	R
BD09.preF.H.4G11	Substitution	189	T	G	62	P	A
BD09.preF.H.4G11	Substitution	194	C	G	63	S	L
BD09.preF.H.4G11	Substitution	195	A	C	64	L	Q
BD09.preF.H.4G11	Substitution	212	A	G	69	T	M
BD09.preF.H.4G11	Substitution	215	A	C	70	I	S
BD09.preF.H.4G11	Substitution	218	A	G	71	S	V
BD09.preF.H.4G11	Substitution	233	C	T	76	K	N
BD09.preF.H.4G11	Substitution	236	G	A	77	N	Q
BD09.preF.H.4G11	Substitution	248	G	A	81	L	K
BD09.preF.H.4G11	Substitution	249	C	T	82	K	L
BD09.preF.H.4G11	Substitution	254	C	T	83	L	S
BD09.preF.H.4G11	Substitution	281	G	A	92	A	V
BD09.preF.H.4G11	Substitution	287	C	T	94	Y	Y
BD09.preF.H.5C9	Substitution	2	A	G	0	E	E
BD09.preF.H.5C9	Substitution	118	C	T	39	A	V
BD09.preF.H.5C9	Substitution	119	T	C	39	A	V
BD09.preF.H.5C9	Substitution	166	G	C	55	G	A
BD09.preF.H.5C9	Substitution	169	G	A	56	S	N
BD09.preF.H.5C9	Substitution	173	A	G	57	I	M
BD09.preF.H.5C9	Substitution	175	G	C	58	G	A
BD09.preF.H.5C9	Substitution	226	A	G	75	K	R
BD09.preF.H.5C9	Substitution	238	A	T	79	Y	F
BD09.preF.H.5C9	Substitution	278	G	C	92	L	F
BD09.preF.H.6A5	Substitution	88	G	T	29	S	I
BD09.preF.H.6A5	Substitution	103	G	C	34	S	T
BD09.preF.H.6A5	Substitution	108	A	G	36	I	V
BD09.preF.H.6A5	Substitution	117	C	A	39	P	T
BD09.preF.H.6A5	Substitution	125	G	T	41	G	G
BD09.preF.H.6A5	Substitution	126	A	C	42	K	Q
BD09.preF.H.6A5	Substitution	143	T	C	47	I	I
BD09.preF.H.6A5	Substitution	146	G	C	48	G	G
BD09.preF.H.6A5	Substitution	147	T	C	49	Y	H
BD09.preF.H.6A5	Substitution	149	T	C	49	Y	H
BD09.preF.H.6A5	Substitution	166	G	C	55	S	T
BD09.preF.H.6A5	Substitution	169	C	T	56	T	I
BD09.preF.H.6A5	Substitution	192	A	G	64	S	G
BD09.preF.H.6A5	Substitution	201	A	T	67	T	S
BD09.preF.H.6A5	Substitution	209	A	G	69	S	S
BD09.preF.H.6A5	Substitution	212	A	T	70	V	V
BD09.preF.H.6A5	Substitution	226	A	G	75	N	S
BD09.preF.H.6A5	Substitution	241	A	G	80	K	R
BD09.preF.H.6A5	Substitution	248	C	G	82	S	R
BD09.preF.H.6A5	Substitution	275	G	A	91	V	V
BD09.preF.H.6A5	Substitution	290	A	G	96	R	R
BD09.preF.H.6C3	Substitution	38	G	C	12	K	N
BD09.preF.H.6C3	Substitution	59	C	G	19	L	L
BD09.preF.H.6C3	Substitution	67	C	T	22	A	V
BD09.preF.H.6C3	Substitution	74	T	A	24	S	S
BD09.preF.H.6C3	Substitution	82	C	G	27	T	S
BD09.preF.H.6C3	Substitution	83	C	T	27	T	S
BD09.preF.H.6C3	Substitution	84	T	C	28	F	L
BD09.preF.H.6C3	Substitution	92	C	T	30	S	S
BD09.preF.H.6C3	Substitution	104	C	T	34	N	N
BD09.preF.H.6C3	Substitution	133	T	C	44	L	P
BD09.preF.H.6C3	Substitution	146	A	C	48	S	S
BD09.preF.H.6C3	Substitution	152	T	C	50	I	I
BD09.preF.H.6C3	Substitution	156	A	G	52	S	A
BD09.preF.H.6C3	Substitution	157	G	C	52	S	A
BD09.preF.H.6C3	Substitution	158	T	C	52	S	A
BD09.preF.H.6C3	Substitution	171	A	G	57	I	V
BD09.preF.H.6C3	Substitution	174	T	G	58	Y	D
BD09.preF.H.6C3	Substitution	188	A	T	62	S	S
BD09.preF.H.6C3	Substitution	204	A	T	68	T	S
BD09.preF.H.6C3	Substitution	212	C	T	70	S	S
BD09.preF.H.6C3	Substitution	254	C	A	84	S	R
BD09.preF.H.6C3	Substitution	257	G	T	85	L	L
BD09.preF.H.6C3	Substitution	284	C	T	94	Y	Y
BD09.preF.H.6C6	Substitution	81	A	T	27	T	S
BD09.preF.H.6C6	Substitution	92	C	T	30	S	S
BD09.preF.H.6C6	Substitution	97	G	C	32	S	T
BD09.preF.H.6C6	Substitution	149	C	T	49	S	S
BD09.preF.H.6C6	Substitution	154	G	C	51	S	T
BD09.preF.H.6C6	Substitution	156	A	G	52	S	G
BD09.preF.H.6C6	Substitution	159	A	G	53	S	G
BD09.preF.H.6C6	Substitution	174	T	A	58	Y	N
BD09.preF.H.6C6	Substitution	188	A	G	62	S	S
BD09.preF.H.6C6	Substitution	238	A	T	79	Y	F
BD09.preF.H.6C6	Substitution	246	A	G	82	M	V
BD09.preF.H.6C6	Substitution	278	G	C	92	V	V
BD09.preF.H.6D10	Substitution	67	C	G	22	T	S
BD09.preF.H.6D10	Substitution	76	G	A	25	G	E
BD09.preF.H.6D10	Substitution	77	G	A	25	G	E
BD09.preF.H.6D10	Substitution	167	T	C	55	N	N
BD09.preF.H.6D10	Substitution	185	C	A	61	S	R
BD09.preF.H.6D10	Substitution	186	A	G	62	T	A
BD09.preF.H.6D10	Substitution	188	A	C	62	T	A
BD09.preF.H.6D10	Substitution	198	A	C	66	S	R
BD09.preF.H.6D10	Substitution	203	G	A	67	R	R
BD09.preF.H.6D10	Substitution	217	A	C	72	K	T
BD09.preF.H.6D10	Substitution	233	C	G	77	S	R
BD09.preF.H.6D10	Substitution	247	C	A	82	T	K
BD09.preF.H.6D10	Substitution	248	C	G	82	T	K
BD09.preF.H.6D7	Substitution	34	T	G	11	V	G
BD09.preF.H.6D7	Substitution	41	T	G	13	P	P
BD09.preF.H.6D7	Substitution	91	G	C	30	S	T
BD09.preF.H.6D7	Substitution	94	A	C	31	Y	S
BD09.preF.H.6D7	Substitution	97	C	G	32	A	G
BD09.preF.H.6D7	Substitution	103	G	C	34	S	T
BD09.preF.H.6D7	Substitution	108	G	A	36	V	I
BD09.preF.H.6D7	Substitution	137	G	A	45	E	E
BD09.preF.H.6D7	Substitution	147	G	A	49	A	S
BD09.preF.H.6D7	Substitution	148	C	G	49	A	S
BD09.preF.H.6D7	Substitution	160	G	T	53	S	I
BD09.preF.H.6D7	Substitution	162	G	A	54	G	T
BD09.preF.H.6D7	Substitution	163	G	C	54	G	T
BD09.preF.H.6D7	Substitution	166	G	T	55	G	V
BD09.preF.H.6D7	Substitution	169	G	A	56	S	N
BD09.preF.H.6D7	Substitution	180	G	T	60	A	S
BD09.preF.H.6D7	Substitution	233	G	A	77	T	T
BD09.preF.H.6D7	Substitution	276	G	A	92	V	I
BD09.preF.H.1A4	Substitution	104	C	T	34	S	S
BD09.preF.H.1A4	Substitution	131	G	A	43	G	G
BD09.preF.H.1A4	Substitution	147	G	A	49	A	T
BD09.preF.H.1A4	Substitution	154	G	C	51	S	T
BD09.preF.H.1A4	Substitution	238	A	C	79	Y	S
BD09.preF.H.1A4	Substitution	278	A	G	92	V	V
BD09.preF.H.1A4	Substitution	281	T	C	93	Y	Y
BD09.preF.H.1A5	Substitution	5	A	G	1	V	V
BD09.preF.H.1A5	Substitution	15	C	G	5	Q	E
BD09.preF.H.1A5	Substitution	20	A	G	6	S	S
BD09.preF.H.1A5	Substitution	91	G	C	30	S	T
BD09.preF.H.1A5	Substitution	103	C	G	34	A	G
BD09.preF.H.1A5	Substitution	104	T	C	34	A	G
BD09.preF.H.1A5	Insertion	165	3	TAC
BD09.preF.H.1A5	Substitution	172	A	C	58	W	T
BD09.preF.H.1A5	Substitution	178	A	C	60	N	S
BD09.preF.H.1A5	Substitution	185	T	C	62	Y	D
BD09.preF.H.1A5	Substitution	193	T	C	65	S	A
BD09.preF.H.1A5	Substitution	212	A	C	71	T	I
BD09.preF.H.1A5	Substitution	214	C	T	72	I	I
BD09.preF.H.1A5	Substitution	221	C	T	74	P	N
BD09.preF.H.1A5	Substitution	222	C	G	75	D	A
BD09.preF.H.1A5	Substitution	229	C	G	77	S	S
BD09.preF.H.1A5	Substitution	230	A	C	77	S	S
BD09.preF.H.1A5	Substitution	245	C	G	82	S	L
BD09.preF.H.1A5	Substitution	254	G	C	85	L	H
BD09.preF.H.1A5	Substitution	263	T	G	88	V	S
BD09.preF.H.1A5	Substitution	267	A	T	90	P	S
BD09.preF.H.1A5	Substitution	287	G	C	96	Y	V
BD09.preF.H.1B7	Substitution	91	G	C	30	S	T
BD09.preF.H.1B7	Substitution	96	G	T	32	A	S
BD09.preF.H.1B7	Substitution	123	G	A	41	G	R
BD09.preF.H.1B7	Substitution	147	G	A	49	A	T
BD09.preF.H.1B7	Substitution	159	A	T	53	S	S
BD09.preF.H.1B7	Substitution	160	G	C	53	S	S
BD09.preF.H.1B7	Substitution	169	G	C	56	S	T
BD09.preF.H.1B7	Substitution	170	C	T	56	S	T
BD09.preF.H.1B7	Substitution	174	T	C	58	Y	H
BD09.preF.H.1B7	Substitution	225	A	G	75	K	E
BD09.preF.H.1B7	Substitution	233	G	A	77	T	T
BD09.preF.H.1B7	Substitution	240	C	T	80	L	L
BD09.preF.H.1C3	Substitution	45	G	A	15	G	R
BD09.preF.H.1C3	Substitution	67	C	T	22	A	V
BD09.preF.H.1C3	Substitution	91	G	A	30	S	N
BD09.preF.H.1C3	Substitution	122	A	C	40	P	P
BD09.preF.H.1C3	Substitution	152	T	G	50	I	M
BD09.preF.H.1C3	Substitution	153	A	G	51	N	D
BD09.preF.H.1C3	Substitution	160	A	C	53	D	A
BD09.preF.H.1C3	Substitution	167	T	C	55	S	S
[truncated: 3,891 more rows]
