# Supplementary material for: Dataset of antibody variable region sequence features inferred from a respiratory syncytial virus fusion protein-specific B cell receptor repertoire induced by natural infection of a healthy adult
Source: Data Brief. 2020 Nov 4;33:106499. doi: 10.1016/j.dib.2020.106499 (PMC7666335; doi:10.1016/j.dib.2020.106499)
Supplement: Supplementary file 1 [file mmc1.zip › Supplementary_material/Supplementary_Table_2.xlsx]

## Sheet: RearrangementSummaries
READID	VGene	ProbAllele	ProbGene	ProbFam	DGene	ProbAllele	ProbGene	ProbFam	JGene	ProbAllele	ProbGene	RV	RD1	RD2	RJ	CDR3Length	CDR3ReadFrame	nVDNs	nDJNs	AA@Cys1	AA@Cys2	AA@JInvRes	#VHBases	#VHSubstitutions	#VHInsertions	#VHDeletions	MuFreq	MDL
BD09.postF.K.3F2	IGKV4-1*01	1	1	1	No D	1	1	1	IGKJ1-1*01	1	1	0	0	0	3	27	0	0	0	C	C	F	282	14	0	0	0.0496454	-108.11
BD09.postF.K.3F3	IGKV2-30*01	0.886678	0.943339	0.943339	No D	1	1	1	IGKJ3-1*01	1	1	3	0	0	0	27	0	0	0	C	C	F	279	6	0	0	0.0215054	-81.735
BD09.postF.K.3F4	IGKV3-20*01	1	1	1	No D	1	1	1	IGKJ2-1*01	0.87944	1	1	0	0	5	27	0	0	2	C	C	F	267	13	0	0	0.0486891	-99.543
BD09.postF.K.3G2	IGKV3-20*01	1	1	1	No D	1	1	1	IGKJ2-1*01	0.87944	1	1	0	0	5	27	0	0	2	C	C	F	267	13	0	0	0.0486891	-99.543
BD09.postF.K.3G3	IGKV3-15*01	0.934373	0.934373	0.934373	No D	1	1	1	IGKJ4-1*01	0.965116	1	1	0	0	-1	30	0	0	0	C	C	F	264	4	0	0	0.0151515	-63.7525
BD09.postF.K.3G5	IGKV1-5*03	1	1	1	No D	1	1	1	IGKJ2-1*01	0.774125	1	14	0	0	6	33	0	0	22	C	C	F	262	13	0	0	0.0496183	-119.511
BD09.postF.K.1C12	IGKV1-5*03	1	1	1	No D	1	1	1	IGKJ2-1*01	0.955569	1	3	0	0	0	33	0	0	5	C	C	F	262	10	0	0	0.0381679	-104.32
BD09.postF.K.1E3	IGKV3-20*01	1	1	1	No D	1	1	1	IGKJ2-1*01	0.973664	1	3	0	0	1	27	0	0	0	C	C	Y	267	15	0	0	0.0561798	-105.114
BD09.postF.K.2C3	IGKV3-11*01	0.967252	1	1	No D	1	1	1	IGKJ5-1*01	1	1	2	0	0	1	27	0	0	0	C	C	F	264	6	0	0	0.0227273	-70.0222
BD09.postF.K.3B9	IGKV3-15*01	0.934373	0.934373	0.934373	No D	1	1	1	IGKJ4-1*01	0.965116	1	1	0	0	-1	30	0	0	0	C	C	F	264	4	0	0	0.0151515	-63.7525
BD09.postF.K.3G12	IGKV1-5*03	1	1	1	No D	1	1	1	IGKJ2-1*01	0.960211	1	5	0	0	2	24	0	0	0	C	C	F	262	2	0	0	0.00763359	-60.3043
BD09.postF.K.3G6	IGKV2-30*01	0.889991	0.944996	0.944996	No D	1	1	1	IGKJ2-1*01	0.970762	1	3	0	0	1	27	0	0	0	C	C	F	279	8	0	0	0.0286738	-76.81
BD09.postF.K.3G7	IGKV2-24*01	1	1	1	No D	1	1	1	IGKJ2-1*01	0.937052	1	3	0	0	1	27	0	0	0	C	C	F	279	5	0	0	0.0179211	-74.3475
BD09.postF.K.3G8	IGKV3-20*01	1	1	1	No D	1	1	1	IGKJ1-1*01	1	1	1	0	0	3	27	0	0	1	C	C	F	267	8	0	0	0.0299625	-85.3089
BD09.postF.K.3G9	IGKV3-20*01	1	1	1	No D	1	1	1	IGKJ1-1*01	1	1	1	0	0	3	27	0	0	1	C	C	F	267	7	0	0	0.0262172	-82.8464
BD09.postF.K.3H11	IGKV2-24*01	1	1	1	No D	1	1	1	IGKJ2-1*01	0.937052	1	3	0	0	1	27	0	0	0	C	C	F	279	5	0	0	0.0179211	-74.3475
BD09.postF.K.3H12	IGKV1-5*03	1	1	1	No D	1	1	1	IGKJ2-1*01	0.960211	1	5	0	0	2	24	0	0	0	C	C	F	262	2	0	0	0.00763359	-60.3043
BD09.postF.K.3H2	IGKV3-11*01	0.965568	1	1	No D	1	1	1	IGKJ4-1*01	0.965568	1	4	0	0	-1	27	0	0	0	C	C	F	264	2	0	0	0.00757576	-57.7096
BD09.postF.K.4A8	IGKV1-39*01	1	1	1	No D	1	1	1	IGKJ5-1*01	1	1	3	0	0	-1	30	0	0	2	C	C	F	262	9	0	0	0.0343511	-89.0471
BD09.postF.K.4B1	IGKV1-5*03	1	1	1	No D	1	1	1	IGKJ1-1*01	1	1	3	0	0	2	27	0	0	2	C	C	F	262	2	0	0	0.00763359	-71.2584
BD09.postF.K.4B11	IGKV2-24*01	1	1	1	No D	1	1	1	IGKJ2-1*01	0.937052	1	3	0	0	1	27	0	0	0	C	C	F	279	5	0	0	0.0179211	-74.3475
BD09.postF.K.4B4	IGKV2-24*01	1	1	1	No D	1	1	1	IGKJ4-1*01	0.974066	1	3	0	0	1	27	0	0	1	C	C	F	279	9	0	0	0.0322581	-85.4219
BD09.postF.K.4B8	IGKV1-39*01	1	1	1	No D	1	1	1	IGKJ5-1*01	1	1	3	0	0	-1	30	0	0	2	C	C	F	262	10	0	0	0.0381679	-92.1416
BD09.postF.K.4C4	IGKV3-20*01	1	1	1	No D	1	1	1	IGKJ1-1*01	1	1	1	0	0	4	27	0	0	2	C	C	F	267	7	0	0	0.0262172	-78.579
BD09.postF.K.4C8	IGKV4-1*01	1	1	1	No D	1	1	1	IGKJ2-1*01	0.967551	1	3	0	0	1	27	0	0	0	C	C	F	288	29	6	0	0.100694	-169.786
BD09.postF.K.4D11	IGKV1-27*01	1	1	1	No D	1	1	1	IGKJ3-1*01	1	1	3	0	0	1	27	0	0	1	C	C	F	262	18	0	0	0.0687023	-111.962
BD09.postF.K.4D3	IGKV4-1*01	1	1	1	No D	1	1	1	IGKJ1-1*01	1	1	0	0	0	3	27	0	0	0	C	C	F	282	14	0	0	0.0496454	-108.11
BD09.postF.K.4D4	IGKV3-20*01	1	1	1	No D	1	1	1	IGKJ2-1*01	0.970548	1	6	0	0	1	27	0	0	3	C	C	F	267	8	0	0	0.0299625	-81.0019
BD09.postF.K.4D6	IGKV3-20*01	1	1	1	No D	1	1	1	IGKJ2-1*01	0.87944	1	1	0	0	5	27	0	0	2	C	C	F	267	14	0	0	0.0524345	-102.006
BD09.postF.K.4D9	IGKV3-20*01	1	1	1	No D	1	1	1	IGKJ1-1*01	1	1	1	0	0	3	27	0	0	1	C	C	F	267	7	0	0	0.0262172	-82.8464
BD09.postF.K.4E10	IGKV3-20*01	1	1	1	No D	1	1	1	IGKJ1-1*01	1	1	1	0	0	3	27	0	0	1	C	C	F	267	7	0	0	0.0262172	-82.8464
BD09.postF.K.4E11	IGKV1-17*01	0.942315	1	1	No D	1	1	1	IGKJ1-1*01	1	1	3	0	0	1	27	0	0	1	C	C	F	262	16	0	0	0.0610687	-117.584
BD09.postF.K.4E2	IGKV3-11*01	0.967252	1	1	No D	1	1	1	IGKJ5-1*01	1	1	2	0	0	1	27	0	0	0	C	C	F	264	6	0	0	0.0227273	-70.0222
BD09.postF.K.4F11	IGKV1-39*01	1	1	1	No D	1	1	1	IGKJ4-1*01	0.974405	1	7	0	0	-1	27	0	0	3	C	C	F	262	7	0	0	0.0267176	-83.5967
BD09.postF.K.4F4	IGKV2-28*01	1	1	1	No D	1	1	1	IGKJ1-1*01	1	1	5	0	0	1	24	0	0	0	C	C	F	279	0	0	0	0	-54.0962
BD09.postF.K.4F5	IGKV2-28*01	1	1	1	No D	1	1	1	IGKJ4-1*01	0.96434	1	4	0	0	-1	27	0	0	0	C	C	F	279	2	0	0	0.00716846	-59.5071
BD09.postF.K.4F7	IGKV4-1*01	1	1	1	No D	1	1	1	IGKJ1-1*01	1	1	0	0	0	1	30	0	0	1	C	C	F	282	7	0	0	0.0248227	-85.1951
BD09.postF.K.4G11	IGKV3-20*01	1	1	1	No D	1	1	1	IGKJ2-1*01	0.97273	1	3	0	0	1	27	0	0	0	C	C	Y	267	15	0	0	0.0561798	-102.019
BD09.postF.K.4G2	IGKV3-11*01	0.976291	1	1	No D	1	1	1	IGKJ3-1*01	1	1	2	0	0	4	24	0	0	0	C	C	F	264	9	0	0	0.0340909	-90.5656
BD09.postF.K.4H11	IGKV1-39*01	1	1	1	No D	1	1	1	IGKJ5-1*01	1	1	3	0	0	-1	30	0	0	2	C	C	F	262	10	0	0	0.0381679	-91.5097
BD09.postF.K.5A10	IGKV2-24*01	1	1	1	No D	1	1	1	IGKJ2-1*01	0.937052	1	3	0	0	1	27	0	0	0	C	C	F	279	5	0	0	0.0179211	-74.3475
BD09.postF.K.5A12	IGKV1-39*01	1	1	1	No D	1	1	1	IGKJ5-1*01	1	1	3	0	0	-1	30	0	0	2	C	C	F	262	10	0	0	0.0381679	-91.5097
BD09.preF.K.6D5	IGKV2-30*01	0.883155	0.941578	0.941578	No D	1	1	1	IGKJ2-1*01	0.968945	1	0	0	0	1	30	0	0	0	C	C	F	279	8	0	0	0.0286738	-82.2209
BD09.preF.K.1B4	IGKV1-5*03	1	1	1	No D	1	1	1	IGKJ3-1*01	1	1	0	0	0	1	30	0	0	1	C	C	F	262	16	0	0	0.0610687	-117.373
BD09.preF.K.1B8	IGKV1-39*01	1	1	1	No D	1	1	1	IGKJ5-1*01	1	1	3	0	0	-1	30	0	0	2	C	C	F	262	10	0	0	0.0381679	-92.1416
BD09.preF.K.1D9	IGKV2-28*01	1	1	1	No D	1	1	1	IGKJ4-1*01	0.96434	1	4	0	0	-1	27	0	0	0	C	C	F	279	2	0	0	0.00716846	-59.5071
BD09.preF.K.1E6	IGKV4-1*01	1	1	1	No D	1	1	1	IGKJ2-1*01	0.967551	1	3	0	0	1	27	0	0	0	C	C	F	288	32	6	0	0.111111	-174.711
BD09.preF.K.1F8	IGKV3-11*01	0.976277	1	1	No D	1	1	1	IGKJ4-1*01	0.976277	1	5	0	0	2	24	0	0	1	C	C	F	264	12	0	0	0.0454545	-92.4219
BD09.preF.K.1G10	IGKV1-16*01	0.936174	1	1	No D	1	1	1	IGKJ4-1*01	0.966073	1	2	0	0	1	27	0	0	0	C	C	F	262	21	0	0	0.0801527	-127.782
BD09.preF.K.1G8	IGKV1-39*01	1	1	1	No D	1	1	1	IGKJ5-1*01	1	1	3	0	0	-1	30	0	0	2	C	C	F	262	16	0	0	0.0610687	-110.643
BD09.preF.K.2A8	IGKV2-28*01	1	1	1	No D	1	1	1	IGKJ1-1*01	1	1	5	0	0	-1	27	0	0	1	C	C	F	279	5	0	0	0.0179211	-78.6663
BD09.preF.K.2B5	IGKV1-39*01	1	1	1	No D	1	1	1	IGKJ1-1*01	1	1	0	0	0	3	27	0	0	0	C	C	F	262	16	0	0	0.0610687	-109.539
BD09.preF.K.2B8	IGKV1-33*01	1	1	1	No D	1	1	1	IGKJ3-1*01	1	1	3	0	0	0	27	0	0	0	C	C	F	262	14	0	0	0.0534351	-105.246
BD09.preF.K.2C10	IGKV1-39*01	1	1	1	No D	1	1	1	IGKJ5-1*01	1	1	3	0	0	-1	30	0	0	2	C	C	F	262	9	0	0	0.0343511	-89.0471
BD09.preF.K.2C12	IGKV4-1*01	1	1	1	No D	1	1	1	IGKJ2-1*01	0.967148	1	3	0	0	1	27	0	0	0	C	C	F	282	5	0	0	0.0177305	-70.783
BD09.preF.K.2C7	IGKV3-20*01	1	1	1	No D	1	1	1	IGKJ5-1*01	1	1	4	0	0	-1	27	0	0	0	C	C	F	267	8	0	0	0.0299625	-81.6873
BD09.preF.K.2E10	IGKV3-20*01	1	1	1	No D	1	1	1	IGKJ2-1*01	0.967148	1	4	0	0	0	27	0	0	0	C	C	F	267	2	0	0	0.00749064	-60.658
BD09.preF.K.2E6	IGKV3-20*01	1	1	1	No D	1	1	1	IGKJ1-1*01	1	1	4	0	0	2	24	0	0	0	C	C	F	267	6	0	0	0.0224719	-76.2111
BD09.preF.K.2E7	IGKV1-39*01	1	1	1	No D	1	1	1	IGKJ1-1*01	1	1	0	0	0	3	27	0	0	0	C	C	F	262	16	0	0	0.0610687	-109.539
BD09.preF.K.2F6	IGKV4-1*01	1	1	1	No D	1	1	1	IGKJ2-1*01	0.967148	1	3	0	0	1	27	0	0	0	C	C	F	282	2	0	0	0.0070922	-59.993
BD09.preF.K.2G5	IGKV3-15*01	0.934373	0.934373	0.934373	No D	1	1	1	IGKJ4-1*01	0.965116	1	1	0	0	-1	30	0	0	0	C	C	F	264	4	0	0	0.0151515	-63.7525
BD09.preF.K.2H10	IGKV3-20*01	1	1	1	No D	1	1	1	IGKJ2-1*01	0.967148	1	4	0	0	0	27	0	0	0	C	C	F	267	4	0	0	0.0149813	-66.215
BD09.preF.K.2H3	IGKV2-28*01	1	1	1	No D	1	1	1	IGKJ1-1*01	1	1	5	0	0	1	24	0	0	0	C	C	F	279	0	0	0	0	-54.0962
BD09.preF.K.2H6	IGKV3-20*01	1	1	1	No D	1	1	1	IGKJ3-1*01	1	1	2	0	0	-1	30	0	0	1	C	C	F	267	26	0	0	0.0973783	-148.817
BD09.preF.K.3A8	IGKV3-11*01	0.910216	0.936919	0.936919	No D	1	1	1	IGKJ5-1*01	1	1	13	0	0	6	15	0	0	4	C	C	F	264	13	0	0	0.0492424	-91.8507
BD09.preF.K.3B2	IGKV1-39*01	1	1	1	No D	1	1	1	IGKJ5-1*01	1	1	3	0	0	-1	30	0	0	2	C	C	F	262	9	0	0	0.0343511	-89.0471
BD09.preF.K.3B3	IGKV1-27*01	1	1	1	No D	1	1	1	IGKJ2-1*03	0.90101	1	3	0	0	1	27	0	0	0	C	C	F	262	21	0	0	0.0801527	-118.823
BD09.preF.K.3B4	IGKV1-39*01	1	1	1	No D	1	1	1	IGKJ3-1*01	1	1	2	0	0	1	27	0	0	0	C	C	F	262	14	0	0	0.0534351	-94.0668
BD09.preF.K.3B5	IGKV1-39*01	1	1	1	No D	1	1	1	IGKJ5-1*01	1	1	3	0	0	-1	30	0	0	2	C	C	F	262	10	0	0	0.0381679	-91.5097
BD09.preF.K.3D2	IGKV3-11*01	0.967148	1	1	No D	1	1	1	IGKJ3-1*01	1	1	2	0	0	1	27	0	0	0	C	C	F	264	5	0	0	0.0189394	-68.1916
BD09.preF.K.3E8	IGKV1-39*01	1	1	1	No D	1	1	1	IGKJ5-1*01	1	1	3	0	0	-1	30	0	0	2	C	C	F	262	9	0	0	0.0343511	-89.0471
BD09.preF.K.3F5	IGKV2-30*01	0.899921	0.94996	0.94996	No D	1	1	1	IGKJ2-1*01	0.870598	1	1	0	0	5	27	0	0	2	C	C	F	279	16	0	0	0.0573477	-103.949
BD09.preF.K.3F7	IGKV4-1*01	1	1	1	No D	1	1	1	IGKJ2-1*01	0.967148	1	3	0	0	1	27	0	0	0	C	C	F	297	6	15	0	0.020202	-102.885
BD09.preF.K.3H8	IGKV3-20*01	1	1	1	No D	1	1	1	IGKJ2-1*01	0.967148	1	3	0	0	1	27	0	0	0	C	C	F	267	8	0	0	0.0299625	-79.1595
BD09.preF.K.4A11	IGKV3D-7*01	1	1	1	No D	1	1	1	IGKJ3-1*01	1	1	1	0	0	1	28	1	0	0	C	C	F	267	17	0	19	0.0636704	-120.479
BD09.preF.K.3F10	IGKV1-5*03	1	1	1	No D	1	1	1	IGKJ1-1*01	1	1	4	0	0	-1	27	0	0	0	C	C	F	262	3	0	0	0.0114504	-68.1778
BD09.preF.K.5B7	IGKV4-1*01	1	1	1	No D	1	1	1	IGKJ2-1*01	0.97401	1	3	0	0	1	27	0	0	0	C	C	F	288	31	6	0	0.107639	-175.343
BD09.preF.K.3C3	IGKV2-28*01	1	1	1	No D	1	1	1	IGKJ4-1*01	0.967793	1	1	0	0	0	30	0	0	1	C	C	F	279	2	0	0	0.00716846	-61.8493
BD09.preF.K.3F2	IGKV1-39*01	1	1	1	No D	1	1	1	IGKJ2-1*01	0.885296	1	1	0	0	5	27	0	0	2	C	C	F	262	14	0	0	0.0534351	-103.336
BD09.preF.K.3G11	IGKV1-39*01	1	1	1	No D	1	1	1	IGKJ1-1*01	1	1	0	0	0	3	27	0	0	0	C	C	F	262	16	0	0	0.0610687	-109.539
BD09.preF.K.4C2	IGKV4-1*01	1	1	1	No D	1	1	1	IGKJ2-1*01	0.967551	1	3	0	0	1	27	0	0	0	C	C	F	288	29	6	0	0.100694	-166.691
BD09.preF.K.5B5	IGKV3-11*01	0.97121	1	1	No D	1	1	1	IGKJ4-1*01	0.97121	1	3	0	0	5	24	0	0	2	C	C	F	264	10	0	0	0.0378788	-97.3073
BD09.preF.K.6B6	IGKV2-30*01	0.88301	0.941505	0.941505	No D	1	1	1	IGKJ1-1*01	1	1	1	0	0	3	27	0	0	1	C	C	F	279	4	0	0	0.0143369	-71.2135
BD09.postF.K.5A7	IGKV3D-20*01	1	1	1	No D	1	1	1	IGKJ4-1*01	0.968883	1	3	0	0	2	27	0	0	2	C	C	F	267	4	0	0	0.0149813	-68.6636
BD09.postF.K.5B2	IGKV1-5*03	1	1	1	No D	1	1	1	IGKJ2-1*01	0.960211	1	5	0	0	2	24	0	0	0	C	C	F	262	2	0	0	0.00763359	-60.3043
BD09.postF.K.5B4	IGKV4-1*01	1	1	1	No D	1	1	1	IGKJ1-1*01	1	1	0	0	0	3	27	0	0	0	C	C	F	282	13	0	0	0.0460993	-105.647
BD09.postF.K.5B6	IGKV2-30*01	0.889991	0.944996	0.944996	No D	1	1	1	IGKJ2-1*01	0.970762	1	2	0	0	2	27	0	0	0	C	C	F	279	15	0	0	0.0537634	-95.3115
BD09.postF.K.4C11	IGKV3-15*01	0.942148	0.942148	0.942148	No D	1	1	1	IGKJ2-1*01	0.969249	1	3	0	0	1	27	0	0	0	C	C	F	264	6	0	0	0.0227273	-75.0125
BD09.postF.K.5C4	IGKV2-30*01	0.877439	0.938719	0.938719	No D	1	1	1	IGKJ4-1*01	0.655189	1	4	0	0	-1	27	0	0	0	C	C	F	279	1	0	0	0.00358423	-59.5071
BD09.postF.K.5D1	IGKV1-5*03	1	1	1	No D	1	1	1	IGKJ2-1*01	0.955569	1	3	0	0	0	33	0	0	5	C	C	F	262	10	0	0	0.0381679	-104.32
BD09.postF.K.5D5	IGKV2-24*01	1	1	1	No D	1	1	1	IGKJ4-1*01	0.974066	1	3	0	0	1	27	0	0	1	C	C	F	279	8	0	0	0.0286738	-85.4219
BD09.postF.K.5D7	IGKV1-5*03	1	1	1	No D	1	1	1	IGKJ2-1*01	0.960211	1	5	0	0	2	24	0	0	0	C	C	F	262	2	0	0	0.00763359	-60.3043
BD09.postF.K.5D8	IGKV3-11*01	0.965027	1	1	No D	1	1	1	IGKJ4-1*01	0.965027	1	2	0	0	1	27	0	0	0	C	C	F	264	4	0	0	0.0151515	-62.6346
BD09.postF.K.5D9	IGKV3-11*01	0.965568	1	1	No D	1	1	1	IGKJ4-1*01	0.965568	1	4	0	0	-1	27	0	0	0	C	C	F	264	2	0	0	0.00757576	-57.7096
BD09.preF.K.3A7	IGKV1-5*03	1	1	1	No D	1	1	1	IGKJ2-1*01	0.971912	1	6	0	0	2	27	0	0	4	C	C	F	262	7	0	0	0.0267176	-79.264
BD09.preF.K.4G4	IGKV4-1*01	1	1	1	No D	1	1	1	IGKJ4-1*01	0.96715	1	2	0	0	2	27	0	0	1	C	C	F	282	15	0	0	0.0531915	-106.937
BD09.preF.K.5A8	IGKV3-15*01	0.938526	0.938526	0.938526	No D	1	1	1	IGKJ1-1*01	1	1	3	0	0	3	24	0	0	0	C	C	F	264	23	0	0	0.0871212	-122.012
BD09.preF.K.4B10	IGKV3-20*01	1	1	1	No D	1	1	1	IGKJ2-1*01	0.967148	1	4	0	0	0	27	0	0	0	C	C	F	267	4	0	0	0.0149813	-66.215
BD09.preF.K.4B2	IGKV3-11*01	0.965568	1	1	No D	1	1	1	IGKJ4-1*01	0.965568	1	4	0	0	-1	27	0	0	0	C	C	F	264	7	0	0	0.0265152	-75.5792
BD09.preF.K.4B6	IGKV1-5*03	1	1	1	No D	1	1	1	IGKJ1-1*01	1	1	1	0	0	2	27	0	0	0	C	C	F	262	9	0	0	0.0343511	-87.9432
BD09.preF.K.4C9	IGKV1-39*01	1	1	1	No D	1	1	1	IGKJ5-1*01	1	1	3	0	0	-1	30	0	0	2	C	C	F	262	9	0	0	0.0343511	-89.0471
BD09.preF.K.4D9	IGKV5-2*01	1	1	1	No D	1	1	1	IGKJ2-1*01	0.852286	1	0	0	0	5	27	0	0	1	C	C	F	264	4	0	0	0.0151515	-67.5854
BD09.preF.K.4E6	IGKV2-28*01	1	1	1	No D	1	1	1	IGKJ3-1*01	1	1	3	0	0	2	30	0	0	5	C	C	F	279	1	0	0	0.00358423	-63.6521
BD09.preF.K.4F5	IGKV1-5*03	1	1	1	No D	1	1	1	IGKJ2-1*01	0.960211	1	5	0	0	2	24	0	0	0	C	C	F	262	2	0	0	0.00763359	-60.3043
BD09.preF.K.4G10	IGKV1-39*01	1	1	1	No D	1	1	1	IGKJ1-1*01	1	1	0	0	0	3	27	0	0	0	C	C	F	262	16	0	0	0.0610687	-109.539
BD09.preF.K.4G3	IGKV2-28*01	1	1	1	No D	1	1	1	IGKJ1-1*01	1	1	1	0	0	3	27	0	0	1	C	C	F	279	4	0	0	0.0143369	-69.6909
BD09.preF.K.4G5	IGKV2-30*02	0.889991	0.944996	0.944996	No D	1	1	1	IGKJ2-1*01	0.970762	1	3	0	0	1	27	0	0	0	C	C	L	279	12	0	0	0.0430108	-96.5754
BD09.preF.K.5B11	IGKV3-11*01	0.965027	1	1	No D	1	1	1	IGKJ4-1*01	0.965027	1	2	0	0	1	27	0	0	0	C	C	F	264	6	0	0	0.0227273	-68.1916
BD09.preF.K.5B4	IGKV3-20*01	1	1	1	No D	1	1	1	IGKJ1-1*01	1	1	1	0	0	4	27	0	0	2	C	C	F	267	10	0	0	0.0374532	-90.8916
BD09.preF.K.5C10	IGKV3-20*01	1	1	1	No D	1	1	1	IGKJ2-1*01	0.96736	1	4	0	0	0	27	0	0	0	C	C	F	267	6	0	0	0.0224719	-77.329
BD09.preF.K.5C2	IGKV3-20*01	1	1	1	No D	1	1	1	IGKJ2-1*01	0.964836	1	0	0	0	1	30	0	0	0	C	C	F	267	12	0	0	0.0449438	-85.2024
BD09.preF.K.5C3	IGKV4-1*01	1	1	1	No D	1	1	1	IGKJ2-1*01	0.971856	1	3	0	0	1	27	0	0	0	C	C	F	282	3	0	0	0.0106383	-65.55
BD09.preF.K.5D10	IGKV1-39*01	1	1	1	No D	1	1	1	IGKJ5-1*01	1	1	3	0	0	-1	30	0	0	2	C	C	F	262	10	0	0	0.0381679	-91.5097
BD09.preF.K.5D5	IGKV2-28*01	1	1	1	No D	1	1	1	IGKJ3-1*01	1	1	3	0	0	2	30	0	0	5	C	C	F	279	2	0	0	0.00716846	-67.3786
BD09.preF.K.5E10	IGKV3-20*01	1	1	1	No D	1	1	1	IGKJ4-1*01	0.965904	1	2	0	0	1	27	0	0	0	C	C	F	267	12	0	0	0.0449438	-92.1693
BD09.preF.K.5F8	IGKV3-20*01	1	1	1	No D	1	1	1	IGKJ2-1*01	0.96736	1	4	0	0	0	27	0	0	0	C	C	F	267	6	0	0	0.0224719	-77.329
BD09.preF.K.5G3	IGKV3-11*01	0.965568	1	1	No D	1	1	1	IGKJ4-1*01	0.965568	1	4	0	0	-1	27	0	0	0	C	C	F	264	2	0	0	0.00757576	-57.7096
BD09.preF.K.5H11	IGKV1-5*03	1	1	1	No D	1	1	1	IGKJ2-1*01	0.337163	1	6	0	0	7	18	0	0	0	C	C	F	262	8	0	0	0.0305344	-75.3715
BD09.preF.K.6C1	IGKV1-33*01	1	1	1	No D	1	1	1	IGKJ2-1*01	0.967148	1	3	0	0	1	27	0	0	0	C	C	F	262	8	0	0	0.0305344	-85.4806
BD09.preF.K.6C4	IGKV3-11*01	0.965027	1	1	No D	1	1	1	IGKJ4-1*01	0.965027	1	2	0	0	1	27	0	0	0	C	C	F	264	5	0	0	0.0189394	-68.1916
BD09.preF.K.6C7	IGKV4-1*01	1	1	1	No D	1	1	1	IGKJ2-1*01	0.967551	1	3	0	0	1	27	0	0	0	C	C	F	288	28	6	0	0.0972222	-164.229
BD09.preF.K.6C8	IGKV1-39*01	1	1	1	No D	1	1	1	IGKJ4-1*01	0.967885	1	1	0	0	6	27	0	0	4	C	C	F	262	12	0	0	0.0458015	-99.0294
BD09.preF.K.6C9	IGKV1-5*03	1	1	1	No D	1	1	1	IGKJ2-1*01	0.960211	1	5	0	0	2	24	0	0	0	C	C	F	262	2	0	0	0.00763359	-60.3043
BD09.postF.K.1C7	IGKV3-11*01	0.967252	1	1	No D	1	1	1	IGKJ5-1*01	1	1	2	0	0	1	27	0	0	0	C	C	F	264	7	0	0	0.0265152	-73.1166
BD09.postF.K.4B3	IGKV1-39*01	1	1	1	No D	1	1	1	IGKJ4-1*01	0.96376	1	2	0	0	1	27	0	0	0	C	C	F	262	8	0	0	0.0305344	-85.4806
BD09.postF.K.4B6	IGKV4-1*01	1	1	1	No D	1	1	1	IGKJ1-1*01	1	1	1	0	0	3	27	0	0	1	C	C	F	282	7	0	0	0.0248227	-80.3508
BD09.postF.K.1C2	IGKV1-12*01	0.504035	1	1	No D	1	1	1	IGKJ4-1*01	0.964053	1	4	0	0	-1	27	0	0	0	C	C	F	262	8	0	0	0.0305344	-76.1973
BD09.postF.K.1C5	IGKV2-24*01	1	1	1	No D	1	1	1	IGKJ2-1*01	0.937052	1	3	0	0	1	27	0	0	0	C	C	F	279	5	0	0	0.0179211	-74.3475
BD09.postF.K.1D4	IGKV1-5*03	1	1	1	No D	1	1	1	IGKJ2-1*01	0.974181	1	3	0	0	0	33	0	0	5	C	C	F	262	11	0	0	0.0419847	-105.584
BD09.postF.K.1E8	IGKV1-27*01	1	1	1	No D	1	1	1	IGKJ3-1*01	1	1	3	0	0	1	27	0	0	1	C	C	F	262	18	0	0	0.0687023	-119.415
BD09.postF.K.1E9	IGKV2-24*01	1	1	1	No D	1	1	1	IGKJ2-1*01	0.937052	1	3	0	0	1	27	0	0	0	C	C	F	279	5	0	0	0.0179211	-74.3475
BD09.postF.K.1F10	IGKV1-5*03	1	1	1	No D	1	1	1	IGKJ2-1*01	0.960211	1	5	0	0	2	24	0	0	0	C	C	F	262	2	0	0	0.00763359	-60.3043
BD09.postF.K.1F8	IGKV4-1*01	1	1	1	No D	1	1	1	IGKJ1-1*01	1	1	0	0	0	3	27	0	0	0	C	C	F	282	15	0	0	0.0531915	-110.573
BD09.postF.K.1G4	IGKV3-20*01	1	1	1	No D	1	1	1	IGKJ2-1*01	0.97273	1	3	0	0	1	27	0	0	0	C	C	Y	267	15	0	0	0.0561798	-102.019
BD09.postF.K.1H2	IGKV1-39*01	1	1	1	No D	1	1	1	IGKJ4-1*01	0.965768	1	4	0	0	-1	27	0	0	0	C	C	F	262	8	0	0	0.0305344	-79.9237
BD09.postF.K.2A9	IGKV2-24*01	1	1	1	No D	1	1	1	IGKJ4-1*01	0.974066	1	3	0	0	1	27	0	0	1	C	C	F	279	8	0	0	0.0286738	-85.4219
BD09.postF.K.2B1	IGKV1-39*01	1	1	1	No D	1	1	1	IGKJ4-1*01	0.967626	1	5	0	0	1	24	0	0	0	C	C	F	262	22	0	0	0.0839695	-130.083
BD09.postF.K.2B3	IGKV1-5*03	1	1	1	No D	1	1	1	IGKJ4-1*01	0.964836	1	2	0	0	1	27	0	0	0	C	C	F	262	3	0	0	0.0114504	-66.3472
BD09.postF.K.2B5	IGKV3-15*01	0.934373	0.934373	0.934373	No D	1	1	1	IGKJ4-1*01	0.965116	1	1	0	0	-1	30	0	0	0	C	C	F	264	4	0	0	0.0151515	-63.7525
BD09.postF.K.2B9	IGKV1-12*01	0.5	1	1	No D	1	1	1	IGKJ5-1*01	1	1	4	0	0	-1	27	0	0	0	C	C	F	262	5	0	0	0.019084	-71.2722
BD09.postF.K.2D11	IGKV1-39*01	1	1	1	No D	1	1	1	IGKJ4-1*01	0.967885	1	1	0	0	6	27	0	0	4	C	C	F	262	12	0	0	0.0458015	-99.0294
BD09.postF.K.2D2	IGKV1-39*01	1	1	1	No D	1	1	1	IGKJ5-1*01	1	1	3	0	0	-1	30	0	0	2	C	C	F	262	12	0	0	0.0458015	-97.0666
BD09.postF.K.2E4	IGKV1-39*01	1	1	1	No D	1	1	1	IGKJ5-1*01	1	1	3	0	0	-1	30	0	0	2	C	C	F	262	10	0	0	0.0381679	-91.5097
BD09.postF.K.2E5	IGKV2-30*01	0.889991	0.944996	0.944996	No D	1	1	1	IGKJ2-1*01	0.970762	1	3	0	0	1	27	0	0	0	C	C	F	279	8	0	0	0.0286738	-76.81
BD09.postF.K.2F5	IGKV2-30*01	0.889991	0.944996	0.944996	No D	1	1	1	IGKJ2-1*01	0.970762	1	2	0	0	2	27	0	0	0	C	C	F	279	16	0	0	0.0573477	-97.774
BD09.postF.K.2F7	IGKV3-11*01	0.967252	1	1	No D	1	1	1	IGKJ5-1*01	1	1	2	0	0	1	27	0	0	0	C	C	F	264	6	0	0	0.0227273	-70.0222
BD09.postF.K.2G11	IGKV1-5*03	1	1	1	No D	1	1	1	IGKJ2-1*01	0.960211	1	5	0	0	2	24	0	0	0	C	C	F	262	5	0	0	0.019084	-68.9558
BD09.postF.K.2G6	IGKV3-15*01	0.934373	0.934373	0.934373	No D	1	1	1	IGKJ4-1*01	0.965116	1	1	0	0	-1	30	0	0	0	C	C	F	264	4	0	0	0.0151515	-63.7525
BD09.postF.K.3A11	IGKV4-1*01	1	1	1	No D	1	1	1	IGKJ1-1*01	1	1	0	0	0	3	27	0	0	0	C	C	F	282	13	0	0	0.0460993	-105.647
BD09.postF.K.3A4	IGKV2-24*01	1	1	1	No D	1	1	1	IGKJ4-1*01	0.965768	1	4	0	0	-1	27	0	0	0	C	C	F	279	5	0	0	0.0179211	-74.9794
BD09.postF.K.3A9	IGKV3-11*01	0.965568	1	1	No D	1	1	1	IGKJ4-1*01	0.965568	1	4	0	0	-1	27	0	0	0	C	C	F	264	1	0	0	0.00378788	-55.2471
BD09.postF.K.3B12	IGKV3-11*01	0.966031	1	1	No D	1	1	1	IGKJ4-1*01	0.966031	1	2	0	0	1	27	0	0	0	C	C	F	264	9	0	0	0.0340909	-79.9375
BD09.postF.K.3B4	IGKV1-17*01	0.942315	1	1	No D	1	1	1	IGKJ1-1*01	1	1	3	0	0	1	27	0	0	1	C	C	F	262	16	0	0	0.0610687	-117.584
BD09.postF.K.3C2	IGKV3-11*01	0.967252	1	1	No D	1	1	1	IGKJ5-1*01	1	1	2	0	0	1	27	0	0	0	C	C	F	264	6	0	3	0.0227273	-75.5292
BD09.postF.K.3C3	IGKV1-5*03	1	1	1	No D	1	1	1	IGKJ2-1*01	0.974181	1	3	0	0	0	33	0	0	5	C	C	F	262	11	0	0	0.0419847	-105.584
BD09.postF.K.3D4	IGKV2-24*01	1	1	1	No D	1	1	1	IGKJ2-1*01	0.937052	1	3	0	0	1	27	0	0	0	C	C	F	279	5	0	0	0.0179211	-74.3475
BD09.postF.K.3D6	IGKV3-11*01	0.965568	1	1	No D	1	1	1	IGKJ4-1*01	0.965568	1	4	0	0	-1	27	0	0	0	C	C	F	264	2	0	0	0.00757576	-57.7096
BD09.postF.K.3E12	IGKV4-1*01	1	1	1	No D	1	1	1	IGKJ1-1*01	1	1	0	0	0	3	27	0	0	0	C	C	F	282	13	0	0	0.0460993	-105.647
BD09.postF.K.3E2	IGKV4-1*01	1	1	1	No D	1	1	1	IGKJ2-1*01	0.967551	1	3	0	0	1	27	0	0	0	C	C	F	288	29	6	0	0.100694	-166.691
BD09.postF.K.3E3	IGKV4-1*01	1	1	1	No D	1	1	1	IGKJ1-1*01	1	1	0	0	0	3	27	0	0	0	C	C	F	282	14	0	0	0.0496454	-108.11
BD09.postF.K.3E5	IGKV1-39*01	1	1	1	No D	1	1	1	IGKJ5-1*01	1	1	3	0	0	-1	30	0	0	2	C	C	F	262	10	0	0	0.0381679	-91.5097
BD09.postF.K.3E8	IGKV3-20*01	1	1	1	No D	1	1	1	IGKJ1-1*01	1	1	1	0	0	4	27	0	0	2	C	C	F	267	7	0	0	0.0262172	-79.8429
BD09.postF.K.3F1	IGKV4-1*01	1	1	1	No D	1	1	1	IGKJ4-1*01	0.970689	1	-2	0	0	0	33	0	0	1	C	C	F	282	4	0	0	0.0141844	-76.3976
BD09.postF.K.3F11	IGKV3-20*01	1	1	1	No D	1	1	1	IGKJ1-1*01	1	1	1	0	0	3	27	0	0	1	C	C	F	267	7	0	0	0.0262172	-82.8464

## Sheet: CloneAssignments
ReadID	CloneID	CDR3Length	CDR3Mismatches	VMuFreq
BD09.postF.K.3F2	0	27	1.38699	0.0513699
BD09.postF.K.4D3	0	27	1.38699	0.0513699
BD09.postF.K.5B4	0	27	1.38699	0.0479452
BD09.postF.K.1F8	0	27	1.38699	0.0547945
BD09.postF.K.3A11	0	27	1.38699	0.0479452
BD09.postF.K.3E12	0	27	1.38699	0.0479452
BD09.postF.K.3E3	0	27	1.38699	0.0513699
BD09.postF.K.3F3	1	27	0.653979	0.0242215
BD09.postF.K.3F4	2	27	1.36462	0.0505415
BD09.postF.K.3G2	2	27	1.36462	0.0505415
BD09.postF.K.4D6	2	27	1.36462	0.0541516
BD09.postF.K.3G3	3	30	0.547445	0.0182482
BD09.postF.K.3B9	3	30	0.547445	0.0182482
BD09.preF.K.2G5	3	30	0.547445	0.0182482
BD09.postF.K.2B5	3	30	0.547445	0.0182482
BD09.postF.K.2G6	3	30	0.547445	0.0182482
BD09.postF.K.3G5	4	33	1.69853	0.0514706
BD09.postF.K.1C12	4	33	7.32794	0.0404412
BD09.postF.K.5D1	4	33	7.32794	0.0404412
BD09.postF.K.1D4	4	33	8.26618	0.0441176
BD09.postF.K.3C3	4	33	8.26618	0.0441176
BD09.postF.K.1E3	5	27	1.55957	0.0577617
BD09.postF.K.4G11	5	27	2.49025	0.0577617
BD09.preF.K.2E10	5	27	5.28231	0.0108303
BD09.postF.K.1G4	5	27	2.49025	0.0577617
BD09.postF.K.2C3	6	27	0.689781	0.0255474
BD09.postF.K.4E2	6	27	0.689781	0.0255474
BD09.postF.K.1C7	6	27	0.689781	0.0291971
BD09.postF.K.2F7	6	27	0.689781	0.0255474
BD09.postF.K.3C2	6	27	0.689781	0.0255474
BD09.postF.K.3G12	7	24	0.264706	0.0110294
BD09.postF.K.3H12	7	24	0.264706	0.0110294
BD09.postF.K.5B2	7	24	0.264706	0.0110294
BD09.postF.K.5D7	7	24	0.264706	0.0110294
BD09.preF.K.4F5	7	24	0.264706	0.0110294
BD09.preF.K.6C9	7	24	0.264706	0.0110294
BD09.postF.K.1F10	7	24	0.264706	0.0110294
BD09.postF.K.2G11	7	24	0.264706	0.0220588
BD09.postF.K.3G6	8	27	0.84083	0.0311419
BD09.preF.K.3F5	8	27	5.65398	0.0588235
BD09.postF.K.5B6	8	27	1.80346	0.0553633
BD09.preF.K.4G5	8	27	1.80346	0.0449827
BD09.postF.K.2E5	8	27	0.84083	0.0311419
BD09.postF.K.2F5	8	27	1.80346	0.0588235
BD09.postF.K.3G7	9	27	0.560554	0.0207612
BD09.postF.K.3H11	9	27	0.560554	0.0207612
BD09.postF.K.4B11	9	27	0.560554	0.0207612
BD09.postF.K.5A10	9	27	0.560554	0.0207612
BD09.postF.K.1C5	9	27	0.560554	0.0207612
BD09.postF.K.1E9	9	27	0.560554	0.0207612
BD09.postF.K.3D4	9	27	0.560554	0.0207612
BD09.postF.K.3G8	10	27	0.877256	0.032491
BD09.postF.K.3G9	10	27	1.83827	0.0288809
BD09.postF.K.4D9	10	27	1.83827	0.0288809
BD09.postF.K.4E10	10	27	1.83827	0.0288809
BD09.postF.K.3F11	10	27	1.83827	0.0288809
BD09.postF.K.3H2	11	27	0.29562	0.0109489
BD09.postF.K.5D8	11	27	1.28248	0.0182482
BD09.postF.K.5D9	11	27	0.29562	0.0109489
BD09.preF.K.4B2	11	27	1.28248	0.0291971
BD09.preF.K.5B11	11	27	1.28248	0.0255474
BD09.preF.K.5G3	11	27	0.29562	0.0109489
BD09.preF.K.6C4	11	27	2.26934	0.0218978
BD09.postF.K.3A9	11	27	0.29562	0.00729927
BD09.postF.K.3B12	11	27	1.28248	0.0364964
BD09.postF.K.3D6	11	27	0.29562	0.0109489
BD09.postF.K.4A8	12	30	1.10294	0.0367647
BD09.postF.K.4B8	12	30	1.10294	0.0404412
BD09.postF.K.4H11	12	30	1.10294	0.0404412
BD09.postF.K.5A12	12	30	1.10294	0.0404412
BD09.preF.K.1B8	12	30	1.10294	0.0404412
BD09.preF.K.1G8	12	30	2.05882	0.0625
BD09.preF.K.2C10	12	30	1.10294	0.0367647
BD09.preF.K.3B2	12	30	1.10294	0.0367647
BD09.preF.K.3B5	12	30	1.10294	0.0404412
BD09.preF.K.3E8	12	30	1.10294	0.0367647
BD09.preF.K.4C9	12	30	1.10294	0.0367647
BD09.preF.K.5D10	12	30	1.10294	0.0404412
BD09.postF.K.2D2	12	30	1.10294	0.0477941
BD09.postF.K.2E4	12	30	1.10294	0.0404412
BD09.postF.K.3E5	12	30	1.10294	0.0404412
BD09.postF.K.4B1	13	27	0.297794	0.0110294
BD09.postF.K.4B4	14	27	0.934256	0.0346021
BD09.postF.K.5D5	14	27	0.934256	0.0311419
BD09.postF.K.2A9	14	27	0.934256	0.0311419
BD09.postF.K.3A4	14	27	3.80969	0.0207612
BD09.postF.K.4C4	15	27	0.779783	0.0288809
BD09.preF.K.5B4	15	27	5.6065	0.0397112
BD09.postF.K.3E8	15	27	2.71047	0.0288809
BD09.postF.K.4C8	16	27	2.71812	0.100671
BD09.preF.K.1E6	16	27	3.59732	0.110738
BD09.preF.K.2C12	16	27	7.99329	0.0205479
BD09.preF.K.2F6	16	27	7.99329	0.010274
BD09.preF.K.5B7	16	27	4.47651	0.107383
BD09.preF.K.4C2	16	27	3.59732	0.100671
BD09.preF.K.6C7	16	27	3.59732	0.0973154
BD09.postF.K.3E2	16	27	3.59732	0.100671
BD09.postF.K.4D11	17	27	1.88603	0.0698529
BD09.postF.K.1E8	17	27	2.80221	0.0698529
BD09.postF.K.4D4	18	27	0.877256	0.032491
BD09.preF.K.2H10	18	27	3.76029	0.0180505
BD09.preF.K.3H8	18	27	4.7213	0.032491
BD09.preF.K.4B10	18	27	3.76029	0.0180505
BD09.preF.K.5C10	18	27	3.76029	0.0252708
BD09.preF.K.5F8	18	27	3.76029	0.0252708
BD09.postF.K.4E11	19	27	1.6875	0.0625
BD09.postF.K.3B4	19	27	1.6875	0.0625
BD09.postF.K.4F11	20	27	0.794118	0.0294118
BD09.postF.K.4F4	21	24	0.083045	0.00346021
BD09.preF.K.2H3	21	24	0.083045	0.00346021
BD09.postF.K.4F5	22	27	0.280277	0.0103806
BD09.preF.K.1D9	22	27	0.280277	0.0103806
BD09.postF.K.4F7	23	30	0.821918	0.0273973
BD09.postF.K.4G2	24	24	0.875912	0.0364964
BD09.preF.K.6D5	25	30	0.934256	0.0311419
BD09.preF.K.1B4	26	30	1.875	0.0625
BD09.preF.K.1F8	27	24	1.13869	0.0474453
BD09.preF.K.1G10	28	27	2.18382	0.0808824
BD09.preF.K.2A8	29	27	0.560554	0.0207612
BD09.preF.K.2B5	30	27	1.6875	0.0625
BD09.preF.K.2E7	30	27	1.6875	0.0625
BD09.preF.K.3G11	30	27	1.6875	0.0625
BD09.preF.K.4G10	30	27	1.6875	0.0625
BD09.preF.K.2B8	31	27	1.48897	0.0551471
BD09.preF.K.2C7	32	27	0.877256	0.032491
BD09.preF.K.2E6	33	24	0.606498	0.0252708
BD09.preF.K.2H6	34	30	2.92419	0.0974729
BD09.preF.K.3A8	35	15	0.766423	0.0510949
BD09.preF.K.3B3	36	27	2.18382	0.0808824
BD09.preF.K.3B4	37	27	1.48897	0.0551471
BD09.preF.K.3D2	38	27	0.591241	0.0218978
BD09.preF.K.3F7	39	27	0.615635	0.0228013
BD09.preF.K.5C3	39	27	2.56091	0.0136986
BD09.preF.K.4A11	40	28	1.81949	0.0649819
BD09.preF.K.3F10	41	27	0.397059	0.0147059
BD09.preF.K.4B6	41	27	4.32647	0.0367647
BD09.preF.K.3C3	42	30	0.311419	0.0103806
BD09.preF.K.3F2	43	27	1.48897	0.0551471
BD09.preF.K.5B5	44	24	0.963504	0.040146
BD09.preF.K.6B6	45	27	0.467128	0.017301
BD09.postF.K.5A7	46	27	0.487365	0.0180505
BD09.postF.K.4C11	47	27	0.689781	0.0255474
BD09.postF.K.5C4	48	27	0.186851	0.00692042
BD09.preF.K.3A7	49	27	0.794118	0.0294118
BD09.preF.K.4G4	50	27	1.47945	0.0547945
BD09.preF.K.5A8	51	24	2.10219	0.0875912
BD09.preF.K.4D9	52	27	0.492701	0.0182482
BD09.preF.K.4E6	53	30	0.207612	0.00692042
BD09.preF.K.5D5	53	30	0.207612	0.0103806
BD09.preF.K.4G3	54	27	0.467128	0.017301
BD09.preF.K.5C2	55	30	1.40794	0.0469314
BD09.preF.K.5E10	56	27	1.26715	0.0469314
BD09.preF.K.5H11	57	18	0.595588	0.0330882
BD09.preF.K.6C1	58	27	0.893382	0.0330882
BD09.preF.K.6C8	59	27	1.29044	0.0477941
BD09.postF.K.4B3	59	27	6.00368	0.0330882
BD09.postF.K.1H2	59	27	5.06103	0.0330882
BD09.postF.K.2D11	59	27	1.29044	0.0477941
BD09.postF.K.4B6	60	27	0.739726	0.0273973
BD09.postF.K.1C2	61	27	0.893382	0.0330882
BD09.postF.K.2B1	62	24	2.02941	0.0845588
BD09.postF.K.2B3	63	27	0.397059	0.0147059
BD09.postF.K.2B9	64	27	0.595588	0.0220588
BD09.postF.K.3F1	66	33	0.565068	0.0171233

## Sheet: Mutations
ReadID	Type	Position	Detail.1	Detail.2
BD09.postF.K.3F2	Substitution	5	C	T	1	I	I
BD09.postF.K.3F2	Substitution	84	G	C	28	V	L
BD09.postF.K.3F2	Substitution	95	C	T	31	S	S
BD09.postF.K.3F2	Substitution	96	T	C	32	S	P
BD09.postF.K.3F2	Substitution	99	A	G	33	N	D
BD09.postF.K.3F2	Substitution	106	A	G	35	K	R
BD09.postF.K.3F2	Substitution	108	A	C	36	N	H
BD09.postF.K.3F2	Substitution	117	G	A	39	A	T
BD09.postF.K.3F2	Substitution	153	C	G	51	L	A
BD09.postF.K.3F2	Substitution	154	T	C	51	L	A
BD09.postF.K.3F2	Substitution	164	C	T	54	Y	Y
BD09.postF.K.3F2	Substitution	170	A	T	56	A	A
BD09.postF.K.3F2	Substitution	246	A	G	82	S	G
BD09.postF.K.3F2	Substitution	260	A	G	86	E	E
BD09.postF.K.3F3	Substitution	3	G	A	1	V	I
BD09.postF.K.3F3	Substitution	163	A	G	54	K	R
BD09.postF.K.3F3	Substitution	191	A	C	63	P	P
BD09.postF.K.3F3	Substitution	197	A	G	65	R	R
BD09.postF.K.3F3	Substitution	236	A	G	78	K	K
BD09.postF.K.3F3	Substitution	245	G	A	81	R	R
BD09.postF.K.3F4	Substitution	9	T	A	3	L	M
BD09.postF.K.3F4	Substitution	87	A	G	29	S	D
BD09.postF.K.3F4	Substitution	88	G	A	29	S	D
BD09.postF.K.3F4	Substitution	96	T	A	32	Y	K
BD09.postF.K.3F4	Substitution	98	C	G	32	Y	K
BD09.postF.K.3F4	Substitution	103	C	T	34	A	V
BD09.postF.K.3F4	Substitution	104	C	G	34	A	V
BD09.postF.K.3F4	Substitution	151	G	C	50	G	A
BD09.postF.K.3F4	Substitution	153	G	A	51	A	T
BD09.postF.K.3F4	Substitution	160	G	A	53	S	N
BD09.postF.K.3F4	Substitution	224	C	T	74	T	T
BD09.postF.K.3F4	Substitution	230	C	T	76	S	S
BD09.postF.K.3F4	Substitution	244	A	C	81	E	A
BD09.postF.K.3G2	Substitution	9	T	A	3	L	M
BD09.postF.K.3G2	Substitution	87	A	G	29	S	D
BD09.postF.K.3G2	Substitution	88	G	A	29	S	D
BD09.postF.K.3G2	Substitution	96	T	A	32	Y	K
BD09.postF.K.3G2	Substitution	98	C	G	32	Y	K
BD09.postF.K.3G2	Substitution	103	C	T	34	A	V
BD09.postF.K.3G2	Substitution	104	C	G	34	A	V
BD09.postF.K.3G2	Substitution	151	G	C	50	G	A
BD09.postF.K.3G2	Substitution	153	G	A	51	A	T
BD09.postF.K.3G2	Substitution	160	G	A	53	S	N
BD09.postF.K.3G2	Substitution	224	C	T	74	T	T
BD09.postF.K.3G2	Substitution	230	C	T	76	S	S
BD09.postF.K.3G2	Substitution	244	A	C	81	E	A
BD09.postF.K.3G3	Substitution	5	A	T	1	I	I
BD09.postF.K.3G3	Substitution	172	T	C	57	I	T
BD09.postF.K.3G3	Substitution	204	A	C	68	T	P
BD09.postF.K.3G3	Substitution	241	A	G	80	E	G
BD09.postF.K.3G5	Substitution	23	T	G	7	P	P
BD09.postF.K.3G5	Substitution	68	C	T	22	C	C
BD09.postF.K.3G5	Substitution	88	G	A	29	S	N
BD09.postF.K.3G5	Substitution	91	G	A	30	S	N
BD09.postF.K.3G5	Substitution	132	A	G	44	K	E
BD09.postF.K.3G5	Substitution	135	C	G	45	L	V
BD09.postF.K.3G5	Substitution	148	A	G	49	K	R
BD09.postF.K.3G5	Substitution	152	G	A	50	A	A
BD09.postF.K.3G5	Substitution	157	G	C	52	S	T
BD09.postF.K.3G5	Substitution	158	T	C	52	S	T
BD09.postF.K.3G5	Substitution	176	A	G	58	P	P
BD09.postF.K.3G5	Substitution	226	G	A	75	S	N
BD09.postF.K.3G5	Substitution	245	T	C	81	D	D
BD09.postF.K.1C12	Substitution	23	T	A	7	P	P
BD09.postF.K.1C12	Substitution	91	G	C	30	S	T
BD09.postF.K.1C12	Substitution	113	G	T	37	Q	H
BD09.postF.K.1C12	Substitution	124	A	G	41	K	R
BD09.postF.K.1C12	Substitution	132	A	G	44	K	E
BD09.postF.K.1C12	Substitution	140	G	A	46	L	L
BD09.postF.K.1C12	Substitution	157	G	C	52	S	T
BD09.postF.K.1C12	Substitution	166	G	C	55	S	T
BD09.postF.K.1C12	Substitution	226	G	A	75	S	N
BD09.postF.K.1C12	Substitution	245	T	C	81	D	D
BD09.postF.K.1E3	Substitution	9	T	A	3	L	M
BD09.postF.K.1E3	Substitution	50	A	G	16	E	E
BD09.postF.K.1E3	Substitution	59	C	T	19	T	T
BD09.postF.K.1E3	Substitution	60	C	G	20	L	V
BD09.postF.K.1E3	Substitution	91	G	A	30	S	N
BD09.postF.K.1E3	Substitution	95	C	G	31	S	R
BD09.postF.K.1E3	Substitution	108	T	C	36	Y	H
BD09.postF.K.1E3	Substitution	160	G	T	53	S	I
BD09.postF.K.1E3	Substitution	166	C	T	55	A	V
BD09.postF.K.1E3	Substitution	185	G	A	61	R	R
BD09.postF.K.1E3	Substitution	190	G	C	63	S	T
BD09.postF.K.1E3	Substitution	223	C	G	74	T	S
BD09.postF.K.1E3	Substitution	248	T	C	82	D	D
BD09.postF.K.1E3	Substitution	257	G	T	85	V	V
BD09.postF.K.1E3	Substitution	266	T	C	88	C	C
BD09.postF.K.2C3	Substitution	51	A	G	17	R	G
BD09.postF.K.2C3	Substitution	94	A	C	31	Y	S
BD09.postF.K.2C3	Substitution	99	G	A	33	A	T
BD09.postF.K.2C3	Substitution	113	G	A	37	Q	Q
BD09.postF.K.2C3	Substitution	150	G	A	50	A	I
BD09.postF.K.2C3	Substitution	151	C	T	50	A	I
BD09.postF.K.3B9	Substitution	5	A	T	1	I	I
BD09.postF.K.3B9	Substitution	172	T	C	57	I	T
BD09.postF.K.3B9	Substitution	204	A	C	68	T	P
BD09.postF.K.3B9	Substitution	241	A	G	80	E	G
BD09.postF.K.3G12	Substitution	23	T	A	7	P	P
BD09.postF.K.3G12	Substitution	157	G	C	52	S	T
BD09.postF.K.3G6	Substitution	3	G	A	1	V	I
BD09.postF.K.3G6	Substitution	91	A	T	30	Y	F
BD09.postF.K.3G6	Substitution	92	C	T	30	Y	F
BD09.postF.K.3G6	Substitution	147	A	C	49	R	R
BD09.postF.K.3G6	Substitution	167	T	C	55	V	V
BD09.postF.K.3G6	Substitution	172	A	C	57	N	T
BD09.postF.K.3G6	Substitution	207	A	G	69	S	G
BD09.postF.K.3G6	Substitution	267	G	T	89	V	F
BD09.postF.K.3G7	Substitution	81	A	G	27	S	G
BD09.postF.K.3G7	Substitution	95	T	A	31	S	R
BD09.postF.K.3G7	Substitution	139	A	G	46	Q	R
BD09.postF.K.3G7	Substitution	164	G	C	54	K	N
BD09.postF.K.3G7	Substitution	267	G	A	89	V	I
BD09.postF.K.3G8	Substitution	9	T	A	3	L	M
BD09.postF.K.3G8	Substitution	68	C	T	22	C	C
BD09.postF.K.3G8	Substitution	102	G	A	34	A	T
BD09.postF.K.3G8	Substitution	118	A	G	39	K	R
BD09.postF.K.3G8	Substitution	150	G	A	50	G	S
BD09.postF.K.3G8	Substitution	185	G	A	61	R	R
BD09.postF.K.3G8	Substitution	245	A	G	81	E	E
BD09.postF.K.3G8	Substitution	250	T	C	83	F	S
BD09.postF.K.3G9	Substitution	9	T	A	3	L	M
BD09.postF.K.3G9	Substitution	68	C	T	22	C	C
BD09.postF.K.3G9	Substitution	102	G	A	34	A	T
BD09.postF.K.3G9	Substitution	118	A	G	39	K	R
BD09.postF.K.3G9	Substitution	150	G	A	50	G	S
BD09.postF.K.3G9	Substitution	245	A	G	81	E	E
BD09.postF.K.3G9	Substitution	250	T	C	83	F	S
BD09.postF.K.3H11	Substitution	81	A	G	27	S	G
BD09.postF.K.3H11	Substitution	95	T	A	31	S	R
BD09.postF.K.3H11	Substitution	139	A	G	46	Q	R
BD09.postF.K.3H11	Substitution	164	G	C	54	K	N
BD09.postF.K.3H11	Substitution	267	G	A	89	V	I
BD09.postF.K.3H12	Substitution	23	T	A	7	P	P
BD09.postF.K.3H12	Substitution	157	G	C	52	S	T
BD09.postF.K.3H2	Substitution	91	G	A	30	S	N
BD09.postF.K.3H2	Substitution	254	T	A	84	V	V
BD09.postF.K.4A8	Substitution	82	G	C	27	S	T
BD09.postF.K.4A8	Substitution	87	A	G	29	S	A
BD09.postF.K.4A8	Substitution	88	G	C	29	S	A
BD09.postF.K.4A8	Substitution	96	T	G	32	L	V
BD09.postF.K.4A8	Substitution	132	A	C	44	K	Q
BD09.postF.K.4A8	Substitution	177	T	C	59	S	P
BD09.postF.K.4A8	Substitution	226	G	C	75	S	T
BD09.postF.K.4A8	Substitution	237	C	G	79	P	V
BD09.postF.K.4A8	Substitution	238	C	T	79	P	V
BD09.postF.K.4B1	Substitution	23	T	A	7	P	P
BD09.postF.K.4B1	Substitution	105	T	C	35	Y	H
BD09.postF.K.4B11	Substitution	81	A	G	27	S	G
BD09.postF.K.4B11	Substitution	95	T	A	31	S	R
BD09.postF.K.4B11	Substitution	139	A	G	46	Q	R
BD09.postF.K.4B11	Substitution	164	G	C	54	K	N
BD09.postF.K.4B11	Substitution	267	G	A	89	V	I
BD09.postF.K.4B4	Substitution	33	C	A	11	P	T
BD09.postF.K.4B4	Substitution	76	G	A	25	S	N
BD09.postF.K.4B4	Substitution	79	A	G	26	Q	R
BD09.postF.K.4B4	Substitution	93	A	G	31	S	G
BD09.postF.K.4B4	Substitution	159	T	G	53	Y	D
BD09.postF.K.4B4	Substitution	165	A	G	55	I	V
BD09.postF.K.4B4	Substitution	236	A	G	78	K	K
BD09.postF.K.4B4	Substitution	241	G	C	80	S	T
BD09.postF.K.4B4	Substitution	269	T	C	89	V	V
BD09.postF.K.4B8	Substitution	82	G	C	27	S	T
BD09.postF.K.4B8	Substitution	87	A	G	29	S	A
BD09.postF.K.4B8	Substitution	88	G	C	29	S	A
BD09.postF.K.4B8	Substitution	96	T	G	32	L	V
BD09.postF.K.4B8	Substitution	132	A	C	44	K	Q
BD09.postF.K.4B8	Substitution	150	G	T	50	A	S
BD09.postF.K.4B8	Substitution	177	T	C	59	S	P
BD09.postF.K.4B8	Substitution	226	G	C	75	S	T
BD09.postF.K.4B8	Substitution	237	C	G	79	P	V
BD09.postF.K.4B8	Substitution	238	C	T	79	P	V
BD09.postF.K.4C4	Substitution	9	T	A	3	L	M
BD09.postF.K.4C4	Substitution	51	A	C	17	R	R
BD09.postF.K.4C4	Substitution	84	G	A	28	V	I
BD09.postF.K.4C4	Substitution	94	G	C	31	S	T
BD09.postF.K.4C4	Substitution	137	G	C	45	R	S
BD09.postF.K.4C4	Substitution	146	C	G	48	I	M
BD09.postF.K.4C4	Substitution	168	A	G	56	T	A
BD09.postF.K.4C8	Substitution	51	A	T	17	R	W
BD09.postF.K.4C8	Substitution	55	C	T	18	A	V
BD09.postF.K.4C8	Substitution	64	A	C	21	N	T
BD09.postF.K.4C8	Substitution	70	A	G	23	K	R
BD09.postF.K.4C8	Substitution	84	G	C	28	V	L
BD09.postF.K.4C8	Substitution	94	G	C	31	S	T
BD09.postF.K.4C8	Substitution	95	C	G	31	S	T
BD09.postF.K.4C8	Substitution	101	C	A	33	N	K
BD09.postF.K.4C8	Substitution	104	T	A	34	N	K
BD09.postF.K.4C8	Substitution	105	A	G	35	K	D
BD09.postF.K.4C8	Insertion	107	6	CCGCTG
BD09.postF.K.4C8	Substitution	113	C	T	39	A	Y
BD09.postF.K.4C8	Substitution	131	G	C	45	P	H
BD09.postF.K.4C8	Substitution	137	A	G	47	Q	P
BD09.postF.K.4C8	Substitution	138	G	C	48	P	R
BD09.postF.K.4C8	Substitution	151	A	G	52	L	R
BD09.postF.K.4C8	Substitution	152	G	A	52	L	R
BD09.postF.K.4C8	Substitution	155	G	A	53	I	L
BD09.postF.K.4C8	Substitution	159	A	T	55	W	F
BD09.postF.K.4C8	Substitution	170	A	G	58	T	A
BD09.postF.K.4C8	Substitution	179	G	T	61	S	R
BD09.postF.K.4C8	Substitution	185	C	G	63	V	S
BD09.postF.K.4C8	Substitution	186	G	T	64	P	W
BD09.postF.K.4C8	Substitution	194	T	C	66	R	P
BD09.postF.K.4C8	Substitution	200	A	C	68	S	R
BD09.postF.K.4C8	Substitution	210	A	G	72	S	A
BD09.postF.K.4C8	Substitution	211	G	C	72	S	A
BD09.postF.K.4C8	Substitution	225	G	T	77	T	Y
BD09.postF.K.4C8	Substitution	255	G	C	87	D	P
BD09.postF.K.4C8	Substitution	265	T	C	90	V	A
BD09.postF.K.4D11	Substitution	39	T	C	13	S	P
BD09.postF.K.4D11	Substitution	84	A	T	28	I	F
BD09.postF.K.4D11	Substitution	87	A	G	29	S	G
BD09.postF.K.4D11	Substitution	94	A	C	31	Y	S
BD09.postF.K.4D11	Substitution	95	T	G	31	Y	S
BD09.postF.K.4D11	Substitution	106	A	T	35	Y	F
BD09.postF.K.4D11	Substitution	126	G	A	42	V	S
BD09.postF.K.4D11	Substitution	127	T	G	42	V	S
BD09.postF.K.4D11	Substitution	133	A	G	44	K	R
BD09.postF.K.4D11	Substitution	148	C	A	49	A	D
BD09.postF.K.4D11	Substitution	152	A	C	50	A	A
BD09.postF.K.4D11	Substitution	161	G	A	53	L	L
BD09.postF.K.4D11	Substitution	182	G	A	60	R	R
BD09.postF.K.4D11	Substitution	197	A	G	65	G	G
BD09.postF.K.4D11	Substitution	247	T	C	82	V	A
BD09.postF.K.4D11	Substitution	257	T	C	85	Y	Y
BD09.postF.K.4D11	Substitution	260	C	T	86	Y	Y
BD09.postF.K.4D11	Substitution	263	T	C	87	C	C
BD09.postF.K.4D3	Substitution	84	G	C	28	V	L
BD09.postF.K.4D3	Substitution	95	C	T	31	S	S
BD09.postF.K.4D3	Substitution	96	T	C	32	S	P
BD09.postF.K.4D3	Substitution	99	A	G	33	N	D
BD09.postF.K.4D3	Substitution	106	A	G	35	K	R
BD09.postF.K.4D3	Substitution	108	A	C	36	N	H
BD09.postF.K.4D3	Substitution	117	G	A	39	A	T
BD09.postF.K.4D3	Substitution	136	C	T	45	P	L
BD09.postF.K.4D3	Substitution	153	C	G	51	L	A
BD09.postF.K.4D3	Substitution	154	T	C	51	L	A
BD09.postF.K.4D3	Substitution	164	C	T	54	Y	Y
BD09.postF.K.4D3	Substitution	170	A	T	56	A	A
BD09.postF.K.4D3	Substitution	246	A	G	82	S	G
BD09.postF.K.4D3	Substitution	260	A	G	86	E	E
BD09.postF.K.4D4	Substitution	9	T	A	3	L	M
BD09.postF.K.4D4	Substitution	30	C	A	10	L	M
BD09.postF.K.4D4	Substitution	90	A	T	30	S	Y
BD09.postF.K.4D4	Substitution	91	G	A	30	S	Y
BD09.postF.K.4D4	Substitution	94	G	A	31	S	N
BD09.postF.K.4D4	Substitution	154	C	T	51	A	V
BD09.postF.K.4D4	Substitution	157	C	T	52	S	F
BD09.postF.K.4D4	Substitution	175	T	C	58	I	T
BD09.postF.K.4D6	Substitution	9	T	A	3	L	M
BD09.postF.K.4D6	Substitution	82	G	T	27	S	I
BD09.postF.K.4D6	Substitution	87	A	G	29	S	D
BD09.postF.K.4D6	Substitution	88	G	A	29	S	D
BD09.postF.K.4D6	Substitution	94	G	A	31	S	N
BD09.postF.K.4D6	Substitution	96	T	A	32	Y	K
BD09.postF.K.4D6	Substitution	98	C	G	32	Y	K
BD09.postF.K.4D6	Substitution	103	C	T	34	A	V
BD09.postF.K.4D6	Substitution	104	C	G	34	A	V
BD09.postF.K.4D6	Substitution	151	G	C	50	G	A
BD09.postF.K.4D6	Substitution	153	G	A	51	A	T
BD09.postF.K.4D6	Substitution	160	G	A	53	S	N
BD09.postF.K.4D6	Substitution	224	C	T	74	T	T
BD09.postF.K.4D6	Substitution	230	C	T	76	S	S
BD09.postF.K.4D9	Substitution	9	T	A	3	L	M
BD09.postF.K.4D9	Substitution	68	C	T	22	C	C
BD09.postF.K.4D9	Substitution	102	G	A	34	A	T
BD09.postF.K.4D9	Substitution	118	A	G	39	K	R
BD09.postF.K.4D9	Substitution	150	G	A	50	G	S
BD09.postF.K.4D9	Substitution	245	A	G	81	E	E
BD09.postF.K.4D9	Substitution	250	T	C	83	F	S
BD09.postF.K.4E10	Substitution	9	T	A	3	L	M
BD09.postF.K.4E10	Substitution	68	C	T	22	C	C
BD09.postF.K.4E10	Substitution	102	G	A	34	A	T
BD09.postF.K.4E10	Substitution	118	A	G	39	K	R
BD09.postF.K.4E10	Substitution	150	G	A	50	G	S
BD09.postF.K.4E10	Substitution	245	A	G	81	E	E
BD09.postF.K.4E10	Substitution	250	T	C	83	F	S
BD09.postF.K.4E11	Substitution	44	A	T	14	V	V
BD09.postF.K.4E11	Substitution	89	A	T	29	R	S
BD09.postF.K.4E11	Substitution	90	A	G	30	N	V
BD09.postF.K.4E11	Substitution	91	A	T	30	N	V
BD09.postF.K.4E11	Substitution	111	C	A	37	Q	K
BD09.postF.K.4E11	Substitution	113	G	A	37	Q	K
BD09.postF.K.4E11	Substitution	143	C	T	47	I	I
BD09.postF.K.4E11	Substitution	147	G	T	49	A	S
BD09.postF.K.4E11	Substitution	150	G	A	50	A	T
BD09.postF.K.4E11	Substitution	154	C	T	51	S	F
BD09.postF.K.4E11	Substitution	159	T	G	53	L	V
BD09.postF.K.4E11	Substitution	162	C	G	54	Q	E
BD09.postF.K.4E11	Substitution	165	A	T	55	S	S
BD09.postF.K.4E11	Substitution	166	G	C	55	S	S
BD09.postF.K.4E11	Substitution	179	A	T	59	S	S
BD09.postF.K.4E11	Substitution	182	G	A	60	R	R
BD09.postF.K.4E2	Substitution	51	A	G	17	R	G
BD09.postF.K.4E2	Substitution	94	A	C	31	Y	S
BD09.postF.K.4E2	Substitution	99	G	A	33	A	T
BD09.postF.K.4E2	Substitution	113	G	A	37	Q	Q
BD09.postF.K.4E2	Substitution	150	G	A	50	A	I
BD09.postF.K.4E2	Substitution	151	C	T	50	A	I
BD09.postF.K.4F11	Substitution	44	A	G	14	V	V
BD09.postF.K.4F11	Substitution	134	G	A	44	K	K
BD09.postF.K.4F11	Substitution	135	C	G	45	L	V
BD09.postF.K.4F11	Substitution	148	C	G	49	A	G
BD09.postF.K.4F11	Substitution	157	G	C	52	S	T
BD09.postF.K.4F11	Substitution	179	A	G	59	S	S
BD09.postF.K.4F11	Substitution	249	G	T	83	A	S
BD09.postF.K.4F5	Substitution	90	C	T	30	H	Y
BD09.postF.K.4F5	Substitution	102	T	C	34	Y	H
BD09.postF.K.4F7	Substitution	89	A	C	29	L	F
BD09.postF.K.4F7	Substitution	96	T	A	32	S	T
BD09.postF.K.4F7	Substitution	131	G	C	43	Q	H
BD09.postF.K.4F7	Substitution	140	A	G	46	G	G
BD09.postF.K.4F7	Substitution	155	G	A	51	L	L
BD09.postF.K.4F7	Substitution	246	A	C	82	S	R
BD09.postF.K.4F7	Substitution	275	T	C	91	Y	Y
BD09.postF.K.4G11	Substitution	9	T	A	3	L	M
BD09.postF.K.4G11	Substitution	50	A	G	16	E	E
BD09.postF.K.4G11	Substitution	59	C	T	19	T	T
BD09.postF.K.4G11	Substitution	60	C	G	20	L	V
BD09.postF.K.4G11	Substitution	91	G	A	30	S	N
BD09.postF.K.4G11	Substitution	95	C	G	31	S	R
BD09.postF.K.4G11	Substitution	108	T	C	36	Y	H
BD09.postF.K.4G11	Substitution	122	T	C	40	P	P
BD09.postF.K.4G11	Substitution	160	G	T	53	S	I
BD09.postF.K.4G11	Substitution	166	C	T	55	A	V
BD09.postF.K.4G11	Substitution	185	G	A	61	R	R
BD09.postF.K.4G11	Substitution	190	G	C	63	S	T
BD09.postF.K.4G11	Substitution	223	C	G	74	T	S
BD09.postF.K.4G11	Substitution	248	T	C	82	D	D
BD09.postF.K.4G11	Substitution	266	T	C	88	C	C
BD09.postF.K.4G2	Substitution	36	T	C	12	L	L
BD09.postF.K.4G2	Substitution	89	C	A	29	S	R
BD09.postF.K.4G2	Substitution	91	G	A	30	S	N
BD09.postF.K.4G2	Substitution	152	A	G	50	A	A
BD09.postF.K.4G2	Substitution	177	G	A	59	A	T
BD09.postF.K.4G2	Substitution	206	A	T	68	T	T
BD09.postF.K.4G2	Substitution	220	C	G	73	T	S
BD09.postF.K.4G2	Substitution	229	G	C	76	S	T
BD09.postF.K.4G2	Substitution	233	A	G	77	L	L
BD09.postF.K.4H11	Substitution	82	G	C	27	S	T
BD09.postF.K.4H11	Substitution	87	A	G	29	S	A
BD09.postF.K.4H11	Substitution	88	G	C	29	S	A
BD09.postF.K.4H11	Substitution	96	T	G	32	L	V
BD09.postF.K.4H11	Substitution	132	A	C	44	K	R
BD09.postF.K.4H11	Substitution	133	A	G	44	K	R
BD09.postF.K.4H11	Substitution	177	T	C	59	S	P
BD09.postF.K.4H11	Substitution	226	G	C	75	S	T
BD09.postF.K.4H11	Substitution	237	C	G	79	P	V
BD09.postF.K.4H11	Substitution	238	C	T	79	P	V
BD09.postF.K.5A10	Substitution	81	A	G	27	S	G
BD09.postF.K.5A10	Substitution	95	T	A	31	S	R
BD09.postF.K.5A10	Substitution	139	A	G	46	Q	R
BD09.postF.K.5A10	Substitution	164	G	C	54	K	N
BD09.postF.K.5A10	Substitution	267	G	A	89	V	I
BD09.postF.K.5A12	Substitution	82	G	C	27	S	T
BD09.postF.K.5A12	Substitution	87	A	G	29	S	A
BD09.postF.K.5A12	Substitution	88	G	C	29	S	A
BD09.postF.K.5A12	Substitution	96	T	G	32	L	V
BD09.postF.K.5A12	Substitution	132	A	C	44	K	R
BD09.postF.K.5A12	Substitution	133	A	G	44	K	R
BD09.postF.K.5A12	Substitution	177	T	C	59	S	P
BD09.postF.K.5A12	Substitution	226	G	C	75	S	T
BD09.postF.K.5A12	Substitution	237	C	G	79	P	V
BD09.postF.K.5A12	Substitution	238	C	T	79	P	V
BD09.preF.K.6D5	Substitution	3	G	A	1	V	I
BD09.preF.K.6D5	Substitution	51	C	G	17	P	A
BD09.preF.K.6D5	Substitution	63	T	A	21	S	T
BD09.preF.K.6D5	Substitution	72	T	G	24	S	A
BD09.preF.K.6D5	Substitution	111	T	C	37	L	L
BD09.preF.K.6D5	Substitution	115	A	G	38	N	S
BD09.preF.K.6D5	Substitution	155	A	G	51	L	L
BD09.preF.K.6D5	Substitution	235	A	G	78	K	R
BD09.preF.K.1B4	Substitution	23	T	A	7	P	P
BD09.preF.K.1B4	Substitution	58	C	T	19	T	I
BD09.preF.K.1B4	Substitution	80	G	A	26	Q	Q
BD09.preF.K.1B4	Substitution	87	A	G	29	S	G
BD09.preF.K.1B4	Substitution	91	G	C	30	S	T
BD09.preF.K.1B4	Substitution	92	C	T	30	S	T
BD09.preF.K.1B4	Substitution	116	A	G	38	K	K
BD09.preF.K.1B4	Substitution	117	C	T	39	P	S
BD09.preF.K.1B4	Substitution	134	G	A	44	K	K
BD09.preF.K.1B4	Substitution	148	A	G	49	K	R
BD09.preF.K.1B4	Substitution	156	A	G	52	S	D
BD09.preF.K.1B4	Substitution	157	G	A	52	S	D
BD09.preF.K.1B4	Substitution	158	T	C	52	S	D
BD09.preF.K.1B4	Substitution	187	G	C	62	S	T
BD09.preF.K.1B4	Substitution	215	T	A	71	T	T
BD09.preF.K.1B4	Substitution	230	C	T	76	S	S
BD09.preF.K.1B8	Substitution	82	G	C	27	S	T
BD09.preF.K.1B8	Substitution	87	A	G	29	S	A
BD09.preF.K.1B8	Substitution	88	G	C	29	S	A
BD09.preF.K.1B8	Substitution	96	T	G	32	L	V
BD09.preF.K.1B8	Substitution	132	A	C	44	K	Q
BD09.preF.K.1B8	Substitution	177	T	C	59	S	P
BD09.preF.K.1B8	Substitution	194	T	G	64	S	R
BD09.preF.K.1B8	Substitution	226	G	C	75	S	T
BD09.preF.K.1B8	Substitution	237	C	G	79	P	V
BD09.preF.K.1B8	Substitution	238	C	T	79	P	V
BD09.preF.K.1D9	Substitution	90	C	T	30	H	Y
BD09.preF.K.1D9	Substitution	102	T	C	34	Y	H
BD09.preF.K.1E6	Substitution	51	A	T	17	R	W
BD09.preF.K.1E6	Substitution	55	C	T	18	A	V
BD09.preF.K.1E6	Substitution	64	A	C	21	N	T
BD09.preF.K.1E6	Substitution	70	A	G	23	K	R
BD09.preF.K.1E6	Substitution	77	C	T	25	S	S
BD09.preF.K.1E6	Substitution	84	G	C	28	V	L
BD09.preF.K.1E6	Substitution	94	G	C	31	S	T
BD09.preF.K.1E6	Substitution	95	C	G	31	S	T
BD09.preF.K.1E6	Substitution	101	C	A	33	N	K
BD09.preF.K.1E6	Substitution	104	T	A	34	N	K
BD09.preF.K.1E6	Substitution	105	A	G	35	K	D
BD09.preF.K.1E6	Insertion	107	6	CCGCTG
BD09.preF.K.1E6	Substitution	113	C	T	39	A	Y
BD09.preF.K.1E6	Substitution	119	T	C	41	Y	A
BD09.preF.K.1E6	Substitution	131	G	C	45	P	H
BD09.preF.K.1E6	Substitution	137	A	G	47	Q	P
BD09.preF.K.1E6	Substitution	151	A	G	52	L	R
BD09.preF.K.1E6	Substitution	152	G	A	52	L	R
BD09.preF.K.1E6	Substitution	155	G	A	53	I	L
BD09.preF.K.1E6	Substitution	158	C	G	54	Y	L
BD09.preF.K.1E6	Substitution	159	A	T	55	W	F
BD09.preF.K.1E6	Substitution	170	A	G	58	T	A
BD09.preF.K.1E6	Substitution	179	G	T	61	S	R
BD09.preF.K.1E6	Substitution	185	C	G	63	V	S
BD09.preF.K.1E6	Substitution	186	G	T	64	P	W
BD09.preF.K.1E6	Substitution	194	T	C	66	R	P
BD09.preF.K.1E6	Substitution	200	A	C	68	S	R
BD09.preF.K.1E6	Substitution	210	A	G	72	S	A
BD09.preF.K.1E6	Substitution	211	G	C	72	S	A
BD09.preF.K.1E6	Substitution	215	G	A	73	G	G
BD09.preF.K.1E6	Substitution	225	G	T	77	T	Y
BD09.preF.K.1E6	Substitution	255	G	C	87	D	P
BD09.preF.K.1E6	Substitution	265	T	C	90	V	A
BD09.preF.K.1F8	Substitution	9	T	A	3	L	M
BD09.preF.K.1F8	Substitution	36	T	G	12	L	V
BD09.preF.K.1F8	Substitution	49	A	G	16	E	G
BD09.preF.K.1F8	Substitution	82	G	C	27	S	T
BD09.preF.K.1F8	Substitution	84	G	A	28	V	I
BD09.preF.K.1F8	Substitution	89	C	T	29	S	S
BD09.preF.K.1F8	Substitution	91	G	T	30	S	I
BD09.preF.K.1F8	Substitution	92	C	T	30	S	I
BD09.preF.K.1F8	Substitution	107	C	T	35	Y	Y
BD09.preF.K.1F8	Substitution	134	G	A	44	R	R
BD09.preF.K.1F8	Substitution	143	C	G	47	I	M
BD09.preF.K.1F8	Substitution	150	G	T	50	A	S
BD09.preF.K.1G10	Substitution	38	A	T	12	A	A
BD09.preF.K.1G10	Substitution	44	A	G	14	V	V
BD09.preF.K.1G10	Substitution	79	A	T	26	Q	L
BD09.preF.K.1G10	Substitution	82	G	T	27	G	V
BD09.preF.K.1G10	Substitution	87	A	T	29	S	Y
BD09.preF.K.1G10	Substitution	88	G	A	29	S	Y
BD09.preF.K.1G10	Substitution	90	A	G	30	N	D
BD09.preF.K.1G10	Substitution	94	A	C	31	Y	S
BD09.preF.K.1G10	Substitution	110	G	A	36	Q	Q
BD09.preF.K.1G10	Substitution	115	A	G	38	K	R
BD09.preF.K.1G10	Substitution	133	A	G	44	K	R
BD09.preF.K.1G10	Substitution	143	C	G	47	I	M
BD09.preF.K.1G10	Substitution	145	A	T	48	Y	F
BD09.preF.K.1G10	Substitution	152	A	T	50	A	A
BD09.preF.K.1G10	Substitution	164	A	G	54	Q	Q
BD09.preF.K.1G10	Substitution	166	G	C	55	S	T
BD09.preF.K.1G10	Substitution	169	G	C	56	G	A
BD09.preF.K.1G10	Substitution	176	A	G	58	P	P
BD09.preF.K.1G10	Substitution	192	A	C	64	S	R
BD09.preF.K.1G10	Substitution	199	C	A	66	S	Y
BD09.preF.K.1G10	Substitution	209	T	A	69	D	E
BD09.preF.K.1G8	Substitution	57	A	T	19	T	S
BD09.preF.K.1G8	Substitution	82	G	C	27	S	T
BD09.preF.K.1G8	Substitution	87	A	G	29	S	A
BD09.preF.K.1G8	Substitution	88	G	C	29	S	A
BD09.preF.K.1G8	Substitution	96	T	G	32	L	V
BD09.preF.K.1G8	Substitution	110	G	A	36	Q	Q
BD09.preF.K.1G8	Substitution	132	A	C	44	K	Q
BD09.preF.K.1G8	Substitution	157	G	A	52	S	N
BD09.preF.K.1G8	Substitution	164	A	C	54	Q	H
BD09.preF.K.1G8	Substitution	177	T	C	59	S	P
BD09.preF.K.1G8	Substitution	179	A	G	59	S	P
BD09.preF.K.1G8	Substitution	225	A	G	75	S	A
BD09.preF.K.1G8	Substitution	226	G	C	75	S	A
BD09.preF.K.1G8	Substitution	237	C	G	79	P	V
BD09.preF.K.1G8	Substitution	238	C	T	79	P	V
BD09.preF.K.1G8	Substitution	254	T	G	84	T	T
BD09.preF.K.2A8	Substitution	70	G	C	23	R	T
BD09.preF.K.2A8	Substitution	89	G	C	29	L	L
BD09.preF.K.2A8	Substitution	106	A	C	35	N	T
BD09.preF.K.2A8	Substitution	180	T	C	60	S	P
BD09.preF.K.2A8	Substitution	212	A	T	70	G	G
BD09.preF.K.2B5	Substitution	44	A	T	14	V	V
BD09.preF.K.2B5	Substitution	68	C	T	22	C	C
BD09.preF.K.2B5	Substitution	82	G	A	27	S	N
BD09.preF.K.2B5	Substitution	88	G	A	29	S	N
BD09.preF.K.2B5	Substitution	89	C	T	29	S	N
BD09.preF.K.2B5	Substitution	92	C	G	30	S	R
BD09.preF.K.2B5	Substitution	114	A	G	38	K	E
BD09.preF.K.2B5	Substitution	131	T	A	43	P	P
BD09.preF.K.2B5	Substitution	135	C	A	45	L	I
BD09.preF.K.2B5	Substitution	143	C	T	47	I	I
BD09.preF.K.2B5	Substitution	161	G	T	53	L	F
BD09.preF.K.2B5	Substitution	172	T	C	57	V	A
BD09.preF.K.2B5	Substitution	176	A	C	58	P	P
BD09.preF.K.2B5	Substitution	197	A	G	65	G	G
BD09.preF.K.2B5	Substitution	209	T	A	69	D	E
BD09.preF.K.2B5	Substitution	247	T	C	82	F	S
BD09.preF.K.2B8	Substitution	24	T	C	8	S	P
BD09.preF.K.2B8	Substitution	42	G	A	14	V	I
BD09.preF.K.2B8	Substitution	74	G	A	24	A	A
BD09.preF.K.2B8	Substitution	80	G	C	26	Q	H
BD09.preF.K.2B8	Substitution	89	C	G	29	S	R
BD09.preF.K.2B8	Substitution	91	A	G	30	N	R
BD09.preF.K.2B8	Substitution	92	C	G	30	N	R
BD09.preF.K.2B8	Substitution	94	A	T	31	Y	F
BD09.preF.K.2B8	Substitution	111	C	T	37	Q	Y
BD09.preF.K.2B8	Substitution	113	G	C	37	Q	Y
BD09.preF.K.2B8	Substitution	165	A	C	55	T	P
BD09.preF.K.2B8	Substitution	181	G	A	60	R	K
BD09.preF.K.2B8	Substitution	209	T	A	69	D	E
BD09.preF.K.2B8	Substitution	250	C	G	83	A	G
BD09.preF.K.2C10	Substitution	82	G	C	27	S	T
BD09.preF.K.2C10	Substitution	87	A	G	29	S	A
BD09.preF.K.2C10	Substitution	88	G	C	29	S	A
BD09.preF.K.2C10	Substitution	96	T	G	32	L	V
BD09.preF.K.2C10	Substitution	132	A	C	44	K	Q
BD09.preF.K.2C10	Substitution	177	T	C	59	S	P
BD09.preF.K.2C10	Substitution	226	G	C	75	S	T
BD09.preF.K.2C10	Substitution	237	C	G	79	P	V
BD09.preF.K.2C10	Substitution	238	C	T	79	P	V
BD09.preF.K.2C12	Substitution	91	A	T	30	Y	F
BD09.preF.K.2C12	Substitution	117	G	A	39	A	S
BD09.preF.K.2C12	Substitution	118	C	G	39	A	S
BD09.preF.K.2C12	Substitution	152	G	A	50	K	K
BD09.preF.K.2C12	Substitution	162	T	C	54	Y	H
BD09.preF.K.2C7	Substitution	9	T	A	3	L	M
BD09.preF.K.2C7	Substitution	44	A	T	14	P	P
BD09.preF.K.2C7	Substitution	50	A	G	16	E	E
BD09.preF.K.2C7	Substitution	88	G	T	29	S	I
BD09.preF.K.2C7	Substitution	92	C	T	30	S	S
BD09.preF.K.2C7	Substitution	96	T	A	32	Y	N
BD09.preF.K.2C7	Substitution	119	A	C	39	K	N
BD09.preF.K.2C7	Substitution	221	C	A	73	L	L
BD09.preF.K.2E10	Substitution	9	T	A	3	L	M
BD09.preF.K.2E10	Substitution	129	G	A	43	A	T
BD09.preF.K.2E6	Substitution	9	T	A	3	L	M
BD09.preF.K.2E6	Substitution	55	C	T	18	A	V
BD09.preF.K.2E6	Substitution	87	A	G	29	S	D
BD09.preF.K.2E6	Substitution	88	G	A	29	S	D
BD09.preF.K.2E6	Substitution	94	G	T	31	S	I
BD09.preF.K.2E6	Substitution	160	G	A	53	S	N
BD09.preF.K.2E7	Substitution	44	A	T	14	V	V
BD09.preF.K.2E7	Substitution	68	C	T	22	C	C
BD09.preF.K.2E7	Substitution	82	G	A	27	S	N
BD09.preF.K.2E7	Substitution	88	G	A	29	S	N
BD09.preF.K.2E7	Substitution	89	C	T	29	S	N
BD09.preF.K.2E7	Substitution	92	C	G	30	S	R
BD09.preF.K.2E7	Substitution	114	A	G	38	K	E
BD09.preF.K.2E7	Substitution	131	T	A	43	P	P
BD09.preF.K.2E7	Substitution	135	C	A	45	L	I
BD09.preF.K.2E7	Substitution	143	C	T	47	I	I
BD09.preF.K.2E7	Substitution	161	G	T	53	L	F
BD09.preF.K.2E7	Substitution	172	T	C	57	V	A
BD09.preF.K.2E7	Substitution	176	A	C	58	P	P
BD09.preF.K.2E7	Substitution	197	A	G	65	G	G
BD09.preF.K.2E7	Substitution	209	T	A	69	D	E
BD09.preF.K.2E7	Substitution	247	T	C	82	F	S
BD09.preF.K.2F6	Substitution	100	A	G	33	N	S
BD09.preF.K.2F6	Substitution	227	T	C	75	D	D
BD09.preF.K.2G5	Substitution	5	A	T	1	I	I
BD09.preF.K.2G5	Substitution	172	T	C	57	I	T
BD09.preF.K.2G5	Substitution	204	A	C	68	T	P
BD09.preF.K.2G5	Substitution	241	A	G	80	E	G
BD09.preF.K.2H10	Substitution	9	T	A	3	L	M
BD09.preF.K.2H10	Substitution	87	A	C	29	S	R
BD09.preF.K.2H10	Substitution	91	G	A	30	S	N
BD09.preF.K.2H10	Substitution	118	A	G	39	K	R
BD09.preF.K.2H6	Substitution	9	T	A	3	L	M
BD09.preF.K.2H6	Substitution	35	T	G	11	S	S
BD09.preF.K.2H6	Substitution	51	A	C	17	R	P
BD09.preF.K.2H6	Substitution	52	G	C	17	R	P
BD09.preF.K.2H6	Substitution	53	A	G	17	R	P
BD09.preF.K.2H6	Substitution	68	C	T	22	C	C
BD09.preF.K.2H6	Substitution	83	T	A	27	S	R
BD09.preF.K.2H6	Substitution	90	A	G	30	S	G
BD09.preF.K.2H6	Substitution	94	G	A	31	S	N
BD09.preF.K.2H6	Substitution	97	A	C	32	Y	S
BD09.preF.K.2H6	Substitution	113	G	A	37	Q	Q
BD09.preF.K.2H6	Substitution	149	T	C	49	Y	Y
BD09.preF.K.2H6	Substitution	151	G	C	50	G	A
BD09.preF.K.2H6	Substitution	160	G	A	53	S	N
BD09.preF.K.2H6	Substitution	165	G	A	55	A	T
BD09.preF.K.2H6	Substitution	182	C	T	60	D	D
BD09.preF.K.2H6	Substitution	185	G	A	61	R	R
BD09.preF.K.2H6	Substitution	186	T	A	62	F	I
BD09.preF.K.2H6	Substitution	193	G	C	64	G	A
BD09.preF.K.2H6	Substitution	196	G	C	65	S	T
BD09.preF.K.2H6	Substitution	201	T	G	67	S	A
BD09.preF.K.2H6	Substitution	203	T	C	67	S	A
BD09.preF.K.2H6	Substitution	230	C	T	76	S	S
BD09.preF.K.2H6	Substitution	239	G	A	79	E	E
BD09.preF.K.2H6	Substitution	248	T	C	82	D	D
BD09.preF.K.2H6	Substitution	262	A	T	87	Y	F
BD09.preF.K.3A8	Substitution	47	G	T	15	G	G
BD09.preF.K.3A8	Substitution	50	A	C	16	E	D
BD09.preF.K.3A8	Substitution	81	A	G	27	S	G
BD09.preF.K.3A8	Substitution	90	A	G	30	S	D
BD09.preF.K.3A8	Substitution	91	G	A	30	S	D
BD09.preF.K.3A8	Substitution	138	C	G	46	L	V
BD09.preF.K.3A8	Substitution	143	C	T	47	I	I
BD09.preF.K.3A8	Substitution	145	A	T	48	Y	F
BD09.preF.K.3A8	Substitution	147	G	C	49	D	L
BD09.preF.K.3A8	Substitution	148	A	T	49	D	L
BD09.preF.K.3A8	Substitution	158	C	G	52	N	K
BD09.preF.K.3A8	Substitution	206	A	C	68	T	T
BD09.preF.K.3A8	Substitution	212	C	T	70	F	F
BD09.preF.K.3B2	Substitution	82	G	C	27	S	T
BD09.preF.K.3B2	Substitution	87	A	G	29	S	A
BD09.preF.K.3B2	Substitution	88	G	C	29	S	A
BD09.preF.K.3B2	Substitution	96	T	G	32	L	V
BD09.preF.K.3B2	Substitution	132	A	C	44	K	Q
BD09.preF.K.3B2	Substitution	177	T	C	59	S	P
BD09.preF.K.3B2	Substitution	226	G	C	75	S	T
BD09.preF.K.3B2	Substitution	237	C	G	79	P	V
BD09.preF.K.3B2	Substitution	238	C	T	79	P	V
BD09.preF.K.3B3	Substitution	26	C	G	8	S	S
BD09.preF.K.3B3	Substitution	29	C	T	9	S	S
BD09.preF.K.3B3	Substitution	79	A	G	26	Q	R
BD09.preF.K.3B3	Substitution	87	A	T	29	S	L
BD09.preF.K.3B3	Substitution	88	G	T	29	S	L
BD09.preF.K.3B3	Substitution	89	C	G	29	S	L
BD09.preF.K.3B3	Substitution	91	A	G	30	N	S
BD09.preF.K.3B3	Substitution	125	A	G	41	K	K
BD09.preF.K.3B3	Substitution	126	G	C	42	V	P
BD09.preF.K.3B3	Substitution	127	T	C	42	V	P
BD09.preF.K.3B3	Substitution	133	A	G	44	K	R
BD09.preF.K.3B3	Substitution	134	G	A	44	K	R
BD09.preF.K.3B3	Substitution	148	C	G	49	A	G
BD09.preF.K.3B3	Substitution	170	G	A	56	G	G
BD09.preF.K.3B3	Substitution	179	T	G	59	S	S
BD09.preF.K.3B3	Substitution	182	G	T	60	R	R
BD09.preF.K.3B3	Substitution	212	C	T	70	F	F
BD09.preF.K.3B3	Substitution	213	A	T	71	T	S
BD09.preF.K.3B3	Substitution	219	A	T	73	T	S
BD09.preF.K.3B3	Substitution	242	A	G	80	E	E
BD09.preF.K.3B3	Substitution	247	T	C	82	V	A
BD09.preF.K.3B4	Substitution	44	A	G	14	V	V
BD09.preF.K.3B4	Substitution	49	A	G	16	D	G
BD09.preF.K.3B4	Substitution	74	A	T	24	A	A
BD09.preF.K.3B4	Substitution	84	A	G	28	I	V
BD09.preF.K.3B4	Substitution	94	A	T	31	Y	F
BD09.preF.K.3B4	Substitution	125	A	G	41	K	K
BD09.preF.K.3B4	Substitution	131	T	C	43	P	P
BD09.preF.K.3B4	Substitution	133	A	G	44	K	R
BD09.preF.K.3B4	Substitution	148	C	G	49	A	G
BD09.preF.K.3B4	Substitution	152	A	G	50	A	A
BD09.preF.K.3B4	Substitution	161	G	A	53	L	L
BD09.preF.K.3B4	Substitution	172	T	C	57	V	A
BD09.preF.K.3B4	Substitution	259	A	T	86	Y	F
BD09.preF.K.3B4	Substitution	260	C	T	86	Y	F
BD09.preF.K.3B5	Substitution	82	G	C	27	S	T
BD09.preF.K.3B5	Substitution	87	A	G	29	S	A
BD09.preF.K.3B5	Substitution	88	G	C	29	S	A
BD09.preF.K.3B5	Substitution	96	T	G	32	L	V
BD09.preF.K.3B5	Substitution	132	A	C	44	K	R
BD09.preF.K.3B5	Substitution	133	A	G	44	K	R
BD09.preF.K.3B5	Substitution	177	T	C	59	S	P
BD09.preF.K.3B5	Substitution	226	G	C	75	S	T
BD09.preF.K.3B5	Substitution	237	C	G	79	P	V
BD09.preF.K.3B5	Substitution	238	C	T	79	P	V
BD09.preF.K.3D2	Substitution	9	T	A	3	L	M
BD09.preF.K.3D2	Substitution	80	G	T	26	Q	H
BD09.preF.K.3D2	Substitution	84	G	A	28	V	I
BD09.preF.K.3D2	Substitution	91	G	A	30	S	N
BD09.preF.K.3D2	Substitution	171	A	G	57	I	V
BD09.preF.K.3E8	Substitution	82	G	C	27	S	T
BD09.preF.K.3E8	Substitution	87	A	G	29	S	A
BD09.preF.K.3E8	Substitution	88	G	C	29	S	A
BD09.preF.K.3E8	Substitution	96	T	G	32	L	V
BD09.preF.K.3E8	Substitution	132	A	C	44	K	Q
BD09.preF.K.3E8	Substitution	177	T	C	59	S	P
BD09.preF.K.3E8	Substitution	226	G	C	75	S	T
BD09.preF.K.3E8	Substitution	237	C	G	79	P	V
BD09.preF.K.3E8	Substitution	238	C	T	79	P	V
BD09.preF.K.3F5	Substitution	3	G	A	1	V	I
BD09.preF.K.3F5	Substitution	60	A	T	20	I	F
BD09.preF.K.3F5	Substitution	88	T	A	29	V	E
BD09.preF.K.3F5	Substitution	92	C	T	30	Y	Y
BD09.preF.K.3F5	Substitution	94	G	C	31	S	T
BD09.preF.K.3F5	Substitution	107	C	G	35	T	T
BD09.preF.K.3F5	Substitution	115	A	G	38	N	S
BD09.preF.K.3F5	Substitution	146	A	G	48	P	P
BD09.preF.K.3F5	Substitution	160	A	T	53	Y	F
BD09.preF.K.3F5	Substitution	163	A	G	54	K	R
BD09.preF.K.3F5	Substitution	167	T	C	55	V	V
BD09.preF.K.3F5	Substitution	171	A	T	57	N	Y
BD09.preF.K.3F5	Substitution	173	C	T	57	N	Y
BD09.preF.K.3F5	Substitution	176	G	A	58	R	R
BD09.preF.K.3F5	Substitution	216	G	A	72	G	T
BD09.preF.K.3F5	Substitution	217	G	C	72	G	T
BD09.preF.K.3F7	Substitution	92	C	T	30	Y	Y
BD09.preF.K.3F7	Substitution	95	C	G	31	S	R
BD09.preF.K.3F7	Insertion	110	15	TCACTTAACTTGGAA
BD09.preF.K.3F7	Substitution	127	A	G	47	Q	R
BD09.preF.K.3F7	Substitution	156	C	A	57	S	I
BD09.preF.K.3F7	Substitution	170	A	T	61	S	A
BD09.preF.K.3F7	Substitution	179	G	C	64	P	R
BD09.preF.K.3H8	Substitution	9	T	A	3	L	M
BD09.preF.K.3H8	Substitution	82	G	C	27	S	T
BD09.preF.K.3H8	Substitution	84	G	A	28	V	I
BD09.preF.K.3H8	Substitution	116	G	A	38	Q	Q
BD09.preF.K.3H8	Substitution	160	G	A	53	S	N
BD09.preF.K.3H8	Substitution	168	A	G	56	T	A
BD09.preF.K.3H8	Substitution	190	G	C	63	S	T
BD09.preF.K.3H8	Substitution	193	G	A	64	G	D
BD09.preF.K.4A11	Substitution	8	A	G	2	V	V
BD09.preF.K.4A11	Substitution	14	A	G	4	T	T
BD09.preF.K.4A11	Substitution	43	C	T	14	P	L
BD09.preF.K.4A11	Substitution	54	G	T	18	A	S
BD09.preF.K.4A11	Substitution	77	T	G	25	S	R
BD09.preF.K.4A11	Substitution	82	G	A	27	S	N
BD09.preF.K.4A11	Substitution	92	C	T	30	S	S
BD09.preF.K.4A11	Substitution	95	C	T	31	S	S
BD09.preF.K.4A11	Substitution	96	T	C	32	Y	H
BD09.preF.K.4A11	Substitution	103	C	G	34	S	C
BD09.preF.K.4A11	Deletion	106	2
BD09.preF.K.4A11	Substitution	109	A	G	35	W	L
BD09.preF.K.4A11	Substitution	110	C	G	36	Y	A
BD09.preF.K.4A11	Substitution	114	C	T	37	Q	V
BD09.preF.K.4A11	Deletion	117	17
BD09.preF.K.4A11	Substitution	157	C	G	46	L	A
BD09.preF.K.4A11	Substitution	248	T	A	76	S	N
BD09.preF.K.4A11	Substitution	256	T	C	79	Q	L
BD09.preF.K.4A11	Substitution	262	A	C	81	E	P
BD09.preF.K.3F10	Substitution	82	G	C	27	S	T
BD09.preF.K.3F10	Substitution	157	G	A	52	S	N
BD09.preF.K.3F10	Substitution	162	G	A	54	E	K
BD09.preF.K.5B7	Substitution	51	A	T	17	R	W
BD09.preF.K.5B7	Substitution	55	C	T	18	A	V
BD09.preF.K.5B7	Substitution	64	A	C	21	N	T
BD09.preF.K.5B7	Substitution	70	A	G	23	K	R
BD09.preF.K.5B7	Substitution	84	G	C	28	V	L
BD09.preF.K.5B7	Substitution	88	T	C	29	L	S
BD09.preF.K.5B7	Substitution	94	G	C	31	S	T
BD09.preF.K.5B7	Substitution	95	C	G	31	S	T
BD09.preF.K.5B7	Substitution	101	C	A	33	N	K
BD09.preF.K.5B7	Substitution	104	T	A	34	N	K
BD09.preF.K.5B7	Substitution	105	A	C	35	K	Q
BD09.preF.K.5B7	Insertion	107	6	ACGCTG
BD09.preF.K.5B7	Substitution	108	A	G	38	L	D
BD09.preF.K.5B7	Substitution	113	C	T	39	A	Y
BD09.preF.K.5B7	Substitution	131	G	C	45	P	H
BD09.preF.K.5B7	Substitution	137	A	G	47	Q	P
BD09.preF.K.5B7	Substitution	151	A	G	52	L	R
BD09.preF.K.5B7	Substitution	152	G	A	52	L	R
BD09.preF.K.5B7	Substitution	155	G	A	53	I	L
BD09.preF.K.5B7	Substitution	159	A	T	55	W	F
BD09.preF.K.5B7	Substitution	170	A	G	58	T	A
BD09.preF.K.5B7	Substitution	179	G	T	61	S	R
BD09.preF.K.5B7	Substitution	185	C	G	63	V	S
BD09.preF.K.5B7	Substitution	186	G	T	64	P	W
BD09.preF.K.5B7	Substitution	192	C	T	66	R	S
BD09.preF.K.5B7	Substitution	194	T	C	66	R	S
BD09.preF.K.5B7	Substitution	200	A	C	68	S	R
BD09.preF.K.5B7	Substitution	210	A	G	72	S	A
BD09.preF.K.5B7	Substitution	211	G	C	72	S	A
BD09.preF.K.5B7	Substitution	225	G	T	77	T	Y
BD09.preF.K.5B7	Substitution	255	G	C	87	D	P
BD09.preF.K.5B7	Substitution	265	T	C	90	V	A
BD09.preF.K.3C3	Substitution	212	A	T	70	G	G
BD09.preF.K.3C3	Substitution	224	T	C	74	D	D
BD09.preF.K.3F2	Substitution	82	G	C	27	S	T
BD09.preF.K.3F2	Substitution	84	A	G	28	I	V
BD09.preF.K.3F2	Substitution	86	T	G	28	I	V
BD09.preF.K.3F2	Substitution	90	A	G	30	S	V
BD09.preF.K.3F2	Substitution	91	G	T	30	S	V
BD09.preF.K.3F2	Substitution	110	G	A	36	Q	Q
BD09.preF.K.3F2	Substitution	113	G	A	37	Q	Q
BD09.preF.K.3F2	Substitution	115	A	G	38	K	R
BD09.preF.K.3F2	Substitution	125	A	G	41	K	K
BD09.preF.K.3F2	Substitution	134	G	A	44	K	K
BD09.preF.K.3F2	Substitution	147	G	T	49	A	S
BD09.preF.K.3F2	Substitution	157	G	C	52	S	T
BD09.preF.K.3F2	Substitution	251	A	G	83	A	A
BD09.preF.K.3F2	Substitution	257	C	T	85	Y	Y
BD09.preF.K.3G11	Substitution	44	A	T	14	V	V
BD09.preF.K.3G11	Substitution	68	C	T	22	C	C
BD09.preF.K.3G11	Substitution	82	G	A	27	S	N
BD09.preF.K.3G11	Substitution	88	G	A	29	S	N
BD09.preF.K.3G11	Substitution	89	C	T	29	S	N
BD09.preF.K.3G11	Substitution	92	C	G	30	S	R
BD09.preF.K.3G11	Substitution	114	A	G	38	K	E
BD09.preF.K.3G11	Substitution	131	T	A	43	P	P
BD09.preF.K.3G11	Substitution	135	C	A	45	L	I
BD09.preF.K.3G11	Substitution	143	C	T	47	I	I
BD09.preF.K.3G11	Substitution	161	G	T	53	L	F
BD09.preF.K.3G11	Substitution	172	T	C	57	V	A
BD09.preF.K.3G11	Substitution	176	A	C	58	P	P
BD09.preF.K.3G11	Substitution	197	A	G	65	G	G
BD09.preF.K.3G11	Substitution	209	T	A	69	D	E
BD09.preF.K.3G11	Substitution	247	T	C	82	F	S
BD09.preF.K.4C2	Substitution	5	C	T	1	I	I
BD09.preF.K.4C2	Substitution	51	A	T	17	R	W
BD09.preF.K.4C2	Substitution	55	C	T	18	A	V
BD09.preF.K.4C2	Substitution	64	A	C	21	N	T
BD09.preF.K.4C2	Substitution	70	A	G	23	K	R
BD09.preF.K.4C2	Substitution	84	G	C	28	V	L
BD09.preF.K.4C2	Substitution	94	G	C	31	S	T
BD09.preF.K.4C2	Substitution	95	C	G	31	S	T
BD09.preF.K.4C2	Substitution	101	C	A	33	N	K
BD09.preF.K.4C2	Substitution	104	T	A	34	N	K
BD09.preF.K.4C2	Substitution	105	A	G	35	K	D
BD09.preF.K.4C2	Insertion	107	6	CCGCTG
BD09.preF.K.4C2	Substitution	113	C	T	39	A	Y
BD09.preF.K.4C2	Substitution	131	G	C	45	P	H
BD09.preF.K.4C2	Substitution	137	A	G	47	Q	P
BD09.preF.K.4C2	Substitution	151	A	G	52	L	R
BD09.preF.K.4C2	Substitution	152	G	A	52	L	R
BD09.preF.K.4C2	Substitution	155	G	A	53	I	L
BD09.preF.K.4C2	Substitution	159	A	T	55	W	F
BD09.preF.K.4C2	Substitution	170	A	G	58	T	A
BD09.preF.K.4C2	Substitution	179	G	T	61	S	R
BD09.preF.K.4C2	Substitution	185	C	G	63	V	S
BD09.preF.K.4C2	Substitution	186	G	T	64	P	W
BD09.preF.K.4C2	Substitution	194	T	C	66	R	P
BD09.preF.K.4C2	Substitution	200	A	C	68	S	R
BD09.preF.K.4C2	Substitution	210	A	G	72	S	A
BD09.preF.K.4C2	Substitution	211	G	C	72	S	A
BD09.preF.K.4C2	Substitution	225	G	T	77	T	Y
BD09.preF.K.4C2	Substitution	255	G	C	87	D	P
BD09.preF.K.4C2	Substitution	265	T	C	90	V	A
BD09.preF.K.5B5	Substitution	9	T	C	3	L	L
BD09.preF.K.5B5	Substitution	31	T	G	10	L	R
BD09.preF.K.5B5	Substitution	37	T	G	12	L	W
BD09.preF.K.5B5	Substitution	88	G	A	29	S	N
BD09.preF.K.5B5	Substitution	89	C	T	29	S	N
BD09.preF.K.5B5	Substitution	92	C	T	30	S	S
BD09.preF.K.5B5	Substitution	95	C	T	31	Y	Y
BD09.preF.K.5B5	Substitution	152	A	G	50	A	A
BD09.preF.K.5B5	Substitution	157	A	G	52	N	S
BD09.preF.K.5B5	Substitution	208	A	T	69	D	V
BD09.preF.K.6B6	Substitution	3	G	A	1	V	I
BD09.preF.K.6B6	Substitution	103	A	G	34	N	S
BD09.preF.K.6B6	Substitution	115	A	G	38	N	S
BD09.preF.K.6B6	Substitution	267	G	T	89	V	F
BD09.postF.K.5A7	Substitution	9	T	A	3	L	M
BD09.postF.K.5A7	Substitution	27	A	G	9	T	A
BD09.postF.K.5A7	Substitution	88	G	C	29	S	T
BD09.postF.K.5A7	Substitution	151	A	G	50	D	G
BD09.postF.K.5B2	Substitution	23	T	A	7	P	P
BD09.postF.K.5B2	Substitution	157	G	C	52	S	T
BD09.postF.K.5B4	Substitution	84	G	C	28	V	L
BD09.postF.K.5B4	Substitution	95	C	T	31	S	S
BD09.postF.K.5B4	Substitution	96	T	C	32	S	P
BD09.postF.K.5B4	Substitution	99	A	G	33	N	D
BD09.postF.K.5B4	Substitution	106	A	G	35	K	R
BD09.postF.K.5B4	Substitution	108	A	C	36	N	H
BD09.postF.K.5B4	Substitution	117	G	A	39	A	T
BD09.postF.K.5B4	Substitution	153	C	G	51	L	A
BD09.postF.K.5B4	Substitution	154	T	C	51	L	A
BD09.postF.K.5B4	Substitution	164	C	T	54	Y	Y
BD09.postF.K.5B4	Substitution	170	A	T	56	A	A
BD09.postF.K.5B4	Substitution	246	A	G	82	S	G
BD09.postF.K.5B4	Substitution	260	A	G	86	E	E
BD09.postF.K.5B6	Substitution	3	G	A	1	V	I
BD09.postF.K.5B6	Substitution	29	C	T	9	S	S
BD09.postF.K.5B6	Substitution	57	T	A	19	S	T
BD09.postF.K.5B6	Substitution	72	T	G	24	S	A
BD09.postF.K.5B6	Substitution	74	T	C	24	S	A
BD09.postF.K.5B6	Substitution	84	C	A	28	L	I
BD09.postF.K.5B6	Substitution	95	T	G	31	S	R
BD09.postF.K.5B6	Substitution	106	C	T	35	T	I
BD09.postF.K.5B6	Substitution	125	G	A	41	Q	Q
BD09.postF.K.5B6	Substitution	161	T	C	53	Y	Y
BD09.postF.K.5B6	Substitution	165	G	A	55	V	I
BD09.postF.K.5B6	Substitution	172	A	T	57	N	I
BD09.postF.K.5B6	Substitution	173	C	T	57	N	I
BD09.postF.K.5B6	Substitution	189	C	T	63	P	S
BD09.postF.K.5B6	Substitution	269	T	G	89	V	V
BD09.postF.K.4C11	Substitution	5	A	T	1	I	I
BD09.postF.K.4C11	Substitution	91	G	A	30	S	N
BD09.postF.K.4C11	Substitution	93	A	G	31	N	D
BD09.postF.K.4C11	Substitution	110	G	C	36	Q	H
BD09.postF.K.4C11	Substitution	169	G	A	56	G	D
BD09.postF.K.4C11	Substitution	178	C	G	59	A	G
BD09.postF.K.5C4	Substitution	3	G	A	1	V	I
BD09.postF.K.5D1	Substitution	23	T	A	7	P	P
BD09.postF.K.5D1	Substitution	91	G	C	30	S	T
BD09.postF.K.5D1	Substitution	113	G	T	37	Q	H
BD09.postF.K.5D1	Substitution	124	A	G	41	K	R
BD09.postF.K.5D1	Substitution	132	A	G	44	K	E
BD09.postF.K.5D1	Substitution	140	G	A	46	L	L
BD09.postF.K.5D1	Substitution	157	G	C	52	S	T
BD09.postF.K.5D1	Substitution	166	G	C	55	S	T
BD09.postF.K.5D1	Substitution	226	G	A	75	S	N
BD09.postF.K.5D1	Substitution	245	T	C	81	D	D
BD09.postF.K.5D5	Substitution	33	C	A	11	P	T
BD09.postF.K.5D5	Substitution	76	G	A	25	S	N
BD09.postF.K.5D5	Substitution	79	A	G	26	Q	R
BD09.postF.K.5D5	Substitution	93	A	G	31	S	G
BD09.postF.K.5D5	Substitution	159	T	G	53	Y	D
BD09.postF.K.5D5	Substitution	165	A	G	55	I	V
BD09.postF.K.5D5	Substitution	236	A	G	78	K	K
BD09.postF.K.5D5	Substitution	241	G	C	80	S	T
BD09.postF.K.5D7	Substitution	23	T	A	7	P	P
BD09.postF.K.5D7	Substitution	157	G	C	52	S	T
BD09.postF.K.5D8	Substitution	30	C	T	10	L	L
BD09.postF.K.5D8	Substitution	92	C	G	30	S	R
BD09.postF.K.5D8	Substitution	93	T	C	31	Y	H
BD09.postF.K.5D8	Substitution	113	G	A	37	Q	Q
BD09.postF.K.5D9	Substitution	91	G	A	30	S	N
BD09.postF.K.5D9	Substitution	254	T	A	84	V	V
BD09.preF.K.3A7	Substitution	63	A	C	21	T	P
BD09.preF.K.3A7	Substitution	83	T	C	27	S	S
BD09.preF.K.3A7	Substitution	113	G	C	37	Q	H
BD09.preF.K.3A7	Substitution	144	T	C	48	Y	Q
BD09.preF.K.3A7	Substitution	146	T	G	48	Y	Q
BD09.preF.K.3A7	Substitution	157	G	A	52	S	N
BD09.preF.K.3A7	Substitution	187	G	C	62	S	T
BD09.preF.K.4G4	Substitution	82	G	C	27	S	T
BD09.preF.K.4G4	Substitution	93	A	C	31	S	H
BD09.preF.K.4G4	Substitution	94	G	A	31	S	H
BD09.preF.K.4G4	Substitution	106	A	G	35	K	R
BD09.preF.K.4G4	Substitution	109	A	T	36	N	I
BD09.preF.K.4G4	Substitution	110	C	T	36	N	I
BD09.preF.K.4G4	Substitution	111	T	G	37	Y	G
BD09.preF.K.4G4	Substitution	112	A	G	37	Y	G
BD09.preF.K.4G4	Substitution	118	C	G	39	A	G
BD09.preF.K.4G4	Substitution	119	T	C	39	A	G
BD09.preF.K.4G4	Substitution	154	T	A	51	L	Q
BD09.preF.K.4G4	Substitution	182	A	T	60	E	D
BD09.preF.K.4G4	Substitution	197	C	G	65	D	E
BD09.preF.K.4G4	Substitution	239	C	T	79	T	T
BD09.preF.K.4G4	Substitution	242	C	T	80	I	I
BD09.preF.K.5A8	Substitution	5	A	T	1	I	I
BD09.preF.K.5A8	Substitution	13	C	T	4	T	M
BD09.preF.K.5A8	Substitution	25	C	A	8	A	D
BD09.preF.K.5A8	Substitution	41	T	C	13	S	S
BD09.preF.K.5A8	Substitution	88	G	A	29	S	N
BD09.preF.K.5A8	Substitution	89	C	T	29	S	N
BD09.preF.K.5A8	Substitution	90	A	G	30	S	G
BD09.preF.K.5A8	Substitution	93	A	G	31	N	A
BD09.preF.K.5A8	Substitution	94	A	C	31	N	A
BD09.preF.K.5A8	Substitution	98	A	T	32	L	F
BD09.preF.K.5A8	Substitution	115	A	G	38	K	R
BD09.preF.K.5A8	Substitution	116	A	G	38	K	R
BD09.preF.K.5A8	Substitution	147	G	C	49	G	H
BD09.preF.K.5A8	Substitution	148	G	A	49	G	H
BD09.preF.K.5A8	Substitution	149	T	C	49	G	H
BD09.preF.K.5A8	Substitution	150	G	A	50	A	T
BD09.preF.K.5A8	Substitution	153	T	A	51	S	N
BD09.preF.K.5A8	Substitution	154	C	A	51	S	N
BD09.preF.K.5A8	Substitution	196	G	C	65	G	A
BD09.preF.K.5A8	Substitution	245	T	C	81	D	D
BD09.preF.K.5A8	Substitution	251	A	T	83	A	A
BD09.preF.K.5A8	Substitution	252	G	A	84	V	T
BD09.preF.K.5A8	Substitution	253	T	C	84	V	T
BD09.preF.K.4B10	Substitution	9	T	A	3	L	M
BD09.preF.K.4B10	Substitution	87	A	C	29	S	R
BD09.preF.K.4B10	Substitution	91	G	A	30	S	N
BD09.preF.K.4B10	Substitution	118	A	G	39	K	R
BD09.preF.K.4B2	Substitution	28	C	T	9	T	I
BD09.preF.K.4B2	Substitution	84	G	A	28	V	I
BD09.preF.K.4B2	Substitution	98	A	G	32	L	L
BD09.preF.K.4B2	Substitution	159	A	G	53	R	G
BD09.preF.K.4B2	Substitution	171	A	G	57	I	V
BD09.preF.K.4B2	Substitution	230	C	A	76	S	R
BD09.preF.K.4B2	Substitution	254	T	A	84	V	V
BD09.preF.K.4B6	Substitution	23	T	A	7	P	P
BD09.preF.K.4B6	Substitution	44	A	C	14	V	V
BD09.preF.K.4B6	Substitution	84	A	G	28	I	V
BD09.preF.K.4B6	Substitution	88	G	A	29	S	N
BD09.preF.K.4B6	Substitution	91	G	A	30	S	N
BD09.preF.K.4B6	Substitution	134	G	C	44	K	N
BD09.preF.K.4B6	Substitution	162	G	C	54	E	Q
BD09.preF.K.4B6	Substitution	215	T	C	71	T	T
BD09.preF.K.4B6	Substitution	246	T	G	82	F	V
BD09.preF.K.4C9	Substitution	82	G	C	27	S	T
BD09.preF.K.4C9	Substitution	87	A	G	29	S	A
BD09.preF.K.4C9	Substitution	88	G	C	29	S	A
BD09.preF.K.4C9	Substitution	96	T	G	32	L	V
BD09.preF.K.4C9	Substitution	132	A	C	44	K	Q
BD09.preF.K.4C9	Substitution	177	T	C	59	S	P
BD09.preF.K.4C9	Substitution	226	G	C	75	S	T
BD09.preF.K.4C9	Substitution	237	C	G	79	P	V
BD09.preF.K.4C9	Substitution	238	C	T	79	P	V
BD09.preF.K.4D9	Substitution	126	G	C	42	A	P
BD09.preF.K.4D9	Substitution	149	A	G	49	E	E
BD09.preF.K.4D9	Substitution	203	A	C	67	G	G
BD09.preF.K.4D9	Substitution	234	G	A	78	E	K
BD09.preF.K.4E6	Substitution	236	A	G	78	K	K
BD09.preF.K.4F5	Substitution	23	T	A	7	P	P
BD09.preF.K.4F5	Substitution	157	G	C	52	S	T
BD09.preF.K.4G10	Substitution	44	A	T	14	V	V
BD09.preF.K.4G10	Substitution	68	C	T	22	C	C
BD09.preF.K.4G10	Substitution	82	G	A	27	S	N
BD09.preF.K.4G10	Substitution	88	G	A	29	S	N
BD09.preF.K.4G10	Substitution	89	C	T	29	S	N
BD09.preF.K.4G10	Substitution	92	C	G	30	S	R
BD09.preF.K.4G10	Substitution	114	A	G	38	K	E
BD09.preF.K.4G10	Substitution	131	T	A	43	P	P
BD09.preF.K.4G10	Substitution	135	C	A	45	L	I
BD09.preF.K.4G10	Substitution	143	C	T	47	I	I
BD09.preF.K.4G10	Substitution	161	G	T	53	L	F
BD09.preF.K.4G10	Substitution	172	T	C	57	V	A
BD09.preF.K.4G10	Substitution	176	A	C	58	P	P
BD09.preF.K.4G10	Substitution	197	A	G	65	G	G
BD09.preF.K.4G10	Substitution	209	T	A	69	D	E
BD09.preF.K.4G10	Substitution	247	T	C	82	F	S
BD09.preF.K.4G3	Substitution	76	G	C	25	S	T
BD09.preF.K.4G3	Substitution	106	A	G	35	N	S
BD09.preF.K.4G3	Substitution	236	A	G	78	K	K
BD09.preF.K.4G3	Substitution	266	G	C	88	G	G
BD09.preF.K.4G5	Substitution	3	G	A	1	V	I
BD09.preF.K.4G5	Substitution	41	C	T	13	T	T
BD09.preF.K.4G5	Substitution	76	G	C	25	S	T
BD09.preF.K.4G5	Substitution	81	A	G	27	S	G
BD09.preF.K.4G5	Substitution	87	G	C	29	V	L
BD09.preF.K.4G5	Substitution	89	A	T	29	V	L
BD09.preF.K.4G5	Substitution	101	A	G	33	G	G
BD09.preF.K.4G5	Substitution	125	G	A	41	Q	Q
BD09.preF.K.4G5	Substitution	162	A	C	54	K	R
BD09.preF.K.4G5	Substitution	163	A	G	54	K	R
BD09.preF.K.4G5	Substitution	174	C	A	58	R	R
BD09.preF.K.4G5	Substitution	266	G	C	88	G	G
BD09.preF.K.5B11	Substitution	9	T	A	3	L	M
BD09.preF.K.5B11	Substitution	92	C	G	30	S	R
BD09.preF.K.5B11	Substitution	93	T	C	31	Y	H
BD09.preF.K.5B11	Substitution	107	C	T	35	Y	Y
BD09.preF.K.5B11	Substitution	113	G	A	37	Q	Q
BD09.preF.K.5B11	Substitution	230	C	T	76	S	S
BD09.preF.K.5B4	Substitution	9	T	A	3	L	M
BD09.preF.K.5B4	Substitution	94	G	A	31	S	N
BD09.preF.K.5B4	Substitution	110	C	T	36	Y	Y
BD09.preF.K.5B4	Substitution	151	G	A	50	G	E
BD09.preF.K.5B4	Substitution	152	T	A	50	G	E
BD09.preF.K.5B4	Substitution	153	G	A	51	A	I
BD09.preF.K.5B4	Substitution	154	C	T	51	A	I
BD09.preF.K.5B4	Substitution	158	C	A	52	S	S
BD09.preF.K.5B4	Substitution	159	A	C	53	S	R
BD09.preF.K.5B4	Substitution	218	T	C	72	T	T
BD09.preF.K.5C10	Substitution	9	T	A	3	L	M
BD09.preF.K.5C10	Substitution	41	T	A	13	S	S
BD09.preF.K.5C10	Substitution	50	A	C	16	E	D
BD09.preF.K.5C10	Substitution	89	C	T	29	S	S
BD09.preF.K.5C10	Substitution	110	C	T	36	Y	Y
BD09.preF.K.5C10	Substitution	175	T	C	58	I	T
BD09.preF.K.5C2	Substitution	9	T	A	3	L	M
BD09.preF.K.5C2	Substitution	68	C	T	22	C	C
BD09.preF.K.5C2	Substitution	82	G	C	27	S	T
BD09.preF.K.5C2	Substitution	98	C	T	32	Y	Y
BD09.preF.K.5C2	Substitution	102	G	A	34	A	T
BD09.preF.K.5C2	Substitution	110	C	T	36	Y	Y
BD09.preF.K.5C2	Substitution	155	A	T	51	A	A
BD09.preF.K.5C2	Substitution	190	G	T	63	S	I
BD09.preF.K.5C2	Substitution	207	A	G	69	T	A
BD09.preF.K.5C2	Substitution	209	A	G	69	T	A
BD09.preF.K.5C2	Substitution	245	A	G	81	E	E
BD09.preF.K.5C2	Substitution	263	C	T	87	Y	Y
BD09.preF.K.5C3	Substitution	84	G	A	28	V	I
BD09.preF.K.5C3	Substitution	94	G	A	31	S	N
BD09.preF.K.5C3	Substitution	106	A	G	35	K	R
BD09.preF.K.5D10	Substitution	82	G	C	27	S	T
BD09.preF.K.5D10	Substitution	87	A	G	29	S	A
BD09.preF.K.5D10	Substitution	88	G	C	29	S	A
BD09.preF.K.5D10	Substitution	96	T	G	32	L	V
BD09.preF.K.5D10	Substitution	132	A	C	44	K	R
BD09.preF.K.5D10	Substitution	133	A	G	44	K	R
BD09.preF.K.5D10	Substitution	177	T	C	59	S	P
BD09.preF.K.5D10	Substitution	226	G	C	75	S	T
BD09.preF.K.5D10	Substitution	237	C	G	79	P	V
BD09.preF.K.5D10	Substitution	238	C	T	79	P	V
BD09.preF.K.5D5	Substitution	51	C	G	17	P	A
BD09.preF.K.5D5	Substitution	218	C	G	72	G	G
BD09.preF.K.5E10	Substitution	9	T	A	3	L	M
BD09.preF.K.5E10	Substitution	48	G	C	16	E	Q
BD09.preF.K.5E10	Substitution	93	A	G	31	S	G
BD09.preF.K.5E10	Substitution	99	T	G	33	L	V
BD09.preF.K.5E10	Substitution	144	A	T	48	I	F
BD09.preF.K.5E10	Substitution	153	G	T	51	A	S
BD09.preF.K.5E10	Substitution	160	G	A	53	S	N
BD09.preF.K.5E10	Substitution	224	C	T	74	T	T
BD09.preF.K.5E10	Substitution	228	A	T	76	S	F
BD09.preF.K.5E10	Substitution	229	G	T	76	S	F
BD09.preF.K.5E10	Substitution	248	T	C	82	D	D
BD09.preF.K.5E10	Substitution	263	C	T	87	Y	Y
BD09.preF.K.5F8	Substitution	9	T	A	3	L	M
BD09.preF.K.5F8	Substitution	41	T	A	13	S	S
BD09.preF.K.5F8	Substitution	50	A	C	16	E	D
BD09.preF.K.5F8	Substitution	89	C	T	29	S	S
BD09.preF.K.5F8	Substitution	110	C	T	36	Y	Y
BD09.preF.K.5F8	Substitution	175	T	C	58	I	T
BD09.preF.K.5G3	Substitution	91	G	A	30	S	N
BD09.preF.K.5G3	Substitution	254	T	A	84	V	V
BD09.preF.K.5H11	Substitution	23	T	A	7	P	P
BD09.preF.K.5H11	Substitution	92	C	T	30	S	S
BD09.preF.K.5H11	Substitution	123	A	G	41	K	E
BD09.preF.K.5H11	Substitution	134	G	A	44	K	K
BD09.preF.K.5H11	Substitution	137	C	G	45	L	L
BD09.preF.K.5H11	Substitution	138	C	T	46	L	L
BD09.preF.K.5H11	Substitution	157	G	C	52	S	T
BD09.preF.K.5H11	Substitution	163	A	T	54	E	V
BD09.preF.K.6C1	Substitution	13	C	A	4	T	N
BD09.preF.K.6C1	Substitution	34	C	A	11	S	Y
BD09.preF.K.6C1	Substitution	41	T	A	13	S	S
BD09.preF.K.6C1	Substitution	64	C	A	21	T	N
BD09.preF.K.6C1	Substitution	154	C	T	51	S	L
BD09.preF.K.6C1	Substitution	155	C	G	51	S	L
BD09.preF.K.6C1	Substitution	162	G	A	54	E	K
BD09.preF.K.6C1	Substitution	239	T	C	79	P	P
BD09.preF.K.6C4	Substitution	92	C	A	30	S	R
BD09.preF.K.6C4	Substitution	93	T	C	31	Y	H
BD09.preF.K.6C4	Substitution	109	A	T	36	Q	L
BD09.preF.K.6C4	Substitution	113	G	A	37	Q	Q
BD09.preF.K.6C4	Substitution	143	C	T	47	I	I
BD09.preF.K.6C7	Substitution	51	A	T	17	R	W
BD09.preF.K.6C7	Substitution	55	C	T	18	A	V
BD09.preF.K.6C7	Substitution	64	A	C	21	N	T
BD09.preF.K.6C7	Substitution	70	A	G	23	K	R
BD09.preF.K.6C7	Substitution	84	G	C	28	V	L
BD09.preF.K.6C7	Substitution	94	G	C	31	S	T
BD09.preF.K.6C7	Substitution	95	C	G	31	S	T
BD09.preF.K.6C7	Substitution	101	C	A	33	N	K
BD09.preF.K.6C7	Substitution	104	T	A	34	N	K
BD09.preF.K.6C7	Substitution	105	A	G	35	K	D
BD09.preF.K.6C7	Insertion	107	6	CCGCTG
BD09.preF.K.6C7	Substitution	113	C	T	39	A	Y
BD09.preF.K.6C7	Substitution	131	G	C	45	P	H
BD09.preF.K.6C7	Substitution	137	A	G	47	Q	P
BD09.preF.K.6C7	Substitution	151	A	G	52	L	R
BD09.preF.K.6C7	Substitution	152	G	A	52	L	R
BD09.preF.K.6C7	Substitution	155	G	A	53	I	L
BD09.preF.K.6C7	Substitution	159	A	T	55	W	F
BD09.preF.K.6C7	Substitution	170	A	G	58	T	A
BD09.preF.K.6C7	Substitution	179	G	T	61	S	R
BD09.preF.K.6C7	Substitution	185	C	G	63	V	S
BD09.preF.K.6C7	Substitution	186	G	T	64	P	W
BD09.preF.K.6C7	Substitution	194	T	C	66	R	P
BD09.preF.K.6C7	Substitution	200	A	C	68	S	R
BD09.preF.K.6C7	Substitution	210	A	G	72	S	A
BD09.preF.K.6C7	Substitution	211	G	C	72	S	A
BD09.preF.K.6C7	Substitution	225	G	T	77	T	Y
BD09.preF.K.6C7	Substitution	255	G	C	87	D	P
BD09.preF.K.6C7	Substitution	265	T	C	90	V	A
BD09.preF.K.6C8	Substitution	32	G	C	10	L	L
BD09.preF.K.6C8	Substitution	82	G	C	27	S	T
BD09.preF.K.6C8	Substitution	87	A	G	29	S	G
BD09.preF.K.6C8	Substitution	90	A	C	30	S	L
BD09.preF.K.6C8	Substitution	91	G	T	30	S	L
BD09.preF.K.6C8	Substitution	96	T	G	32	L	V
BD09.preF.K.6C8	Substitution	101	T	C	33	N	N
BD09.preF.K.6C8	Substitution	106	A	T	35	Y	F
BD09.preF.K.6C8	Substitution	110	G	A	36	Q	Q
BD09.preF.K.6C8	Substitution	157	G	C	52	S	T
BD09.preF.K.6C8	Substitution	203	G	C	67	G	G
BD09.preF.K.6C8	Substitution	236	A	G	78	Q	Q
BD09.preF.K.6C9	Substitution	23	T	A	7	P	P
BD09.preF.K.6C9	Substitution	157	G	C	52	S	T
BD09.postF.K.1C7	Substitution	9	T	A	3	L	M
BD09.postF.K.1C7	Substitution	51	A	G	17	R	G
BD09.postF.K.1C7	Substitution	94	A	C	31	Y	S
BD09.postF.K.1C7	Substitution	99	G	A	33	A	T
BD09.postF.K.1C7	Substitution	113	G	A	37	Q	Q
BD09.postF.K.1C7	Substitution	150	G	A	50	A	I
BD09.postF.K.1C7	Substitution	151	C	T	50	A	I
BD09.postF.K.4B3	Substitution	72	G	A	24	A	T
BD09.postF.K.4B3	Substitution	83	C	T	27	S	S
BD09.postF.K.4B3	Substitution	91	G	A	30	S	N
BD09.postF.K.4B3	Substitution	155	C	T	51	S	S
BD09.postF.K.4B3	Substitution	179	A	C	59	S	S
BD09.postF.K.4B3	Substitution	226	G	T	75	S	I
BD09.postF.K.4B3	Substitution	233	G	C	77	L	L
BD09.postF.K.4B3	Substitution	241	A	T	80	E	V
BD09.postF.K.4B6	Substitution	5	C	T	1	I	I
BD09.postF.K.4B6	Substitution	19	C	T	6	S	F
BD09.postF.K.4B6	Substitution	40	C	T	13	S	F
BD09.postF.K.4B6	Substitution	42	C	T	14	L	L
BD09.postF.K.4B6	Substitution	84	G	T	28	V	F
BD09.postF.K.4B6	Substitution	116	A	G	38	L	L
BD09.postF.K.4B6	Substitution	222	A	T	74	T	S
BD09.postF.K.1C2	Substitution	44	A	C	14	V	V
BD09.postF.K.1C2	Substitution	88	G	A	29	S	N
BD09.postF.K.1C2	Substitution	91	G	A	30	S	N
BD09.postF.K.1C2	Substitution	113	G	A	37	Q	Q
BD09.postF.K.1C2	Substitution	133	A	G	44	K	R
BD09.postF.K.1C2	Substitution	193	G	C	64	S	T
BD09.postF.K.1C2	Substitution	202	G	T	67	G	V
BD09.postF.K.1C2	Substitution	242	A	G	80	E	E
BD09.postF.K.1C5	Substitution	81	A	G	27	S	G
BD09.postF.K.1C5	Substitution	95	T	A	31	S	R
BD09.postF.K.1C5	Substitution	139	A	G	46	Q	R
BD09.postF.K.1C5	Substitution	164	G	C	54	K	N
BD09.postF.K.1C5	Substitution	267	G	A	89	V	I
BD09.postF.K.1D4	Substitution	23	T	A	7	P	P
BD09.postF.K.1D4	Substitution	90	A	T	30	S	S
BD09.postF.K.1D4	Substitution	91	G	C	30	S	S
BD09.postF.K.1D4	Substitution	122	G	T	40	G	G
BD09.postF.K.1D4	Substitution	132	A	G	44	K	E
BD09.postF.K.1D4	Substitution	140	G	A	46	L	L
BD09.postF.K.1D4	Substitution	157	G	C	52	S	T
BD09.postF.K.1D4	Substitution	166	G	C	55	S	T
BD09.postF.K.1D4	Substitution	192	A	C	64	S	R
BD09.postF.K.1D4	Substitution	226	G	A	75	S	N
BD09.postF.K.1D4	Substitution	245	T	C	81	D	D
BD09.postF.K.1E8	Substitution	39	T	C	13	S	P
BD09.postF.K.1E8	Substitution	84	A	T	28	I	F
BD09.postF.K.1E8	Substitution	87	A	G	29	S	G
BD09.postF.K.1E8	Substitution	94	A	C	31	Y	S
BD09.postF.K.1E8	Substitution	95	T	C	31	Y	S
BD09.postF.K.1E8	Substitution	106	A	T	35	Y	F
BD09.postF.K.1E8	Substitution	126	G	A	42	V	S
BD09.postF.K.1E8	Substitution	127	T	G	42	V	S
BD09.postF.K.1E8	Substitution	133	A	G	44	K	R
BD09.postF.K.1E8	Substitution	134	G	A	44	K	R
BD09.postF.K.1E8	Substitution	152	A	C	50	A	A
BD09.postF.K.1E8	Substitution	176	A	C	58	P	P
BD09.postF.K.1E8	Substitution	197	A	G	65	G	G
BD09.postF.K.1E8	Substitution	214	C	G	71	T	S
BD09.postF.K.1E8	Substitution	247	T	C	82	V	A
BD09.postF.K.1E8	Substitution	257	T	C	85	Y	Y
BD09.postF.K.1E8	Substitution	260	C	T	86	Y	Y
BD09.postF.K.1E8	Substitution	263	T	C	87	C	C
BD09.postF.K.1E9	Substitution	81	A	G	27	S	G
BD09.postF.K.1E9	Substitution	95	T	A	31	S	R
BD09.postF.K.1E9	Substitution	139	A	G	46	Q	R
BD09.postF.K.1E9	Substitution	164	G	C	54	K	N
BD09.postF.K.1E9	Substitution	267	G	A	89	V	I
BD09.postF.K.1F10	Substitution	23	T	A	7	P	P
BD09.postF.K.1F10	Substitution	157	G	C	52	S	T
BD09.postF.K.1F8	Substitution	5	C	T	1	I	I
BD09.postF.K.1F8	Substitution	84	G	C	28	V	L
BD09.postF.K.1F8	Substitution	95	C	T	31	S	S
BD09.postF.K.1F8	Substitution	96	T	C	32	S	P
BD09.postF.K.1F8	Substitution	99	A	G	33	N	D
BD09.postF.K.1F8	Substitution	106	A	G	35	K	R
BD09.postF.K.1F8	Substitution	108	A	C	36	N	H
BD09.postF.K.1F8	Substitution	117	G	A	39	A	T
BD09.postF.K.1F8	Substitution	136	C	T	45	P	L
BD09.postF.K.1F8	Substitution	153	C	G	51	L	A
BD09.postF.K.1F8	Substitution	154	T	C	51	L	A
BD09.postF.K.1F8	Substitution	164	C	T	54	Y	Y
BD09.postF.K.1F8	Substitution	170	A	T	56	A	A
BD09.postF.K.1F8	Substitution	246	A	G	82	S	G
BD09.postF.K.1F8	Substitution	260	A	G	86	E	E
BD09.postF.K.1G4	Substitution	9	T	A	3	L	M
BD09.postF.K.1G4	Substitution	50	A	G	16	E	E
BD09.postF.K.1G4	Substitution	59	C	T	19	T	T
BD09.postF.K.1G4	Substitution	60	C	G	20	L	V
BD09.postF.K.1G4	Substitution	91	G	A	30	S	N
BD09.postF.K.1G4	Substitution	95	C	G	31	S	R
BD09.postF.K.1G4	Substitution	108	T	C	36	Y	H
BD09.postF.K.1G4	Substitution	122	T	C	40	P	P
BD09.postF.K.1G4	Substitution	160	G	T	53	S	I
BD09.postF.K.1G4	Substitution	166	C	T	55	A	V
BD09.postF.K.1G4	Substitution	185	G	A	61	R	R
BD09.postF.K.1G4	Substitution	190	G	C	63	S	T
BD09.postF.K.1G4	Substitution	223	C	G	74	T	S
BD09.postF.K.1G4	Substitution	248	T	C	82	D	D
BD09.postF.K.1G4	Substitution	266	T	C	88	C	C
BD09.postF.K.1H2	Substitution	135	C	G	45	L	V
BD09.postF.K.1H2	Substitution	148	C	G	49	A	G
BD09.postF.K.1H2	Substitution	151	C	T	50	A	V
BD09.postF.K.1H2	Substitution	155	C	G	51	S	S
BD09.postF.K.1H2	Substitution	156	A	G	52	S	G
BD09.postF.K.1H2	Substitution	218	C	T	72	L	L
BD09.postF.K.1H2	Substitution	220	C	A	73	T	N
BD09.postF.K.1H2	Substitution	246	T	G	82	F	V
BD09.postF.K.2A9	Substitution	33	C	A	11	P	T
BD09.postF.K.2A9	Substitution	76	G	A	25	S	N
BD09.postF.K.2A9	Substitution	79	A	G	26	Q	R
BD09.postF.K.2A9	Substitution	93	A	G	31	S	G
BD09.postF.K.2A9	Substitution	159	T	G	53	Y	D
BD09.postF.K.2A9	Substitution	165	A	G	55	I	V
BD09.postF.K.2A9	Substitution	236	A	G	78	K	K
BD09.postF.K.2A9	Substitution	241	G	C	80	S	T
BD09.postF.K.2B1	Substitution	38	A	T	12	A	A
BD09.postF.K.2B1	Substitution	44	A	T	14	V	V
BD09.postF.K.2B1	Substitution	47	A	C	15	G	G
BD09.postF.K.2B1	Substitution	52	G	A	17	R	K
BD09.postF.K.2B1	Substitution	58	C	T	19	T	I
BD09.postF.K.2B1	Substitution	87	A	G	29	S	A
BD09.postF.K.2B1	Substitution	88	G	C	29	S	A
BD09.postF.K.2B1	Substitution	91	G	A	30	S	N
BD09.postF.K.2B1	Substitution	92	C	T	30	S	N
BD09.postF.K.2B1	Substitution	94	A	C	31	Y	S
BD09.postF.K.2B1	Substitution	113	G	A	37	Q	Q
BD09.postF.K.2B1	Substitution	116	A	G	38	K	K
BD09.postF.K.2B1	Substitution	140	G	C	46	L	L
BD09.postF.K.2B1	Substitution	148	C	G	49	A	G
BD09.postF.K.2B1	Substitution	156	A	T	52	S	F
BD09.postF.K.2B1	Substitution	157	G	T	52	S	F
BD09.postF.K.2B1	Substitution	164	A	C	54	Q	H
BD09.postF.K.2B1	Substitution	179	A	G	59	S	S
BD09.postF.K.2B1	Substitution	209	T	C	69	D	D
BD09.postF.K.2B1	Substitution	219	A	G	73	T	A
BD09.postF.K.2B1	Substitution	242	A	G	80	E	E
BD09.postF.K.2B1	Substitution	259	A	T	86	Y	F
BD09.postF.K.2B3	Substitution	23	T	A	7	P	P
BD09.postF.K.2B3	Substitution	155	T	A	51	S	S
BD09.postF.K.2B3	Substitution	245	T	C	81	D	D
BD09.postF.K.2B5	Substitution	5	A	T	1	I	I
BD09.postF.K.2B5	Substitution	172	T	C	57	I	T
BD09.postF.K.2B5	Substitution	204	A	C	68	T	P
BD09.postF.K.2B5	Substitution	241	A	G	80	E	G
BD09.postF.K.2B9	Substitution	89	C	G	29	S	R
BD09.postF.K.2B9	Substitution	92	C	T	30	S	S
BD09.postF.K.2B9	Substitution	111	C	A	37	Q	K
BD09.postF.K.2B9	Substitution	157	G	T	52	S	I
BD09.postF.K.2B9	Substitution	222	A	G	74	I	V
BD09.postF.K.2D11	Substitution	32	G	C	10	L	L
BD09.postF.K.2D11	Substitution	82	G	C	27	S	T
BD09.postF.K.2D11	Substitution	87	A	G	29	S	G
BD09.postF.K.2D11	Substitution	90	A	C	30	S	L
BD09.postF.K.2D11	Substitution	91	G	T	30	S	L
BD09.postF.K.2D11	Substitution	96	T	G	32	L	V
BD09.postF.K.2D11	Substitution	101	T	C	33	N	N
BD09.postF.K.2D11	Substitution	106	A	T	35	Y	F
BD09.postF.K.2D11	Substitution	110	G	A	36	Q	Q
BD09.postF.K.2D11	Substitution	157	G	C	52	S	T
BD09.postF.K.2D11	Substitution	203	G	C	67	G	G
BD09.postF.K.2D11	Substitution	236	A	G	78	Q	Q
BD09.postF.K.2D2	Substitution	82	G	C	27	S	T
BD09.postF.K.2D2	Substitution	87	A	G	29	S	A
BD09.postF.K.2D2	Substitution	88	G	C	29	S	A
BD09.postF.K.2D2	Substitution	96	T	G	32	L	V
BD09.postF.K.2D2	Substitution	122	G	C	40	G	G
BD09.postF.K.2D2	Substitution	132	A	C	44	K	Q
BD09.postF.K.2D2	Substitution	134	G	A	44	K	Q
BD09.postF.K.2D2	Substitution	177	T	C	59	S	P
BD09.postF.K.2D2	Substitution	226	G	C	75	S	T
BD09.postF.K.2D2	Substitution	237	C	G	79	P	V
BD09.postF.K.2D2	Substitution	238	C	T	79	P	V
BD09.postF.K.2D2	Substitution	254	T	C	84	T	T
BD09.postF.K.2E4	Substitution	82	G	C	27	S	T
BD09.postF.K.2E4	Substitution	87	A	G	29	S	A
BD09.postF.K.2E4	Substitution	88	G	C	29	S	A
BD09.postF.K.2E4	Substitution	96	T	G	32	L	V
BD09.postF.K.2E4	Substitution	132	A	C	44	K	R
BD09.postF.K.2E4	Substitution	133	A	G	44	K	R
BD09.postF.K.2E4	Substitution	177	T	C	59	S	P
BD09.postF.K.2E4	Substitution	226	G	C	75	S	T
BD09.postF.K.2E4	Substitution	237	C	G	79	P	V
BD09.postF.K.2E4	Substitution	238	C	T	79	P	V
BD09.postF.K.2E5	Substitution	3	G	A	1	V	I
BD09.postF.K.2E5	Substitution	91	A	T	30	Y	F
BD09.postF.K.2E5	Substitution	92	C	T	30	Y	F
BD09.postF.K.2E5	Substitution	147	A	C	49	R	R
BD09.postF.K.2E5	Substitution	167	T	C	55	V	V
BD09.postF.K.2E5	Substitution	172	A	C	57	N	T
BD09.postF.K.2E5	Substitution	207	A	G	69	S	G
BD09.postF.K.2E5	Substitution	267	G	T	89	V	F
BD09.postF.K.2F5	Substitution	3	G	A	1	V	I
BD09.postF.K.2F5	Substitution	29	C	T	9	S	S
BD09.postF.K.2F5	Substitution	57	T	A	19	S	T
BD09.postF.K.2F5	Substitution	74	T	C	24	S	S
BD09.postF.K.2F5	Substitution	84	C	A	28	L	I
BD09.postF.K.2F5	Substitution	95	T	G	31	S	R
BD09.postF.K.2F5	Substitution	106	C	T	35	T	I
BD09.postF.K.2F5	Substitution	125	G	A	41	Q	Q
BD09.postF.K.2F5	Substitution	161	T	C	53	Y	Y
BD09.postF.K.2F5	Substitution	165	G	A	55	V	I
BD09.postF.K.2F5	Substitution	172	A	T	57	N	I
BD09.postF.K.2F5	Substitution	173	C	T	57	N	I
BD09.postF.K.2F5	Substitution	189	C	T	63	P	S
BD09.postF.K.2F5	Substitution	266	G	C	88	G	G
BD09.postF.K.2F5	Substitution	267	G	A	89	V	I
BD09.postF.K.2F5	Substitution	269	T	A	89	V	I
BD09.postF.K.2F7	Substitution	51	A	G	17	R	G
BD09.postF.K.2F7	Substitution	94	A	C	31	Y	S
BD09.postF.K.2F7	Substitution	99	G	A	33	A	T
BD09.postF.K.2F7	Substitution	113	G	A	37	Q	Q
BD09.postF.K.2F7	Substitution	150	G	A	50	A	I
BD09.postF.K.2F7	Substitution	151	C	T	50	A	I
BD09.postF.K.2G11	Substitution	23	T	A	7	P	P
BD09.postF.K.2G11	Substitution	38	A	T	12	A	A
BD09.postF.K.2G11	Substitution	134	G	C	44	K	N
BD09.postF.K.2G11	Substitution	157	G	C	52	S	T
BD09.postF.K.2G11	Substitution	207	G	A	69	E	K
BD09.postF.K.2G6	Substitution	5	A	T	1	I	I
BD09.postF.K.2G6	Substitution	172	T	C	57	I	T
BD09.postF.K.2G6	Substitution	204	A	C	68	T	P
BD09.postF.K.2G6	Substitution	241	A	G	80	E	G
BD09.postF.K.3A11	Substitution	84	G	C	28	V	L
BD09.postF.K.3A11	Substitution	95	C	T	31	S	S
BD09.postF.K.3A11	Substitution	96	T	C	32	S	P
BD09.postF.K.3A11	Substitution	99	A	G	33	N	D
BD09.postF.K.3A11	Substitution	106	A	G	35	K	R
BD09.postF.K.3A11	Substitution	108	A	C	36	N	H
BD09.postF.K.3A11	Substitution	117	G	A	39	A	T
BD09.postF.K.3A11	Substitution	153	C	G	51	L	A
BD09.postF.K.3A11	Substitution	154	T	C	51	L	A
BD09.postF.K.3A11	Substitution	164	C	T	54	Y	Y
BD09.postF.K.3A11	Substitution	170	A	T	56	A	A
BD09.postF.K.3A11	Substitution	246	A	G	82	S	G
BD09.postF.K.3A11	Substitution	260	A	G	86	E	E
BD09.postF.K.3A4	Substitution	107	C	G	35	T	T
BD09.postF.K.3A4	Substitution	153	C	G	51	L	V
BD09.postF.K.3A4	Substitution	177	T	G	59	F	A
BD09.postF.K.3A4	Substitution	178	T	C	59	F	A
BD09.postF.K.3A4	Substitution	249	G	C	83	E	Q
BD09.postF.K.3A9	Substitution	106	A	T	35	Y	F
BD09.postF.K.3B12	Substitution	9	T	A	3	L	M
BD09.postF.K.3B12	Substitution	25	C	G	8	A	G
BD09.postF.K.3B12	Substitution	54	G	A	18	A	T
BD09.postF.K.3B12	Substitution	90	A	C	30	S	R
BD09.postF.K.3B12	Substitution	93	T	C	31	Y	H
BD09.postF.K.3B12	Substitution	113	G	A	37	Q	Q
BD09.postF.K.3B12	Substitution	126	G	C	42	A	P
BD09.postF.K.3B12	Substitution	171	A	G	57	I	V
BD09.postF.K.3B12	Substitution	213	A	T	71	T	S
BD09.postF.K.3B4	Substitution	44	A	T	14	V	V
BD09.postF.K.3B4	Substitution	89	A	T	29	R	S
BD09.postF.K.3B4	Substitution	90	A	G	30	N	V
BD09.postF.K.3B4	Substitution	91	A	T	30	N	V
BD09.postF.K.3B4	Substitution	111	C	A	37	Q	K
BD09.postF.K.3B4	Substitution	113	G	A	37	Q	K
BD09.postF.K.3B4	Substitution	143	C	T	47	I	I
BD09.postF.K.3B4	Substitution	147	G	T	49	A	S
BD09.postF.K.3B4	Substitution	150	G	A	50	A	T
BD09.postF.K.3B4	Substitution	154	C	T	51	S	F
BD09.postF.K.3B4	Substitution	159	T	G	53	L	V
BD09.postF.K.3B4	Substitution	162	C	G	54	Q	E
BD09.postF.K.3B4	Substitution	165	A	T	55	S	S
BD09.postF.K.3B4	Substitution	166	G	C	55	S	S
BD09.postF.K.3B4	Substitution	179	A	T	59	S	S
BD09.postF.K.3B4	Substitution	182	G	A	60	R	R
BD09.postF.K.3C2	Deletion	7	3
BD09.postF.K.3C2	Substitution	51	A	G	16	E	G
BD09.postF.K.3C2	Substitution	94	A	C	30	S	S
BD09.postF.K.3C2	Substitution	99	G	A	32	L	T
BD09.postF.K.3C2	Substitution	113	G	A	36	Q	Q
BD09.postF.K.3C2	Substitution	150	G	A	49	D	I
BD09.postF.K.3C2	Substitution	151	C	T	49	D	I
BD09.postF.K.3C3	Substitution	23	T	A	7	P	P
BD09.postF.K.3C3	Substitution	90	A	T	30	S	S
BD09.postF.K.3C3	Substitution	91	G	C	30	S	S
BD09.postF.K.3C3	Substitution	122	G	T	40	G	G
BD09.postF.K.3C3	Substitution	132	A	G	44	K	E
BD09.postF.K.3C3	Substitution	140	G	A	46	L	L
BD09.postF.K.3C3	Substitution	157	G	C	52	S	T
BD09.postF.K.3C3	Substitution	166	G	C	55	S	T
BD09.postF.K.3C3	Substitution	192	A	C	64	S	R
BD09.postF.K.3C3	Substitution	226	G	A	75	S	N
BD09.postF.K.3C3	Substitution	245	T	C	81	D	D
BD09.postF.K.3D4	Substitution	81	A	G	27	S	G
BD09.postF.K.3D4	Substitution	95	T	A	31	S	R
BD09.postF.K.3D4	Substitution	139	A	G	46	Q	R
BD09.postF.K.3D4	Substitution	164	G	C	54	K	N
BD09.postF.K.3D4	Substitution	267	G	A	89	V	I
BD09.postF.K.3D6	Substitution	91	G	A	30	S	N
BD09.postF.K.3D6	Substitution	254	T	A	84	V	V
BD09.postF.K.3E12	Substitution	84	G	C	28	V	L
BD09.postF.K.3E12	Substitution	95	C	T	31	S	S
BD09.postF.K.3E12	Substitution	96	T	C	32	S	P
BD09.postF.K.3E12	Substitution	99	A	G	33	N	D
BD09.postF.K.3E12	Substitution	106	A	G	35	K	R
BD09.postF.K.3E12	Substitution	108	A	C	36	N	H
BD09.postF.K.3E12	Substitution	117	G	A	39	A	T
BD09.postF.K.3E12	Substitution	153	C	G	51	L	A
BD09.postF.K.3E12	Substitution	154	T	C	51	L	A
BD09.postF.K.3E12	Substitution	164	C	T	54	Y	Y
BD09.postF.K.3E12	Substitution	170	A	T	56	A	A
BD09.postF.K.3E12	Substitution	246	A	G	82	S	G
BD09.postF.K.3E12	Substitution	260	A	G	86	E	E
BD09.postF.K.3E2	Substitution	5	C	T	1	I	I
BD09.postF.K.3E2	Substitution	51	A	T	17	R	W
BD09.postF.K.3E2	Substitution	55	C	T	18	A	V
BD09.postF.K.3E2	Substitution	64	A	C	21	N	T
BD09.postF.K.3E2	Substitution	70	A	G	23	K	R
BD09.postF.K.3E2	Substitution	84	G	C	28	V	L
BD09.postF.K.3E2	Substitution	94	G	C	31	S	T
BD09.postF.K.3E2	Substitution	95	C	G	31	S	T
BD09.postF.K.3E2	Substitution	101	C	A	33	N	K
BD09.postF.K.3E2	Substitution	104	T	A	34	N	K
BD09.postF.K.3E2	Substitution	105	A	G	35	K	D
BD09.postF.K.3E2	Insertion	107	6	CCGCTG
BD09.postF.K.3E2	Substitution	113	C	T	39	A	Y
BD09.postF.K.3E2	Substitution	131	G	C	45	P	H
BD09.postF.K.3E2	Substitution	137	A	G	47	Q	P
BD09.postF.K.3E2	Substitution	151	A	G	52	L	R
BD09.postF.K.3E2	Substitution	152	G	A	52	L	R
BD09.postF.K.3E2	Substitution	155	G	A	53	I	L
BD09.postF.K.3E2	Substitution	159	A	T	55	W	F
BD09.postF.K.3E2	Substitution	170	A	G	58	T	A
BD09.postF.K.3E2	Substitution	179	G	T	61	S	R
BD09.postF.K.3E2	Substitution	185	C	G	63	V	S
BD09.postF.K.3E2	Substitution	186	G	T	64	P	W
BD09.postF.K.3E2	Substitution	194	T	C	66	R	P
BD09.postF.K.3E2	Substitution	200	A	C	68	S	R
BD09.postF.K.3E2	Substitution	210	A	G	72	S	A
BD09.postF.K.3E2	Substitution	211	G	C	72	S	A
BD09.postF.K.3E2	Substitution	225	G	T	77	T	Y
BD09.postF.K.3E2	Substitution	255	G	C	87	D	P
BD09.postF.K.3E2	Substitution	265	T	C	90	V	A
BD09.postF.K.3E3	Substitution	5	C	T	1	I	I
BD09.postF.K.3E3	Substitution	84	G	C	28	V	L
BD09.postF.K.3E3	Substitution	95	C	T	31	S	S
BD09.postF.K.3E3	Substitution	96	T	C	32	S	P
BD09.postF.K.3E3	Substitution	99	A	G	33	N	D
BD09.postF.K.3E3	Substitution	106	A	G	35	K	R
BD09.postF.K.3E3	Substitution	108	A	C	36	N	H
BD09.postF.K.3E3	Substitution	117	G	A	39	A	T
BD09.postF.K.3E3	Substitution	153	C	G	51	L	A
BD09.postF.K.3E3	Substitution	154	T	C	51	L	A
BD09.postF.K.3E3	Substitution	164	C	T	54	Y	Y
BD09.postF.K.3E3	Substitution	170	A	T	56	A	A
BD09.postF.K.3E3	Substitution	246	A	G	82	S	G
BD09.postF.K.3E3	Substitution	260	A	G	86	E	E
BD09.postF.K.3E5	Substitution	82	G	C	27	S	T
BD09.postF.K.3E5	Substitution	87	A	G	29	S	A
BD09.postF.K.3E5	Substitution	88	G	C	29	S	A
BD09.postF.K.3E5	Substitution	96	T	G	32	L	V
BD09.postF.K.3E5	Substitution	132	A	C	44	K	R
BD09.postF.K.3E5	Substitution	133	A	G	44	K	R
BD09.postF.K.3E5	Substitution	177	T	C	59	S	P
BD09.postF.K.3E5	Substitution	226	G	C	75	S	T
BD09.postF.K.3E5	Substitution	237	C	G	79	P	V
BD09.postF.K.3E5	Substitution	238	C	T	79	P	V
BD09.postF.K.3E8	Substitution	9	T	A	3	L	M
BD09.postF.K.3E8	Substitution	51	A	C	17	R	R
BD09.postF.K.3E8	Substitution	84	G	C	28	V	L
BD09.postF.K.3E8	Substitution	94	G	C	31	S	T
BD09.postF.K.3E8	Substitution	155	A	T	51	A	A
BD09.postF.K.3E8	Substitution	160	G	C	53	S	T
BD09.postF.K.3E8	Substitution	217	C	G	72	T	S
BD09.postF.K.3F1	Substitution	64	A	C	21	N	T
BD09.postF.K.3F1	Substitution	100	A	G	33	N	S
BD09.postF.K.3F1	Substitution	110	C	G	36	N	K
BD09.postF.K.3F1	Substitution	180	G	A	60	E	K
BD09.postF.K.3F11	Substitution	9	T	A	3	L	M
BD09.postF.K.3F11	Substitution	68	C	T	22	C	C
BD09.postF.K.3F11	Substitution	102	G	A	34	A	T
BD09.postF.K.3F11	Substitution	118	A	G	39	K	R
BD09.postF.K.3F11	Substitution	150	G	A	50	G	S
BD09.postF.K.3F11	Substitution	245	A	G	81	E	E
BD09.postF.K.3F11	Substitution	250	T	C	83	F	S
