# Supplementary material for: Dataset of antibody variable region sequence features inferred from a respiratory syncytial virus fusion protein-specific B cell receptor repertoire induced by natural infection of a healthy adult
Source: Data Brief. 2020 Nov 4;33:106499. doi: 10.1016/j.dib.2020.106499 (PMC7666335; doi:10.1016/j.dib.2020.106499)
Supplement: Supplementary file 1 [file mmc1.zip › Supplementary_material/Supplementary_Table_3.xlsx]

## Sheet: RearrangementSummaries
READID	VGene	ProbAllele	ProbGene	ProbFam	DGene	ProbAllele	ProbGene	ProbFam	JGene	ProbAllele	ProbGene	RV	RD1	RD2	RJ	CDR3Length	CDR3ReadFrame	nVDNs	nDJNs	AA@Cys1	AA@Cys2	AA@JInvRes	#VHBases	#VHSubstitutions	#VHInsertions	#VHDeletions	MuFreq	MDL
BD09.preF.L.3C2	IGLV2-14*01	1	1	1	No D	1	1	1	IGLJ1-1*01	1	1	7	0	0	-1	33	0	0	5	C	C	F	270	15	0	0	0.0555556	-105.144
BD09.preF.L.3E3	IGLV1-40*01	1	1	1	No D	1	1	1	IGLJ3-1*02	0.788755	0.894377	3	0	0	0	33	0	0	0	C	C	F	270	18	0	0	0.0666667	-113.7
BD09.preF.L.5E5	IGLV1-40*01	1	1	1	No D	1	1	1	IGLJ2-1*01	0.488001	0.511999	9	0	0	1	30	0	0	4	C	C	F	270	20	0	0	0.0740741	-133.276
BD09.preF.L.5F11	IGLV1-40*01	1	1	1	No D	1	1	1	IGLJ2-1*01	0.48219	0.51781	-1	0	0	6	33	0	0	2	C	C	F	270	10	0	0	0.037037	-91.0854
BD09.preF.L.5B6	IGLV1-40*01	1	1	1	No D	1	1	1	IGLJ2-1*01	0.488001	0.511999	9	0	0	1	30	0	0	4	C	C	F	270	21	0	0	0.0777778	-133.276
BD09.preF.L.5B9	IGLV1-47*01	0.96778	1	1	No D	1	1	1	IGLJ3-1*02	0.878773	0.939386	0	0	0	3	33	0	0	0	C	C	F	267	18	0	0	0.0674157	-106.328
BD09.preF.L.6D3	IGLV1-40*01	1	1	1	No D	1	1	1	IGLJ2-1*01	0.337413	0.668707	0	0	0	3	33	0	0	0	C	C	F	270	8	0	0	0.0296296	-82.513
BD09.preF.La.5F6	IGLV1-40*01	1	1	1	No D	1	1	1	IGLJ2-1*01	0.48219	0.51781	-1	0	0	6	33	0	0	2	C	C	F	270	10	0	0	0.037037	-91.0854
BD09.postF.L.1D3	IGLV2-8*01	0.939031	1	1	No D	1	1	1	IGLJ2-1*01	0.374112	0.625888	7	0	0	-1	30	0	0	2	C	C	F	270	2	0	0	0.00740741	-67.8049
BD09.postF.L.1E2	IGLV7-43*01	1	1	1	No D	1	1	1	IGLJ2-1*01	0.497818	0.502182	8	0	0	0	27	0	0	4	C	C	F	270	23	0	0	0.0851852	-134.864
BD09.postF.L.2B8	IGLV7-43*01	1	1	1	No D	1	1	1	IGLJ3-1*02	1	1	0	0	0	1	30	0	0	0	C	C	F	270	12	0	0	0.0444444	-91.2453
BD09.postF.L.2C10	IGLV2-8*01	0.935121	1	1	No D	1	1	1	IGLJ1-1*01	1	1	5	0	0	2	27	0	0	0	C	C	F	270	4	0	0	0.0148148	-70.4273
BD09.postF.L.2D9	IGLV2-8*01	0.941406	1	1	No D	1	1	1	IGLJ2-1*01	0.342425	0.657575	8	0	0	5	27	0	0	6	C	C	F	270	4	0	0	0.0148148	-83.0063
BD09.postF.L.2E11	IGLV2-18*02	0.90153	1	1	No D	1	1	1	IGLJ3-1*02	0.8952	0.9476	5	0	0	3	30	0	0	4	C	C	F	270	2	0	0	0.00740741	-72.5541
BD09.postF.L.2E6	IGLV2-8*01	0.94391	1	1	No D	1	1	1	IGLJ2-1*01	0.49572	0.50428	8	0	0	2	30	0	0	6	C	C	F	270	13	0	0	0.0481481	-109.77
BD09.postF.L.2F3	IGLV1-40*01	1	1	1	No D	1	1	1	IGLJ1-1*01	1	1	3	0	0	0	33	0	0	0	C	C	F	270	9	0	0	0.0333333	-87.4381
BD09.postF.L.2F6	IGLV2-14*01	1	1	1	No D	1	1	1	IGLJ3-1*02	1	1	15	0	0	1	30	0	0	12	C	C	F	270	18	0	0	0.0666667	-127.598
BD09.postF.L.2F8	IGLV1-40*01	1	1	1	No D	1	1	1	IGLJ2-1*01	0.421612	0.578388	2	0	0	-2	36	0	0	0	C	C	F	270	13	0	0	0.0481481	-114.445
BD09.postF.L.2G7	IGLV2-8*01	0.931124	1	1	No D	1	1	1	IGLJ1-1*01	1	1	6	0	0	-2	30	0	0	0	C	C	F	270	6	0	0	0.0222222	-73.2137
BD09.postF.L.4E7	IGLV2-14*01	1	1	1	No D	1	1	1	IGLJ2-1*01	0.5	0.5	4	0	0	0	30	0	0	0	C	C	F	270	5	0	0	0.0185185	-82.9018
BD09.postF.L.4F2	IGLV7-46*01	0.949452	1	1	No D	1	1	1	IGLJ2-1*01	0.484964	0.515036	1	0	0	4	27	0	0	1	C	C	F	270	14	0	0	0.0518519	-117.371
BD09.postF.L.5B3	IGLV2-14*01	1	1	1	No D	1	1	1	IGLJ3-1*02	0.34157	0.65843	3	0	0	3	30	0	0	2	C	C	F	270	10	0	0	0.037037	-86.1444
BD09.postF.L.5B8	IGLV8-61*01	0.936821	1	1	No D	1	1	1	IGLJ3-1*02	1	1	7	0	0	1	27	0	0	2	C	C	F	270	9	0	0	0.0333333	-88.915
BD09.postF.L.5C10	IGLV2-23*02	0.953394	1	1	No D	1	1	1	IGLJ1-1*01	1	1	5	0	0	0	33	0	0	4	C	C	F	270	17	0	0	0.062963	-117.658
BD09.postF.L.5C6	IGLV2-14*01	1	1	1	No D	1	1	1	IGLJ2-1*01	0.354809	0.677405	14	0	0	5	30	0	0	15	C	C	F	270	14	0	0	0.0518519	-118.327
BD09.postF.L.5C7	IGLV1-40*01	1	1	1	No D	1	1	1	IGLJ2-1*01	0.470394	0.529606	17	0	0	0	30	0	0	11	C	C	F	270	11	0	0	0.0407407	-104.713
BD09.postF.L.5D2	IGLV1-44*01	1	1	1	No D	1	1	1	IGLJ3-1*02	1	1	3	0	0	0	33	0	0	0	C	C	F	267	11	0	0	0.0411985	-85.4296
BD09.postF.L.2B6	IGLV1-47*01	0.97024	1	1	No D	1	1	1	IGLJ3-1*02	1	1	1	0	0	2	33	0	0	0	C	C	F	267	7	0	0	0.0262172	-77.6688
BD09.preF.L.1E4	IGLV2-23*02	0.949936	1	1	No D	1	1	1	IGLJ2-1*01	0.5	0.5	3	0	0	-2	33	0	0	0	C	C	F	270	20	0	0	0.0740741	-123.778
BD09.preF.L.2E5	IGLV1-40*01	1	1	1	No D	1	1	1	IGLJ2-1*01	0.448043	0.551957	-2	0	0	5	33	0	0	0	C	C	F	270	19	0	0	0.0703704	-115.855
BD09.postF.L.3B10	IGLV2-14*01	1	1	1	No D	1	1	1	IGLJ3-1*02	0.981815	0.990908	4	0	0	2	30	0	0	2	C	C	F	270	11	0	0	0.0407407	-104.549
BD09.postF.L.3B11	IGLV1-40*01	1	1	1	No D	1	1	1	IGLJ3-1*02	0.990055	0.995027	3	0	0	0	33	0	0	0	C	C	F	270	4	0	0	0.0148148	-70.7671
BD09.postF.L.3B3	IGLV3-1*01	1	1	1	No D	1	1	1	IGLJ2-1*01	0.346488	0.653512	1	0	0	3	27	0	0	0	C	C	F	256	9	0	0	0.0351562	-85.5733
BD09.postF.L.3C11	IGLV3-1*01	1	1	1	No D	1	1	1	IGLJ2-1*01	0.468386	0.531614	4	0	0	0	27	0	0	0	C	C	F	261	24	0	0	0.091954	-126.208
BD09.postF.L.3D2	IGLV2-8*01	0.941512	1	1	No D	1	1	1	IGLJ1-1*01	1	1	1	0	0	3	33	0	0	3	C	C	S	270	8	0	0	0.0296296	-90.7871
BD09.postF.L.3D7	IGLV1-40*01	1	1	1	No D	1	1	1	IGLJ2-1*01	0.5	0.5	2	0	0	-2	36	0	0	0	C	C	F	270	10	0	0	0.037037	-97.6121
BD09.postF.L.3E10	IGLV3-1*01	1	1	1	No D	1	1	1	IGLJ2-1*01	0.346488	0.653512	1	0	0	3	27	0	0	0	C	C	F	256	9	0	0	0.0351562	-85.5733
BD09.postF.L.3E11	IGLV1-40*01	1	1	1	No D	1	1	1	IGLJ2-1*01	0.421612	0.578388	2	0	0	-2	36	0	0	0	C	C	F	270	13	0	0	0.0481481	-114.445
BD09.postF.L.3F5	IGLV1-40*01	1	1	1	No D	1	1	1	IGLJ2-1*01	0.421612	0.578388	2	0	0	-2	36	0	0	0	C	C	F	270	13	0	0	0.0481481	-114.445
BD09.postF.L.3F9	IGLV1-40*01	1	1	1	No D	1	1	1	IGLJ3-1*02	0.880386	0.940193	0	0	0	3	33	0	0	0	C	C	F	270	10	0	0	0.037037	-84.8136
BD09.postF.L.4C7	IGLV2-8*01	0.935717	1	1	No D	1	1	1	IGLJ2-1*01	0.492873	0.507127	12	0	0	2	30	0	0	10	C	C	F	270	13	0	0	0.0481481	-108.479
BD09.postF.L.4E4	IGLV2-8*01	0.93906	1	1	No D	1	1	1	IGLJ2-1*01	0.378687	0.621313	2	0	0	2	30	0	0	0	C	C	F	270	7	0	0	0.0259259	-85.1216

## Sheet: CloneAssignments
ReadID	CloneID	CDR3Length	CDR3Mismatches	VMuFreq
BD09.preF.L.3C2	0	33	1.88571	0.0571429
BD09.preF.L.3E3	1	33	2.23929	0.0678571
BD09.postF.L.3B11	1	33	6.83214	0.0178571
BD09.postF.L.3F9	1	33	6.83214	0.0392857
BD09.preF.L.5E5	2	30	2.25	0.075
BD09.preF.L.5B6	2	30	3.16	0.0785714
BD09.preF.L.5F11	3	33	1.29643	0.0392857
BD09.preF.L.6D3	3	33	4.155	0.0321429
BD09.preF.La.5F6	3	33	1.29643	0.0392857
BD09.preF.L.2E5	3	33	6.06071	0.0714286
BD09.preF.L.5B9	4	33	2.26354	0.0685921
BD09.postF.L.2B6	4	33	5.9343	0.0288809
BD09.postF.L.1D3	5	30	0.321429	0.0107143
BD09.postF.L.1E2	6	27	2.31429	0.0857143
BD09.postF.L.2B8	7	30	1.39286	0.0464286
BD09.postF.L.2C10	8	27	0.482143	0.0178571
BD09.postF.L.2D9	9	27	0.482143	0.0178571
BD09.postF.L.2E11	10	30	0.321429	0.0107143
BD09.postF.L.2E6	11	30	1.5	0.05
BD09.postF.L.2F3	12	33	1.17857	0.0357143
BD09.postF.L.2F6	13	30	2.03571	0.0678571
BD09.postF.L.2F8	14	36	1.8	0.05
BD09.postF.L.3D7	14	36	4.62	0.0392857
BD09.postF.L.3E11	14	36	1.8	0.05
BD09.postF.L.3F5	14	36	1.8	0.05
BD09.postF.L.2G7	15	30	0.75	0.025
BD09.postF.L.4E7	16	30	0.642857	0.0214286
BD09.postF.L.4F2	17	27	1.44643	0.0535714
BD09.postF.L.5B3	18	30	1.17857	0.0392857
BD09.postF.L.5B8	19	27	0.964286	0.0357143
BD09.postF.L.5C10	20	33	2.12143	0.0642857
BD09.postF.L.5C6	21	30	1.60714	0.0535714
BD09.postF.L.5C7	22	30	1.28571	0.0428571
BD09.postF.L.5D2	23	33	1.4296	0.0433213
BD09.preF.L.1E4	25	33	2.475	0.075
BD09.postF.L.3B10	26	30	1.28571	0.0428571
BD09.postF.L.3B3	27	27	1.01504	0.037594
BD09.postF.L.3C11	27	27	3.8797	0.0922509
BD09.postF.L.3E10	27	27	1.01504	0.037594
BD09.postF.L.3D2	28	33	1.06071	0.0321429
BD09.postF.L.4C7	29	30	1.5	0.05
BD09.postF.L.4E4	30	30	0.857143	0.0285714

## Sheet: Mutations
ReadID	Type	Position	Detail.1	Detail.2
BD09.preF.L.3C2	Substitution	51	A	G	17	I	V
BD09.preF.L.3C2	Substitution	78	A	C	26	S	R
BD09.preF.L.3C2	Substitution	92	T	C	30	G	G
BD09.preF.L.3C2	Substitution	100	A	T	33	Y	F
BD09.preF.L.3C2	Substitution	119	G	A	39	Q	Q
BD09.preF.L.3C2	Substitution	129	A	C	43	K	Q
BD09.preF.L.3C2	Substitution	144	A	G	48	M	V
BD09.preF.L.3C2	Substitution	153	G	A	51	E	N
BD09.preF.L.3C2	Substitution	155	G	T	51	E	N
BD09.preF.L.3C2	Substitution	162	A	G	54	N	E
BD09.preF.L.3C2	Substitution	164	T	G	54	N	E
BD09.preF.L.3C2	Substitution	188	C	T	62	R	R
BD09.preF.L.3C2	Substitution	192	T	G	64	S	A
BD09.preF.L.3C2	Substitution	248	G	C	82	E	D
BD09.preF.L.3C2	Substitution	260	T	G	86	D	E
BD09.preF.L.3E3	Substitution	14	G	T	4	T	T
BD09.preF.L.3E3	Substitution	49	G	C	16	R	T
BD09.preF.L.3E3	Substitution	67	C	G	22	T	S
BD09.preF.L.3E3	Substitution	72	A	C	24	S	R
BD09.preF.L.3E3	Substitution	75	A	G	25	S	G
BD09.preF.L.3E3	Substitution	84	A	C	28	I	L
BD09.preF.L.3E3	Substitution	96	T	C	32	Y	Q
BD09.preF.L.3E3	Substitution	98	T	A	32	Y	Q
BD09.preF.L.3E3	Substitution	104	A	C	34	V	V
BD09.preF.L.3E3	Substitution	119	G	A	39	Q	Q
BD09.preF.L.3E3	Substitution	138	A	C	46	K	R
BD09.preF.L.3E3	Substitution	139	A	G	46	K	R
BD09.preF.L.3E3	Substitution	149	C	T	49	I	I
BD09.preF.L.3E3	Substitution	151	A	T	50	Y	F
BD09.preF.L.3E3	Substitution	160	G	A	53	S	N
BD09.preF.L.3E3	Substitution	163	A	G	54	N	R
BD09.preF.L.3E3	Substitution	164	T	G	54	N	R
BD09.preF.L.3E3	Substitution	243	G	A	81	A	T
BD09.preF.L.5E5	Substitution	14	G	T	4	T	T
BD09.preF.L.5E5	Substitution	44	G	T	14	G	G
BD09.preF.L.5E5	Substitution	46	A	T	15	Q	L
BD09.preF.L.5E5	Substitution	55	C	T	18	T	I
BD09.preF.L.5E5	Substitution	104	A	G	34	V	V
BD09.preF.L.5E5	Substitution	116	G	A	38	Q	Q
BD09.preF.L.5E5	Substitution	119	G	C	39	Q	H
BD09.preF.L.5E5	Substitution	121	T	G	40	L	R
BD09.preF.L.5E5	Substitution	130	C	G	43	T	R
BD09.preF.L.5E5	Substitution	154	G	C	51	G	A
BD09.preF.L.5E5	Substitution	158	C	T	52	N	N
BD09.preF.L.5E5	Substitution	160	G	A	53	S	N
BD09.preF.L.5E5	Substitution	162	A	C	54	N	R
BD09.preF.L.5E5	Substitution	163	A	G	54	N	R
BD09.preF.L.5E5	Substitution	204	T	G	68	S	A
BD09.preF.L.5E5	Substitution	219	T	A	73	S	T
BD09.preF.L.5E5	Substitution	236	G	C	78	G	G
BD09.preF.L.5E5	Substitution	241	A	T	80	Q	L
BD09.preF.L.5E5	Substitution	260	T	A	86	D	E
BD09.preF.L.5E5	Substitution	263	T	C	87	Y	Y
BD09.preF.L.5F11	Substitution	14	G	T	4	T	T
BD09.preF.L.5F11	Substitution	74	C	T	24	S	S
BD09.preF.L.5F11	Substitution	77	C	T	25	S	S
BD09.preF.L.5F11	Substitution	107	C	T	35	H	H
BD09.preF.L.5F11	Substitution	119	G	A	39	Q	Q
BD09.preF.L.5F11	Substitution	140	A	G	46	K	K
BD09.preF.L.5F11	Substitution	158	C	T	52	N	N
BD09.preF.L.5F11	Substitution	160	G	A	53	S	N
BD09.preF.L.5F11	Substitution	182	T	A	60	P	P
BD09.preF.L.5F11	Substitution	264	T	C	88	Y	H
BD09.preF.L.5B6	Substitution	14	G	T	4	T	T
BD09.preF.L.5B6	Substitution	44	G	T	14	G	G
BD09.preF.L.5B6	Substitution	46	A	T	15	Q	L
BD09.preF.L.5B6	Substitution	55	C	T	18	T	I
BD09.preF.L.5B6	Substitution	104	A	G	34	V	V
BD09.preF.L.5B6	Substitution	116	G	A	38	Q	Q
BD09.preF.L.5B6	Substitution	119	G	C	39	Q	H
BD09.preF.L.5B6	Substitution	121	T	G	40	L	R
BD09.preF.L.5B6	Substitution	130	C	G	43	T	R
BD09.preF.L.5B6	Substitution	154	G	C	51	G	A
BD09.preF.L.5B6	Substitution	158	C	T	52	N	N
BD09.preF.L.5B6	Substitution	160	G	A	53	S	N
BD09.preF.L.5B6	Substitution	162	A	C	54	N	R
BD09.preF.L.5B6	Substitution	163	A	G	54	N	R
BD09.preF.L.5B6	Substitution	197	C	T	65	G	G
BD09.preF.L.5B6	Substitution	204	T	G	68	S	A
BD09.preF.L.5B6	Substitution	219	T	A	73	S	T
BD09.preF.L.5B6	Substitution	236	G	C	78	G	G
BD09.preF.L.5B6	Substitution	241	A	T	80	Q	L
BD09.preF.L.5B6	Substitution	260	T	A	86	D	E
BD09.preF.L.5B6	Substitution	263	T	C	87	Y	Y
BD09.preF.L.5B9	Substitution	20	A	G	6	P	P
BD09.preF.L.5B9	Substitution	59	C	T	19	I	I
BD09.preF.L.5B9	Substitution	75	A	G	25	S	D
BD09.preF.L.5B9	Substitution	76	G	A	25	S	D
BD09.preF.L.5B9	Substitution	91	G	C	30	S	T
BD09.preF.L.5B9	Substitution	93	A	T	31	N	Y
BD09.preF.L.5B9	Substitution	95	T	C	31	N	Y
BD09.preF.L.5B9	Substitution	96	T	C	32	Y	H
BD09.preF.L.5B9	Substitution	101	A	C	33	V	V
BD09.preF.L.5B9	Substitution	116	G	A	38	Q	Q
BD09.preF.L.5B9	Substitution	126	A	G	42	T	A
BD09.preF.L.5B9	Substitution	150	A	G	50	R	G
BD09.preF.L.5B9	Substitution	154	A	C	51	N	T
BD09.preF.L.5B9	Substitution	160	A	G	53	Q	R
BD09.preF.L.5B9	Substitution	229	G	C	76	S	T
BD09.preF.L.5B9	Substitution	238	G	A	79	R	Q
BD09.preF.L.5B9	Substitution	253	C	G	84	A	G
BD09.preF.L.5B9	Substitution	261	T	C	87	Y	H
BD09.preF.L.6D3	Substitution	14	G	T	4	T	T
BD09.preF.L.6D3	Substitution	44	G	A	14	G	G
BD09.preF.L.6D3	Substitution	50	G	A	16	R	R
BD09.preF.L.6D3	Substitution	84	A	C	28	I	L
BD09.preF.L.6D3	Substitution	119	G	C	39	Q	H
BD09.preF.L.6D3	Substitution	156	A	G	52	N	D
BD09.preF.L.6D3	Substitution	160	G	C	53	S	T
BD09.preF.L.6D3	Substitution	236	G	A	78	G	G
BD09.preF.La.5F6	Substitution	14	G	T	4	T	T
BD09.preF.La.5F6	Substitution	74	C	T	24	S	S
BD09.preF.La.5F6	Substitution	77	C	T	25	S	S
BD09.preF.La.5F6	Substitution	107	C	T	35	H	H
BD09.preF.La.5F6	Substitution	119	G	A	39	Q	Q
BD09.preF.La.5F6	Substitution	140	A	G	46	K	K
BD09.preF.La.5F6	Substitution	158	C	T	52	N	N
BD09.preF.La.5F6	Substitution	160	G	A	53	S	N
BD09.preF.La.5F6	Substitution	182	T	A	60	P	P
BD09.preF.La.5F6	Substitution	264	T	C	88	Y	H
BD09.postF.L.1D3	Substitution	21	C	G	7	P	A
BD09.postF.L.1D3	Substitution	155	G	A	51	E	E
BD09.postF.L.1E2	Substitution	3	A	G	1	T	A
BD09.postF.L.1E2	Substitution	27	C	A	9	L	M
BD09.postF.L.1E2	Substitution	72	A	G	24	S	G
BD09.postF.L.1E2	Substitution	94	G	C	31	G	A
BD09.postF.L.1E2	Substitution	96	T	A	32	Y	N
BD09.postF.L.1E2	Substitution	146	G	A	48	L	L
BD09.postF.L.1E2	Substitution	152	T	C	50	Y	Y
BD09.postF.L.1E2	Substitution	156	A	G	52	T	A
BD09.postF.L.1E2	Substitution	158	A	C	52	T	A
BD09.postF.L.1E2	Substitution	160	G	C	53	S	T
BD09.postF.L.1E2	Substitution	166	A	G	55	K	R
BD09.postF.L.1E2	Substitution	169	A	T	56	H	L
BD09.postF.L.1E2	Substitution	171	T	A	57	S	T
BD09.postF.L.1E2	Substitution	174	T	G	58	W	G
BD09.postF.L.1E2	Substitution	178	C	T	59	T	I
BD09.postF.L.1E2	Substitution	188	G	C	62	R	R
BD09.postF.L.1E2	Substitution	194	A	G	64	S	S
BD09.postF.L.1E2	Substitution	228	C	T	76	L	L
BD09.postF.L.1E2	Substitution	233	A	G	77	S	S
BD09.postF.L.1E2	Substitution	239	G	T	79	V	V
BD09.postF.L.1E2	Substitution	243	C	T	81	P	S
BD09.postF.L.1E2	Substitution	248	G	C	82	E	D
BD09.postF.L.1E2	Substitution	260	G	C	86	E	D
BD09.postF.L.2B8	Substitution	3	A	G	1	T	A
BD09.postF.L.2B8	Substitution	67	C	G	22	A	G
BD09.postF.L.2B8	Substitution	72	A	G	24	S	G
BD09.postF.L.2B8	Substitution	96	T	C	32	Y	H
BD09.postF.L.2B8	Substitution	134	A	G	44	A	A
BD09.postF.L.2B8	Substitution	160	G	T	53	S	I
BD09.postF.L.2B8	Substitution	167	A	G	55	K	K
BD09.postF.L.2B8	Substitution	168	C	T	56	H	F
BD09.postF.L.2B8	Substitution	169	A	T	56	H	F
BD09.postF.L.2B8	Substitution	225	A	G	75	T	A
BD09.postF.L.2B8	Substitution	227	A	T	75	T	A
BD09.postF.L.2B8	Substitution	238	T	C	79	V	A
BD09.postF.L.2C10	Substitution	21	C	G	7	P	A
BD09.postF.L.2C10	Substitution	97	A	G	32	N	S
BD09.postF.L.2C10	Substitution	112	A	T	37	Y	F
BD09.postF.L.2C10	Substitution	119	G	C	39	Q	H
BD09.postF.L.2D9	Substitution	21	C	G	7	P	A
BD09.postF.L.2D9	Substitution	86	T	A	28	V	V
BD09.postF.L.2D9	Substitution	96	A	G	32	N	D
BD09.postF.L.2D9	Substitution	155	G	C	51	E	D
BD09.postF.L.2E11	Substitution	21	C	G	7	P	A
BD09.postF.L.2E11	Substitution	164	T	G	54	N	K
BD09.postF.L.2E6	Substitution	21	C	G	7	P	A
BD09.postF.L.2E6	Substitution	91	G	C	30	G	A
BD09.postF.L.2E6	Substitution	92	T	G	30	G	A
BD09.postF.L.2E6	Substitution	96	A	G	32	N	D
BD09.postF.L.2E6	Substitution	100	A	G	33	Y	C
BD09.postF.L.2E6	Substitution	116	A	C	38	Q	H
BD09.postF.L.2E6	Substitution	117	C	A	39	Q	N
BD09.postF.L.2E6	Substitution	119	G	T	39	Q	N
BD09.postF.L.2E6	Substitution	139	A	G	46	K	R
BD09.postF.L.2E6	Substitution	155	G	A	51	E	E
BD09.postF.L.2E6	Substitution	160	G	A	53	S	K
BD09.postF.L.2E6	Substitution	161	T	G	53	S	K
BD09.postF.L.2E6	Substitution	197	C	G	65	G	G
BD09.postF.L.2F3	Substitution	14	G	T	4	T	T
BD09.postF.L.2F3	Substitution	92	A	T	30	A	A
BD09.postF.L.2F3	Substitution	94	G	A	31	G	D
BD09.postF.L.2F3	Substitution	98	T	C	32	Y	Y
BD09.postF.L.2F3	Substitution	104	A	G	34	V	V
BD09.postF.L.2F3	Substitution	151	A	T	50	Y	F
BD09.postF.L.2F3	Substitution	153	G	T	51	G	Y
BD09.postF.L.2F3	Substitution	154	G	A	51	G	Y
BD09.postF.L.2F3	Substitution	202	A	G	67	K	R
BD09.postF.L.2F6	Substitution	66	A	T	22	T	S
BD09.postF.L.2F6	Substitution	79	G	C	26	S	T
BD09.postF.L.2F6	Substitution	84	G	T	28	V	F
BD09.postF.L.2F6	Substitution	88	G	A	29	G	D
BD09.postF.L.2F6	Substitution	89	T	C	29	G	D
BD09.postF.L.2F6	Substitution	90	G	A	30	G	K
BD09.postF.L.2F6	Substitution	91	G	A	30	G	K
BD09.postF.L.2F6	Substitution	92	T	A	30	G	K
BD09.postF.L.2F6	Substitution	100	A	C	33	Y	S
BD09.postF.L.2F6	Substitution	111	T	C	37	Y	H
BD09.postF.L.2F6	Substitution	116	A	G	38	Q	Q
BD09.postF.L.2F6	Substitution	119	G	C	39	Q	H
BD09.postF.L.2F6	Substitution	130	A	G	43	K	R
BD09.postF.L.2F6	Substitution	131	A	G	43	K	R
BD09.postF.L.2F6	Substitution	155	G	T	51	E	D
BD09.postF.L.2F6	Substitution	162	A	C	54	N	H
BD09.postF.L.2F6	Substitution	183	A	T	61	N	Y
BD09.postF.L.2F6	Substitution	260	T	A	86	D	E
BD09.postF.L.2F8	Substitution	14	G	T	4	T	T
BD09.postF.L.2F8	Substitution	65	C	T	21	C	C
BD09.postF.L.2F8	Substitution	84	A	T	28	I	F
BD09.postF.L.2F8	Substitution	90	G	A	30	A	R
BD09.postF.L.2F8	Substitution	91	C	G	30	A	R
BD09.postF.L.2F8	Substitution	95	T	C	31	G	G
BD09.postF.L.2F8	Substitution	104	A	C	34	V	V
BD09.postF.L.2F8	Substitution	153	G	A	51	G	S
BD09.postF.L.2F8	Substitution	160	G	A	53	S	N
BD09.postF.L.2F8	Substitution	167	G	A	55	R	R
BD09.postF.L.2F8	Substitution	176	G	C	58	G	G
BD09.postF.L.2F8	Substitution	180	C	T	60	P	S
BD09.postF.L.2F8	Substitution	247	A	C	82	E	A
BD09.postF.L.2G7	Substitution	21	C	G	7	P	A
BD09.postF.L.2G7	Substitution	54	A	G	18	T	A
BD09.postF.L.2G7	Substitution	100	A	T	33	Y	F
BD09.postF.L.2G7	Substitution	119	G	C	39	Q	H
BD09.postF.L.2G7	Substitution	138	A	C	46	K	Q
BD09.postF.L.2G7	Substitution	144	A	G	48	M	V
BD09.postF.L.4E7	Substitution	56	C	G	18	T	T
BD09.postF.L.4E7	Substitution	93	T	A	31	Y	N
BD09.postF.L.4E7	Substitution	120	C	T	40	H	Y
BD09.postF.L.4E7	Substitution	133	C	T	44	A	V
BD09.postF.L.4E7	Substitution	196	G	C	65	G	A
BD09.postF.L.4F2	Substitution	93	G	A	31	G	T
BD09.postF.L.4F2	Substitution	94	G	C	31	G	T
BD09.postF.L.4F2	Substitution	96	C	A	32	H	N
BD09.postF.L.4F2	Substitution	102	C	G	34	P	A
BD09.postF.L.4F2	Substitution	133	C	T	44	A	V
BD09.postF.L.4F2	Substitution	146	G	T	48	L	L
BD09.postF.L.4F2	Substitution	164	C	G	54	N	K
BD09.postF.L.4F2	Substitution	166	A	C	55	K	T
BD09.postF.L.4F2	Substitution	170	C	T	56	H	H
BD09.postF.L.4F2	Substitution	179	A	C	59	T	T
BD09.postF.L.4F2	Substitution	230	T	C	76	L	L
BD09.postF.L.4F2	Substitution	248	G	A	82	E	E
BD09.postF.L.4F2	Substitution	260	G	C	86	E	D
BD09.postF.L.4F2	Substitution	266	C	T	88	Y	Y
BD09.postF.L.5B3	Substitution	13	C	T	4	T	I
BD09.postF.L.5B3	Substitution	37	C	T	12	S	F
BD09.postF.L.5B3	Substitution	44	A	C	14	G	G
BD09.postF.L.5B3	Substitution	54	A	C	18	T	P
BD09.postF.L.5B3	Substitution	59	C	T	19	I	I
BD09.postF.L.5B3	Substitution	98	C	T	32	N	N
BD09.postF.L.5B3	Substitution	104	C	T	34	V	V
BD09.postF.L.5B3	Substitution	119	G	A	39	Q	Q
BD09.postF.L.5B3	Substitution	121	A	T	40	H	L
BD09.postF.L.5B3	Substitution	155	G	T	51	E	D
BD09.postF.L.5B8	Substitution	46	G	A	15	G	E
BD09.postF.L.5B8	Substitution	67	G	C	22	G	A
BD09.postF.L.5B8	Substitution	97	A	C	32	Y	S
BD09.postF.L.5B8	Substitution	105	A	G	35	S	G
BD09.postF.L.5B8	Substitution	132	G	C	44	A	P
BD09.postF.L.5B8	Substitution	162	A	C	54	T	R
BD09.postF.L.5B8	Substitution	163	C	G	54	T	R
BD09.postF.L.5B8	Substitution	260	T	C	86	D	D
BD09.postF.L.5B8	Substitution	263	T	C	87	Y	Y
BD09.postF.L.5C10	Substitution	57	A	G	19	I	V
BD09.postF.L.5C10	Substitution	79	G	A	26	S	N
BD09.postF.L.5C10	Substitution	84	G	A	28	V	I
BD09.postF.L.5C10	Substitution	107	C	T	35	S	S
BD09.postF.L.5C10	Substitution	119	G	A	39	Q	Q
BD09.postF.L.5C10	Substitution	140	A	G	46	K	K
BD09.postF.L.5C10	Substitution	141	C	G	47	L	V
BD09.postF.L.5C10	Substitution	146	G	C	48	M	I
BD09.postF.L.5C10	Substitution	147	A	C	49	I	L
BD09.postF.L.5C10	Substitution	159	A	T	53	S	F
BD09.postF.L.5C10	Substitution	160	G	T	53	S	F
BD09.postF.L.5C10	Substitution	183	A	C	61	N	H
BD09.postF.L.5C10	Substitution	185	T	C	61	N	H
BD09.postF.L.5C10	Substitution	248	G	C	82	E	D
BD09.postF.L.5C10	Substitution	256	C	G	85	A	G
BD09.postF.L.5C10	Substitution	260	T	C	86	D	D
BD09.postF.L.5C10	Substitution	266	C	T	88	Y	Y
BD09.postF.L.5C6	Substitution	71	A	G	23	G	G
BD09.postF.L.5C6	Substitution	76	G	C	25	S	T
BD09.postF.L.5C6	Substitution	78	A	G	26	S	G
BD09.postF.L.5C6	Substitution	91	G	C	30	G	A
BD09.postF.L.5C6	Substitution	112	A	T	37	Y	F
BD09.postF.L.5C6	Substitution	119	G	A	39	Q	Q
BD09.postF.L.5C6	Substitution	146	G	T	48	M	I
BD09.postF.L.5C6	Substitution	147	A	C	49	I	L
BD09.postF.L.5C6	Substitution	150	T	C	50	Y	H
BD09.postF.L.5C6	Substitution	155	G	T	51	E	D
BD09.postF.L.5C6	Substitution	162	A	G	54	N	V
BD09.postF.L.5C6	Substitution	163	A	T	54	N	V
BD09.postF.L.5C6	Substitution	183	A	C	61	N	H
BD09.postF.L.5C6	Substitution	243	G	C	81	A	P
BD09.postF.L.5C7	Substitution	14	G	T	4	T	T
BD09.postF.L.5C7	Substitution	75	A	G	25	S	G
BD09.postF.L.5C7	Substitution	113	C	T	37	Y	Y
BD09.postF.L.5C7	Substitution	119	G	A	39	Q	Q
BD09.postF.L.5C7	Substitution	120	C	T	40	L	S
BD09.postF.L.5C7	Substitution	121	T	C	40	L	S
BD09.postF.L.5C7	Substitution	123	C	T	41	P	S
BD09.postF.L.5C7	Substitution	128	A	T	42	G	G
BD09.postF.L.5C7	Substitution	129	A	G	43	T	V
BD09.postF.L.5C7	Substitution	130	C	T	43	T	V
BD09.postF.L.5C7	Substitution	160	G	C	53	S	T
BD09.postF.L.5D2	Substitution	20	A	G	6	P	P
BD09.postF.L.5D2	Substitution	54	A	T	18	T	S
BD09.postF.L.5D2	Substitution	76	G	C	25	S	T
BD09.postF.L.5D2	Substitution	93	A	C	31	N	H
BD09.postF.L.5D2	Substitution	96	A	C	32	T	P
BD09.postF.L.5D2	Substitution	117	C	G	39	L	V
BD09.postF.L.5D2	Substitution	150	A	G	50	S	V
BD09.postF.L.5D2	Substitution	151	G	T	50	S	V
BD09.postF.L.5D2	Substitution	174	G	A	58	V	I
BD09.postF.L.5D2	Substitution	186	T	A	62	F	I
BD09.postF.L.5D2	Substitution	205	G	C	68	G	A
BD09.postF.L.2B6	Substitution	20	A	G	6	P	P
BD09.postF.L.2B6	Substitution	91	G	A	30	S	N
BD09.postF.L.2B6	Substitution	102	T	G	34	Y	D
BD09.postF.L.2B6	Substitution	112	A	T	37	Q	L
BD09.postF.L.2B6	Substitution	113	G	A	37	Q	L
BD09.postF.L.2B6	Substitution	144	A	C	48	I	L
BD09.postF.L.2B6	Substitution	212	A	G	70	S	S
BD09.preF.L.1E4	Substitution	46	A	T	15	Q	L
BD09.preF.L.1E4	Substitution	67	C	A	22	T	N
BD09.preF.L.1E4	Substitution	73	C	G	24	T	S
BD09.preF.L.1E4	Substitution	84	G	A	28	V	I
BD09.preF.L.1E4	Substitution	91	G	C	30	S	T
BD09.preF.L.1E4	Substitution	98	C	T	32	N	N
BD09.preF.L.1E4	Substitution	99	C	T	33	L	F
BD09.preF.L.1E4	Substitution	112	A	T	37	Y	F
BD09.preF.L.1E4	Substitution	119	G	T	39	Q	H
BD09.preF.L.1E4	Substitution	133	C	G	44	A	G
BD09.preF.L.1E4	Substitution	138	A	C	46	K	H
BD09.preF.L.1E4	Substitution	140	A	T	46	K	H
BD09.preF.L.1E4	Substitution	146	G	C	48	M	I
BD09.preF.L.1E4	Substitution	155	G	C	51	E	D
BD09.preF.L.1E4	Substitution	159	A	T	53	S	Y
BD09.preF.L.1E4	Substitution	160	G	A	53	S	Y
BD09.preF.L.1E4	Substitution	183	A	G	61	N	A
BD09.preF.L.1E4	Substitution	184	A	C	61	N	A
BD09.preF.L.1E4	Substitution	264	T	C	88	Y	H
BD09.preF.L.1E4	Substitution	266	C	T	88	Y	H
BD09.preF.L.2E5	Substitution	14	G	T	4	T	T
BD09.preF.L.2E5	Substitution	29	G	A	9	V	V
BD09.preF.L.2E5	Substitution	74	C	T	24	S	S
BD09.preF.L.2E5	Substitution	90	G	A	30	A	K
BD09.preF.L.2E5	Substitution	91	C	A	30	A	K
BD09.preF.L.2E5	Substitution	104	A	T	34	V	V
BD09.preF.L.2E5	Substitution	113	C	T	37	Y	Y
BD09.preF.L.2E5	Substitution	114	C	A	38	Q	K
BD09.preF.L.2E5	Substitution	119	G	A	39	Q	Q
BD09.preF.L.2E5	Substitution	141	C	A	47	L	I
BD09.preF.L.2E5	Substitution	144	C	G	48	L	V
BD09.preF.L.2E5	Substitution	154	G	C	51	G	A
BD09.preF.L.2E5	Substitution	158	C	T	52	N	N
BD09.preF.L.2E5	Substitution	160	G	A	53	S	N
BD09.preF.L.2E5	Substitution	163	A	G	54	N	R
BD09.preF.L.2E5	Substitution	164	T	G	54	N	R
BD09.preF.L.2E5	Substitution	171	T	A	57	S	T
BD09.preF.L.2E5	Substitution	210	A	T	70	T	S
BD09.preF.L.2E5	Substitution	248	G	C	82	E	D
BD09.postF.L.3B10	Substitution	30	T	G	10	S	A
BD09.postF.L.3B10	Substitution	48	T	G	16	S	A
BD09.postF.L.3B10	Substitution	97	A	C	32	N	T
BD09.postF.L.3B10	Substitution	99	T	C	33	Y	L
BD09.postF.L.3B10	Substitution	100	A	T	33	Y	L
BD09.postF.L.3B10	Substitution	105	T	A	35	S	T
BD09.postF.L.3B10	Substitution	119	G	A	39	Q	Q
BD09.postF.L.3B10	Substitution	146	G	C	48	M	I
BD09.postF.L.3B10	Substitution	155	G	T	51	E	D
BD09.postF.L.3B10	Substitution	183	A	G	61	N	D
BD09.postF.L.3B10	Substitution	224	G	C	74	L	L
BD09.postF.L.3B11	Substitution	14	G	T	4	T	T
BD09.postF.L.3B11	Substitution	75	A	G	25	S	G
BD09.postF.L.3B11	Substitution	141	C	A	47	L	I
BD09.postF.L.3B11	Substitution	156	A	C	52	N	H
BD09.postF.L.3B3	Substitution	7	A	T	2	E	V
BD09.postF.L.3B3	Substitution	20	A	G	6	P	P
BD09.postF.L.3B3	Substitution	71	A	T	23	G	G
BD09.postF.L.3B3	Substitution	72	G	T	24	D	Y
BD09.postF.L.3B3	Substitution	95	T	G	31	A	A
BD09.postF.L.3B3	Substitution	131	G	A	43	V	V
BD09.postF.L.3B3	Substitution	146	A	G	48	Q	Q
BD09.postF.L.3B3	Substitution	149	T	C	49	D	D
BD09.postF.L.3B3	Substitution	151	G	A	50	S	N
BD09.postF.L.3C11	Substitution	17	G	A	5	Q	Q
BD09.postF.L.3C11	Substitution	27	G	C	9	V	L
BD09.postF.L.3C11	Substitution	57	A	C	19	I	L
BD09.postF.L.3C11	Substitution	60	A	C	20	T	P
BD09.postF.L.3C11	Substitution	78	T	G	26	L	V
BD09.postF.L.3C11	Substitution	83	G	A	27	G	G
BD09.postF.L.3C11	Substitution	84	G	C	28	D	H
BD09.postF.L.3C11	Substitution	89	A	G	29	K	K
BD09.postF.L.3C11	Substitution	94	C	T	31	A	V
BD09.postF.L.3C11	Substitution	95	T	C	31	A	V
BD09.postF.L.3C11	Substitution	97	G	C	32	C	S
BD09.postF.L.3C11	Substitution	98	C	G	32	C	S
BD09.postF.L.3C11	Substitution	106	A	G	35	Q	R
BD09.postF.L.3C11	Substitution	107	G	A	35	Q	R
BD09.postF.L.3C11	Substitution	112	A	G	37	K	R
BD09.postF.L.3C11	Substitution	116	A	C	38	P	P
BD09.postF.L.3C11	Substitution	121	A	T	40	Q	L
BD09.postF.L.3C11	Substitution	131	G	C	43	V	V
BD09.postF.L.3C11	Substitution	134	G	T	44	L	L
BD09.postF.L.3C11	Substitution	149	T	C	49	D	D
BD09.postF.L.3C11	Substitution	151	G	A	50	S	N
BD09.postF.L.3C11	Substitution	193	A	G	64	N	S
BD09.postF.L.3C11	Substitution	199	G	A	66	G	E
BD09.postF.L.3C11	Substitution	200	G	A	66	G	E
BD09.postF.L.3D2	Substitution	21	C	G	7	P	A
BD09.postF.L.3D2	Substitution	90	G	A	30	G	T
BD09.postF.L.3D2	Substitution	91	G	C	30	G	T
BD09.postF.L.3D2	Substitution	141	C	G	47	L	V
BD09.postF.L.3D2	Substitution	144	A	C	48	M	L
BD09.postF.L.3D2	Substitution	147	A	G	49	I	V
BD09.postF.L.3D2	Substitution	160	G	A	53	S	N
BD09.postF.L.3D2	Substitution	236	G	A	78	G	G
BD09.postF.L.3D7	Substitution	14	G	T	4	T	T
BD09.postF.L.3D7	Substitution	84	A	T	28	I	F
BD09.postF.L.3D7	Substitution	90	G	A	30	A	R
BD09.postF.L.3D7	Substitution	91	C	G	30	A	R
BD09.postF.L.3D7	Substitution	95	T	C	31	G	G
BD09.postF.L.3D7	Substitution	120	C	G	40	L	V
BD09.postF.L.3D7	Substitution	153	G	A	51	G	S
BD09.postF.L.3D7	Substitution	160	G	A	53	S	N
BD09.postF.L.3D7	Substitution	247	A	C	82	E	A
BD09.postF.L.3D7	Substitution	269	C	T	89	C	C
BD09.postF.L.3E10	Substitution	7	A	T	2	E	V
BD09.postF.L.3E10	Substitution	20	A	G	6	P	P
BD09.postF.L.3E10	Substitution	71	A	T	23	G	G
BD09.postF.L.3E10	Substitution	72	G	T	24	D	Y
BD09.postF.L.3E10	Substitution	95	T	G	31	A	A
BD09.postF.L.3E10	Substitution	131	G	A	43	V	V
BD09.postF.L.3E10	Substitution	146	A	G	48	Q	Q
BD09.postF.L.3E10	Substitution	149	T	C	49	D	D
BD09.postF.L.3E10	Substitution	151	G	A	50	S	N
BD09.postF.L.3E11	Substitution	14	G	T	4	T	T
BD09.postF.L.3E11	Substitution	65	C	T	21	C	C
BD09.postF.L.3E11	Substitution	84	A	T	28	I	F
BD09.postF.L.3E11	Substitution	90	G	A	30	A	R
BD09.postF.L.3E11	Substitution	91	C	G	30	A	R
BD09.postF.L.3E11	Substitution	95	T	C	31	G	G
BD09.postF.L.3E11	Substitution	104	A	C	34	V	V
BD09.postF.L.3E11	Substitution	153	G	A	51	G	S
BD09.postF.L.3E11	Substitution	160	G	A	53	S	N
BD09.postF.L.3E11	Substitution	167	G	A	55	R	R
BD09.postF.L.3E11	Substitution	176	G	C	58	G	G
BD09.postF.L.3E11	Substitution	180	C	T	60	P	S
BD09.postF.L.3E11	Substitution	247	A	C	82	E	A
BD09.postF.L.3F5	Substitution	14	G	T	4	T	T
BD09.postF.L.3F5	Substitution	65	C	T	21	C	C
BD09.postF.L.3F5	Substitution	84	A	T	28	I	F
BD09.postF.L.3F5	Substitution	90	G	A	30	A	R
BD09.postF.L.3F5	Substitution	91	C	G	30	A	R
BD09.postF.L.3F5	Substitution	95	T	C	31	G	G
BD09.postF.L.3F5	Substitution	104	A	C	34	V	V
BD09.postF.L.3F5	Substitution	153	G	A	51	G	S
BD09.postF.L.3F5	Substitution	160	G	A	53	S	N
BD09.postF.L.3F5	Substitution	167	G	A	55	R	R
BD09.postF.L.3F5	Substitution	176	G	C	58	G	G
BD09.postF.L.3F5	Substitution	180	C	T	60	P	S
BD09.postF.L.3F5	Substitution	247	A	C	82	E	A
BD09.postF.L.3F9	Substitution	14	G	T	4	T	T
BD09.postF.L.3F9	Substitution	48	A	G	16	R	G
BD09.postF.L.3F9	Substitution	92	A	T	30	A	A
BD09.postF.L.3F9	Substitution	99	G	A	33	D	N
BD09.postF.L.3F9	Substitution	119	G	A	39	Q	Q
BD09.postF.L.3F9	Substitution	123	C	T	41	P	S
BD09.postF.L.3F9	Substitution	144	C	A	48	L	I
BD09.postF.L.3F9	Substitution	160	G	C	53	S	T
BD09.postF.L.3F9	Substitution	167	G	C	55	R	R
BD09.postF.L.3F9	Substitution	212	C	T	70	T	T
BD09.postF.L.4C7	Substitution	21	C	G	7	P	A
BD09.postF.L.4C7	Substitution	80	T	G	26	S	R
BD09.postF.L.4C7	Substitution	91	G	C	30	G	A
BD09.postF.L.4C7	Substitution	96	A	G	32	N	D
BD09.postF.L.4C7	Substitution	100	A	G	33	Y	C
BD09.postF.L.4C7	Substitution	119	G	T	39	Q	H
BD09.postF.L.4C7	Substitution	139	A	G	46	K	R
BD09.postF.L.4C7	Substitution	160	G	C	53	S	T
BD09.postF.L.4C7	Substitution	179	C	A	59	V	V
BD09.postF.L.4C7	Substitution	254	G	A	84	E	E
BD09.postF.L.4C7	Substitution	256	C	G	85	A	G
BD09.postF.L.4C7	Substitution	263	T	C	87	Y	Y
BD09.postF.L.4C7	Substitution	265	A	T	88	Y	F
BD09.postF.L.4E4	Substitution	21	C	G	7	P	A
BD09.postF.L.4E4	Substitution	100	A	C	33	Y	S
BD09.postF.L.4E4	Substitution	120	C	T	40	H	F
BD09.postF.L.4E4	Substitution	121	A	T	40	H	F
BD09.postF.L.4E4	Substitution	160	G	A	53	S	N
BD09.postF.L.4E4	Substitution	248	G	C	82	E	D
BD09.postF.L.4E4	Substitution	266	C	T	88	Y	Y
