# Supplementary material for: Dataset of antibody variable region sequence features inferred from a respiratory syncytial virus fusion protein-specific B cell receptor repertoire induced by natural infection of a healthy adult
Source: Data Brief. 2020 Nov 4;33:106499. doi: 10.1016/j.dib.2020.106499 (PMC7666335; doi:10.1016/j.dib.2020.106499)
Supplement: Supplementary file 1 [file mmc1.zip › Supplementary_material/Supplementary_Table_4.xlsx]

## Sheet: pre F
ReadID	Isotype
BD09.preF.H.1A2	IgA
BD09.preF.H.1A4	IgM
BD09.preF.H.1A5	IgA
BD09.preF.H.1B4	IgA
BD09.preF.H.1B7	IgM
BD09.preF.H.1B8	IgG
BD09.preF.H.1C10	IgG
BD09.preF.H.1C2	IgG
BD09.preF.H.1C3	IgM
BD09.preF.H.1C8	IgG
BD09.preF.H.1D5	IgG
BD09.preF.H.1D6	IgA
BD09.preF.H.1D9	IgM
BD09.preF.H.1E11	IgA
BD09.preF.H.1E4	IgA
BD09.preF.H.1E6	IgG
BD09.preF.H.1F5	IgA
BD09.preF.H.1F8	IgG
BD09.preF.H.1G10	IgG
BD09.preF.H.1G4	IgA
BD09.preF.H.1G8	IgG
BD09.preF.H.1H6	IgG
BD09.preF.H.2A3	IgA
BD09.preF.H.2A5	IgG
BD09.preF.H.2A8	IgG
BD09.preF.H.2B10	IgM
BD09.preF.H.2B12	IgG
BD09.preF.H.2B4	IgA
BD09.preF.H.2B5	IgG
BD09.preF.H.2B7	IgA
BD09.preF.H.2B8	IgG
BD09.preF.H.2C10	IgG
BD09.preF.H.2C12	IgM
BD09.preF.H.2C7	IgM
BD09.preF.H.2C8	IgM
BD09.preF.H.2D2	IgG
BD09.preF.H.2D6	IgG
BD09.preF.H.2D8	IgG
BD09.preF.H.2E10	IgG
BD09.preF.H.2E3	IgG
BD09.preF.H.2E4	IgM
BD09.preF.H.2E5	IgG
BD09.preF.H.2E6	IgA
BD09.preF.H.2E7	IgG
BD09.preF.H.2E9	IgG
BD09.preF.H.2F4	IgA
BD09.preF.H.2F6	IgM
BD09.preF.H.2G11	IgG
BD09.preF.H.2G2	IgG
BD09.preF.H.2G5	IgM
BD09.preF.H.2H10	IgG
BD09.preF.H.2H3	IgM
BD09.preF.H.2H4	IgG
BD09.preF.H.2H6	IgA
BD09.preF.H.3A7	IgA
BD09.preF.H.3A8	IgM
BD09.preF.H.3B2	IgG
BD09.preF.H.3B3	IgA
BD09.preF.H.3B4	IgM
BD09.preF.H.3B5	IgG
BD09.preF.H.3B7	IgG
BD09.preF.H.3C10	IgG
BD09.preF.H.3C2	IgG
BD09.preF.H.3C3	IgA
BD09.preF.H.3D2	IgA
BD09.preF.H.3E11	IgG
BD09.preF.H.3E3	IgG
BD09.preF.H.3E8	IgG
BD09.preF.H.3E9	IgM
BD09.preF.H.3F10	IgM
BD09.preF.H.3F11	IgG
BD09.preF.H.3F2	IgA
BD09.preF.H.3F5	IgG
BD09.preF.H.3F7	IgA
BD09.preF.H.3F8	IgG
BD09.preF.H.3G1	IgA
BD09.preF.H.3G11	IgG
BD09.preF.H.3G2	IgG
BD09.preF.H.3G5	IgG
BD09.preF.H.3H6	IgG
BD09.preF.H.3H7	IgA
BD09.preF.H.3H8	IgM
BD09.preF.H.4A11	IgG
BD09.preF.H.4B10	IgG
BD09.preF.H.4B12	IgM
BD09.preF.H.4B2	IgM
BD09.preF.H.4B3	IgG
BD09.preF.H.4B4	IgA
BD09.preF.H.4B6	IgM
BD09.preF.H.4C10	IgA
BD09.preF.H.4C11	IgM
BD09.preF.H.4C12	IgA
BD09.preF.H.4C2	IgG
BD09.preF.H.4C7	IgA
BD09.preF.H.4C8	IgM
BD09.preF.H.4C9	IgG
BD09.preF.H.4D9	IgM
BD09.preF.H.4E10	IgG
BD09.preF.H.4E3	IgA
BD09.preF.H.4E4	IgM
BD09.preF.H.4E6	IgM
BD09.preF.H.4F11	IgG
BD09.preF.H.4F5	IgM
BD09.preF.H.4G10	IgG
BD09.preF.H.4G11	IgA
BD09.preF.H.4G2	IgA
BD09.preF.H.4G3	IgG
BD09.preF.H.4G4	IgA
BD09.preF.H.4G5	IgG
BD09.preF.H.4G9	IgG
BD09.preF.H.5A6	IgM
BD09.preF.H.5A8	IgA
BD09.preF.H.5B11	IgM
BD09.preF.H.5B2	IgG
BD09.preF.H.5B4	IgA
BD09.preF.H.5B5	IgA
BD09.preF.H.5B6	IgG
BD09.preF.H.5B7	IgG
BD09.preF.H.5B9	IgA
BD09.preF.H.5C10	IgG
BD09.preF.H.5C2	IgG
BD09.preF.H.5C3	IgM
BD09.preF.H.5C7	IgA
BD09.preF.H.5C8	IgG
BD09.preF.H.5C9	IgA
BD09.preF.H.5D10	IgG
BD09.preF.H.5D5	IgM
BD09.preF.H.5E10	IgG
BD09.preF.H.5E12	IgA
BD09.preF.H.5E5	IgG
BD09.preF.H.5E6	IgM
BD09.preF.H.5F11	IgG
BD09.preF.H.5F12	IgM
BD09.preF.H.5F5	IgA
BD09.preF.H.5F6	IgG
BD09.preF.H.5F8	IgG
BD09.preF.H.5F9	IgA
BD09.preF.H.5G10	IgG
BD09.preF.H.5G3	IgM
BD09.preF.H.5G8	IgG
BD09.preF.H.5H11	IgA
BD09.preF.H.5H8	IgA
BD09.preF.H.6A5	IgG
BD09.preF.H.6B6	IgG
BD09.preF.H.6C1	IgA
BD09.preF.H.6C3	IgG
BD09.preF.H.6C4	IgM
BD09.preF.H.6C6	IgG
BD09.preF.H.6C7	IgG
BD09.preF.H.6C8	IgA
BD09.preF.H.6C9	IgM
BD09.preF.H.6D10	IgG
BD09.preF.H.6D3	IgA
BD09.preF.H.6D5	IgG
BD09.preF.H.6D7	IgA

## Sheet: post F
ReadID	Isotype
BD09.postF.H.1B12	IgG
BD09.postF.H.1C12	IgM
BD09.postF.H.1C2	IgA
BD09.postF.H.1C5	IgM
BD09.postF.H.1C7	IgM
BD09.postF.H.1D3	IgG
BD09.postF.H.1D4	IgM
BD09.postF.H.1D5	IgA
BD09.postF.H.1D8	IgM
BD09.postF.H.1E2	IgG
BD09.postF.H.1E3	IgM
BD09.postF.H.1E5	IgG
BD09.postF.H.1E8	IgG
BD09.postF.H.1E9	IgM
BD09.postF.H.1F10	IgM
BD09.postF.H.1F4	IgA
BD09.postF.H.1F5	IgG
BD09.postF.H.1F8	IgM
BD09.postF.H.1G4	IgG
BD09.postF.H.1G5	IgM
BD09.postF.H.1G7	IgA
BD09.postF.H.1H2	IgM
BD09.postF.H.2A9	IgG
BD09.postF.H.2B1	IgG
BD09.postF.H.2B3	IgA
BD09.postF.H.2B5	IgM
BD09.postF.H.2B6	IgM
BD09.postF.H.2B8	IgM
BD09.postF.H.2B9	IgG
BD09.postF.H.2C10	IgA
BD09.postF.H.2C2	IgM
BD09.postF.H.2C3	IgM
BD09.postF.H.2C6	IgG
BD09.postF.H.2D11	IgA
BD09.postF.H.2D2	IgG
BD09.postF.H.2D6	IgA
BD09.postF.H.2D7	IgM
BD09.postF.H.2D9	IgA
BD09.postF.H.2E11	IgM
BD09.postF.H.2E4	IgG
BD09.postF.H.2E5	IgM
BD09.postF.H.2E6	IgM
BD09.postF.H.2E9	IgG
BD09.postF.H.2F3	IgA
BD09.postF.H.2F5	IgG
BD09.postF.H.2F6	IgM
BD09.postF.H.2F7	IgM
BD09.postF.H.2F8	IgG
BD09.postF.H.2G1	IgM
BD09.postF.H.2G11	IgM
BD09.postF.H.2G4	IgG
BD09.postF.H.2G6	IgM
BD09.postF.H.2G7	IgM
BD09.postF.H.2G9	IgA
BD09.postF.H.3A11	IgM
BD09.postF.H.3A3	IgM
BD09.postF.H.3A4	IgM
BD09.postF.H.3A9	IgA
BD09.postF.H.3B10	IgG
BD09.postF.H.3B11	IgG
BD09.postF.H.3B12	IgG
BD09.postF.H.3B3	IgA
BD09.postF.H.3B4	IgM
BD09.postF.H.3B6	IgM
BD09.postF.H.3B9	IgM
BD09.postF.H.3C11	IgA
BD09.postF.H.3C2	IgM
BD09.postF.H.3C3	IgM
BD09.postF.H.3D1	IgA
BD09.postF.H.3D11	IgG
BD09.postF.H.3D12	IgM
BD09.postF.H.3D2	IgM
BD09.postF.H.3D3	IgG
BD09.postF.H.3D4	IgM
BD09.postF.H.3D6	IgM
BD09.postF.H.3D7	IgG
BD09.postF.H.3E1	IgM
BD09.postF.H.3E10	IgA
BD09.postF.H.3E11	IgG
BD09.postF.H.3E12	IgM
BD09.postF.H.3E2	IgG
BD09.postF.H.3E3	IgM
BD09.postF.H.3E5	IgG
BD09.postF.H.3E8	IgG
BD09.postF.H.3F1	IgM
BD09.postF.H.3F11	IgM
BD09.postF.H.3F2	IgM
BD09.postF.H.3F3	IgM
BD09.postF.H.3F4	IgG
BD09.postF.H.3F5	IgG
BD09.postF.H.3F9	IgG
BD09.postF.H.3G1	IgM
BD09.postF.H.3G12	IgM
BD09.postF.H.3G2	IgG
BD09.postF.H.3G3	IgM
BD09.postF.H.3G5	IgM
BD09.postF.H.3G6	IgM
BD09.postF.H.3G7	IgM
BD09.postF.H.3G8	IgM
BD09.postF.H.3G9	IgM
BD09.postF.H.3H11	IgM
BD09.postF.H.3H12	IgM
BD09.postF.H.3H2	IgM
BD09.postF.H.3H3	IgM
BD09.postF.H.4A8	IgG
BD09.postF.H.4B1	IgM
BD09.postF.H.4B10	IgM
BD09.postF.H.4B11	IgM
BD09.postF.H.4B12	IgM
BD09.postF.H.4B2	IgG
BD09.postF.H.4B3	IgG
BD09.postF.H.4B4	IgA
BD09.postF.H.4B6	IgA
BD09.postF.H.4B8	IgG
BD09.postF.H.4C11	IgA
BD09.postF.H.4C3	IgM
BD09.postF.H.4C4	IgG
BD09.postF.H.4C6	IgA
BD09.postF.H.4C7	IgM
BD09.postF.H.4C8	IgG
BD09.postF.H.4D11	IgG
BD09.postF.H.4D3	IgM
BD09.postF.H.4D4	IgM
BD09.postF.H.4D5	IgM
BD09.postF.H.4D6	IgG
BD09.postF.H.4D9	IgM
BD09.postF.H.4E10	IgM
BD09.postF.H.4E11	IgM
BD09.postF.H.4E2	IgM
BD09.postF.H.4E4	IgA
BD09.postF.H.4E6	IgG
BD09.postF.H.4E7	IgM
BD09.postF.H.4E9	IgA
BD09.postF.H.4F11	IgM
BD09.postF.H.4F2	IgA
BD09.postF.H.4F4	IgM
BD09.postF.H.4F5	IgM
BD09.postF.H.4F7	IgG
BD09.postF.H.4F8	IgG
BD09.postF.H.4G11	IgM
BD09.postF.H.4G2	IgG
BD09.postF.H.4G7	IgM
BD09.postF.H.4G9	IgA
BD09.postF.H.4H11	IgG
BD09.postF.H.5A10	IgM
BD09.postF.H.5A12	IgG
BD09.postF.H.5A5	IgM
BD09.postF.H.5A7	IgM
BD09.postF.H.5B1	IgM
BD09.postF.H.5B10	IgG
BD09.postF.H.5B2	IgM
BD09.postF.H.5B3	IgM
BD09.postF.H.5B4	IgM
BD09.postF.H.5B5	IgM
BD09.postF.H.5B6	IgG
BD09.postF.H.5B8	IgM
BD09.postF.H.5C10	IgG
BD09.postF.H.5C4	IgG
BD09.postF.H.5C6	IgG
BD09.postF.H.5C7	IgG
BD09.postF.H.5D1	IgM
BD09.postF.H.5D12	IgA
BD09.postF.H.5D2	IgG
BD09.postF.H.5D5	IgA
BD09.postF.H.5D7	IgM
BD09.postF.H.5D8	IgM
BD09.postF.H.5D9	IgM
