# Supplementary material for: Dataset of antibody variable region sequence features inferred from a respiratory syncytial virus fusion protein-specific B cell receptor repertoire induced by natural infection of a healthy adult
Source: Data Brief. 2020 Nov 4;33:106499. doi: 10.1016/j.dib.2020.106499 (PMC7666335; doi:10.1016/j.dib.2020.106499)
Supplement: Supplementary file 1 [file mmc1.zip › Supplementary_material/Supplementary_Table_5.xlsx]

## Sheet: Sheet1
Type	ID	Observed_CDR_R	Observed_CDR_S	Observed_FWR_R	Observed_FWR_S	Expected_CDR_R	Expected_CDR_S	Expected_FWR_R	Expected_FWR_S	Focused_Sigma_CDR	Focused_CIlower_CDR	Focused_CIupper_CDR	Focused_Sigma_FWR	Focused_CIlower_FWR	Focused_CIupper_FWR	Focused_P_CDR	Focused_P_FWR
Group	BD09.postF.IgM	NA	NA	NA	NA	NA	NA	NA	NA	0.167	-0.03	0.33	-0.595	-0.78	-0.44	0.0338	-4.84e-11
Germline	IGHV1-2*02	NA	NA	NA	NA	NA	NA	NA	NA	0.558	-1	2.09	0.08	-1.1	1.4	0.231	0.467
Sequence	BD09.postF.H.1G5	3	0	9	3	0.139	0.049	0.619	0.194	0.558	-1	2.09	0.08	-1.1	1.4	0.231	0.467
Germline	IGHV1-46*01	NA	NA	NA	NA	NA	NA	NA	NA	0.733	0.27	1.18	-0.304	-0.75	0.13	0.000602	-0.0868
Sequence	BD09.postF.H.1C12	8	1	16	5	0.174	0.053	0.582	0.191	0.611	-0.42	1.65	0.0668	-0.82	1.01	0.119	0.455
Sequence	BD09.postF.H.1D4	11	1	9	5	0.174	0.053	0.582	0.191	0.915	-0.04	1.91	-0.485	-1.49	0.54	0.0282	-0.169
Sequence	BD09.postF.H.3C3	11	1	11	5	0.174	0.053	0.582	0.191	0.915	-0.04	1.91	-0.293	-1.25	0.7	0.0282	-0.269
Sequence	BD09.postF.H.4B12	8	1	8	5	0.174	0.053	0.582	0.191	0.611	-0.42	1.65	-0.597	-1.63	0.44	0.119	-0.126
Sequence	BD09.postF.H.5D1	8	1	12	5	0.174	0.053	0.582	0.191	0.611	-0.42	1.65	-0.21	-1.15	0.77	0.119	-0.323
Germline	IGHV1-46*02	NA	NA	NA	NA	NA	NA	NA	NA	-0.648	-1.83	0.38	-0.78	-1.6	0.02	-0.118	-0.0291
Sequence	BD09.postF.H.3G5	4	4	12	7	0.18	0.054	0.577	0.189	-0.648	-1.83	0.38	-0.78	-1.6	0.02	-0.118	-0.0291
Germline	IGHV3-15*01	NA	NA	NA	NA	NA	NA	NA	NA	-0.147	-0.92	0.57	-0.816	-1.48	-0.18	-0.35	-0.00726
Sequence	BD09.postF.H.1E3	3	1	6	3	0.186	0.033	0.574	0.208	-0.0053	-1.5	1.4	-0.494	-1.71	0.75	0.497	-0.207
Sequence	BD09.postF.H.3D2	6	3	5	7	0.186	0.033	0.574	0.208	-0.225	-1.26	0.72	-1.52	-2.63	-0.53	-0.33	-0.00136
Sequence	BD09.postF.H.4G11	3	1	8	4	0.186	0.033	0.574	0.208	-0.211	-1.66	1.11	-0.429	-1.51	0.68	-0.387	-0.213
Germline	IGHV3-21*01	NA	NA	NA	NA	NA	NA	NA	NA	2.45	-0.38	7.07	1.75	-1.45	7.01	0.0513	0.192
Sequence	BD09.postF.H.3A3	3	0	2	0	0.27	0.051	0.488	0.19	2.45	-0.38	7.07	1.75	-1.45	7.01	0.0513	0.192
Germline	IGHV3-23*04	NA	NA	NA	NA	NA	NA	NA	NA	-0.201	-0.56	0.12	-1.11	-1.53	-0.77	-0.118	-1.22e-10
Sequence	BD09.postF.H.1C7	3	0	3	3	0.2	0.054	0.548	0.198	0.231	-1.33	1.76	-0.776	-2.34	0.76	0.38	-0.154
Sequence	BD09.postF.H.1F10	1	2	2	1	0.2	0.054	0.548	0.198	-0.731	-3.03	1.15	-1.14	-2.93	0.5	-0.243	-0.0867
Sequence	BD09.postF.H.1H2	3	1	3	2	0.2	0.054	0.548	0.198	0.231	-1.33	1.76	-0.776	-2.34	0.76	0.38	-0.154
Sequence	BD09.postF.H.2B5	2	2	2	3	0.2	0.054	0.548	0.198	-0.599	-2.28	0.84	-1.61	-3.28	-0.17	-0.222	-0.0147
Sequence	BD09.postF.H.2B8	6	1	8	3	0.2	0.054	0.548	0.198	0.608	-0.61	1.86	-0.128	-1.26	1.07	0.16	-0.401
Sequence	BD09.postF.H.2C3	3	0	3	3	0.2	0.054	0.548	0.198	0.231	-1.33	1.76	-0.776	-2.34	0.76	0.38	-0.154
Sequence	BD09.postF.H.2F6	3	0	3	3	0.2	0.054	0.548	0.198	0.231	-1.33	1.76	-0.776	-2.34	0.76	0.38	-0.154
Sequence	BD09.postF.H.2F7	3	0	3	3	0.2	0.054	0.548	0.198	0.231	-1.33	1.76	-0.776	-2.34	0.76	0.38	-0.154
Sequence	BD09.postF.H.2G1	8	6	11	11	0.2	0.054	0.548	0.198	-0.493	-1.36	0.29	-1.2	-1.98	-0.47	-0.116	-0.000691
Sequence	BD09.postF.H.2G11	1	2	4	2	0.2	0.054	0.548	0.198	-0.979	-3.2	0.78	-0.776	-2.14	0.56	-0.155	-0.123
Sequence	BD09.postF.H.2G6	2	2	2	3	0.2	0.054	0.548	0.198	-0.599	-2.28	0.84	-1.61	-3.28	-0.17	-0.222	-0.0147
Sequence	BD09.postF.H.3B4	8	4	8	11	0.2	0.054	0.548	0.198	-0.372	-1.26	0.43	-1.38	-2.26	-0.57	-0.192	-0.000432
Sequence	BD09.postF.H.3B6	5	1	9	3	0.2	0.054	0.548	0.198	0.438	-0.84	1.72	-0.0172	-1.12	1.16	0.246	-0.475
Sequence	BD09.postF.H.3B9	2	2	2	3	0.2	0.054	0.548	0.198	-0.599	-2.28	0.84	-1.61	-3.28	-0.17	-0.222	-0.0147
Sequence	BD09.postF.H.3C2	3	0	3	3	0.2	0.054	0.548	0.198	0.231	-1.33	1.76	-0.776	-2.34	0.76	0.38	-0.154
Sequence	BD09.postF.H.3G12	1	2	2	1	0.2	0.054	0.548	0.198	-0.731	-3.03	1.15	-1.14	-2.93	0.5	-0.243	-0.0867
Sequence	BD09.postF.H.3G3	2	2	2	3	0.2	0.054	0.548	0.198	-0.599	-2.28	0.84	-1.61	-3.28	-0.17	-0.222	-0.0147
Sequence	BD09.postF.H.3H12	1	2	2	1	0.2	0.054	0.548	0.198	-0.731	-3.03	1.15	-1.14	-2.93	0.5	-0.243	-0.0867
Sequence	BD09.postF.H.3H3	1	0	0	1	0.2	0.054	0.548	0.198	0.231	-2.46	2.89	-3.22	-10.2	0.96	0.425	-0.0769
Sequence	BD09.postF.H.4D5	7	1	4	4	0.2	0.054	0.548	0.198	0.547	-0.57	1.68	-0.983	-2.3	0.26	0.164	-0.0613
Sequence	BD09.postF.H.4E11	8	4	8	11	0.2	0.054	0.548	0.198	-0.372	-1.26	0.43	-1.38	-2.26	-0.57	-0.192	-0.000432
Sequence	BD09.postF.H.4E2	3	0	3	3	0.2	0.054	0.548	0.198	0.231	-1.33	1.76	-0.776	-2.34	0.76	0.38	-0.154
Sequence	BD09.postF.H.5B2	1	2	2	1	0.2	0.054	0.548	0.198	-0.731	-3.03	1.15	-1.14	-2.93	0.5	-0.243	-0.0867
Sequence	BD09.postF.H.5D7	1	2	2	1	0.2	0.054	0.548	0.198	-0.731	-3.03	1.15	-1.14	-2.93	0.5	-0.243	-0.0867
Germline	IGHV3-30*03	NA	NA	NA	NA	NA	NA	NA	NA	1.31	0.6	2.07	0.266	-0.46	1.04	4.65e-05	0.247
Sequence	BD09.postF.H.2B6	5	0	4	1	0.213	0.047	0.543	0.198	1.54	-0.16	3.68	0.414	-1.37	2.6	0.0379	0.356
Sequence	BD09.postF.H.2G7	7	1	8	6	0.213	0.047	0.543	0.198	0.142	-0.9	1.15	-0.669	-1.67	0.32	0.391	-0.0913
Sequence	BD09.postF.H.4B10	5	0	5	1	0.213	0.047	0.543	0.198	1.54	-0.16	3.68	0.607	-1.1	2.74	0.0379	0.274
Sequence	BD09.postF.H.4G7	5	0	4	1	0.213	0.047	0.543	0.198	1.54	-0.16	3.68	0.414	-1.37	2.6	0.0379	0.356
Sequence	BD09.postF.H.5A5	5	0	4	1	0.213	0.047	0.543	0.198	1.54	-0.16	3.68	0.414	-1.37	2.6	0.0379	0.356
Sequence	BD09.postF.H.5B5	5	0	4	1	0.213	0.047	0.543	0.198	1.54	-0.16	3.68	0.414	-1.37	2.6	0.0379	0.356
Germline	IGHV3-48*01	NA	NA	NA	NA	NA	NA	NA	NA	0.287	-0.7	1.28	-1.02	-2.21	0.11	0.284	-0.0392
Sequence	BD09.postF.H.1D8	5	0	2	2	0.256	0.046	0.515	0.183	0.718	-0.75	2.36	-0.812	-2.71	1.06	0.176	-0.187
Sequence	BD09.postF.H.4B1	2	1	2	1	0.256	0.046	0.515	0.183	-0.112	-2.01	1.76	-0.812	-2.71	1.06	-0.451	-0.187
Sequence	BD09.postF.H.4F5	3	0	1	2	0.256	0.046	0.515	0.183	0.254	-1.42	2.01	-1.42	-3.85	0.68	0.388	-0.0932
Germline	IGHV3-7*01	NA	NA	NA	NA	NA	NA	NA	NA	0.0777	-1.46	1.57	0.0436	-1.04	1.27	0.456	0.49
Sequence	BD09.postF.H.3A4	1	0	4	1	0.198	0.047	0.557	0.198	0.21	-2.48	2.87	0.388	-1.4	2.58	0.432	0.367
Sequence	BD09.postF.H.5B1	3	1	7	3	0.198	0.047	0.557	0.198	-0.0541	-1.55	1.35	-0.301	-1.47	0.92	-0.475	-0.299
Germline	IGHV3-7*03	NA	NA	NA	NA	NA	NA	NA	NA	0.468	0	0.91	-0.16	-0.59	0.25	0.0207	-0.225
Sequence	BD09.postF.H.1C5	4	0	6	3	0.2	0.048	0.554	0.198	0.468	-0.96	1.93	-0.174	-1.46	1.21	0.258	-0.384
Sequence	BD09.postF.H.1E9	4	0	6	3	0.2	0.048	0.554	0.198	0.468	-0.96	1.93	-0.174	-1.46	1.21	0.258	-0.384
Sequence	BD09.postF.H.2C2	4	0	6	3	0.2	0.048	0.554	0.198	0.468	-0.96	1.93	-0.174	-1.46	1.21	0.258	-0.384
Sequence	BD09.postF.H.2D7	4	0	6	3	0.2	0.048	0.554	0.198	0.468	-0.96	1.93	-0.174	-1.46	1.21	0.258	-0.384
Sequence	BD09.postF.H.3D4	4	0	6	3	0.2	0.048	0.554	0.198	0.468	-0.96	1.93	-0.174	-1.46	1.21	0.258	-0.384
Sequence	BD09.postF.H.3E1	4	0	6	3	0.2	0.048	0.554	0.198	0.468	-0.96	1.93	-0.174	-1.46	1.21	0.258	-0.384
Sequence	BD09.postF.H.3G7	4	0	7	3	0.2	0.048	0.554	0.198	0.468	-0.96	1.93	-0.0305	-1.28	1.33	0.258	-0.466
Sequence	BD09.postF.H.3H11	4	0	6	3	0.2	0.048	0.554	0.198	0.468	-0.96	1.93	-0.174	-1.46	1.21	0.258	-0.384
Sequence	BD09.postF.H.4B11	4	0	6	3	0.2	0.048	0.554	0.198	0.468	-0.96	1.93	-0.174	-1.46	1.21	0.258	-0.384
Sequence	BD09.postF.H.5A10	4	0	6	3	0.2	0.048	0.554	0.198	0.468	-0.96	1.93	-0.174	-1.46	1.21	0.258	-0.384
Germline	IGHV3-73*01	NA	NA	NA	NA	NA	NA	NA	NA	0.393	-0.29	1.05	-0.99	-1.68	-0.32	0.12	-0.0025
Sequence	BD09.postF.H.3D12	7	0	4	4	0.184	0.054	0.581	0.181	0.765	-0.4	1.99	-0.906	-2.27	0.43	0.0973	-0.089
Sequence	BD09.postF.H.4C3	2	0	4	2	0.184	0.054	0.581	0.181	0.243	-1.66	2.11	-0.279	-1.83	1.41	0.394	-0.35
Sequence	BD09.postF.H.4E7	7	1	4	4	0.184	0.054	0.581	0.181	0.559	-0.55	1.69	-1.11	-2.43	0.13	0.159	-0.0406
Sequence	BD09.postF.H.5B3	7	3	4	6	0.184	0.054	0.581	0.181	0.00486	-0.99	0.95	-1.66	-2.88	-0.59	0.492	-0.00119
Germline	IGHV3-74*02	NA	NA	NA	NA	NA	NA	NA	NA	0.351	-0.05	0.73	-0.444	-0.86	-0.05	0.0362	-0.0154
Sequence	BD09.postF.H.1F8	8	1	10	5	0.206	0.047	0.546	0.201	0.455	-0.58	1.49	-0.307	-1.29	0.7	0.191	-0.264
Sequence	BD09.postF.H.3A11	8	2	10	5	0.206	0.047	0.546	0.201	0.31	-0.69	1.3	-0.452	-1.4	0.5	0.267	-0.171
Sequence	BD09.postF.H.3E12	8	1	11	5	0.206	0.047	0.546	0.201	0.455	-0.58	1.49	-0.216	-1.17	0.78	0.191	-0.322
Sequence	BD09.postF.H.3E3	8	1	11	5	0.206	0.047	0.546	0.201	0.455	-0.58	1.49	-0.216	-1.17	0.78	0.191	-0.322
Sequence	BD09.postF.H.3F2	8	1	13	7	0.206	0.047	0.546	0.201	0.184	-0.8	1.13	-0.326	-1.19	0.55	0.351	-0.225
Sequence	BD09.postF.H.3F3	7	2	7	5	0.206	0.047	0.546	0.201	0.184	-0.86	1.2	-0.791	-1.83	0.22	0.36	-0.0634
Sequence	BD09.postF.H.4D3	8	1	10	5	0.206	0.047	0.546	0.201	0.455	-0.58	1.49	-0.307	-1.29	0.7	0.191	-0.264
Sequence	BD09.postF.H.4D4	2	2	5	2	0.206	0.047	0.546	0.201	-0.443	-2.17	1.08	-0.584	-1.86	0.7	-0.296	-0.178
Sequence	BD09.postF.H.4F4	3	0	1	1	0.206	0.047	0.546	0.201	1.15	-0.77	3.41	-0.791	-3.48	1.87	0.126	-0.262
Sequence	BD09.postF.H.5B4	8	2	10	5	0.206	0.047	0.546	0.201	0.31	-0.69	1.3	-0.452	-1.4	0.5	0.267	-0.171
Germline	IGHV3-74*03	NA	NA	NA	NA	NA	NA	NA	NA	-0.753	-2.4	0.63	-1.1	-2.38	0.08	-0.156	-0.0349
Sequence	BD09.postF.H.5B8	2	2	4	4	0.203	0.046	0.537	0.213	-0.753	-2.4	0.63	-1.1	-2.38	0.08	-0.156	-0.0349
Germline	IGHV3-9*01	NA	NA	NA	NA	NA	NA	NA	NA	0.475	-0.51	1.47	-0.154	-1.03	0.76	0.169	-0.356
Sequence	BD09.postF.H.3D6	3	1	5	1	0.196	0.044	0.585	0.175	0.475	-1.2	2.23	-0.154	-1.62	1.49	0.29	-0.402
Sequence	BD09.postF.H.3H2	3	1	5	1	0.196	0.044	0.585	0.175	0.475	-1.2	2.23	-0.154	-1.62	1.49	0.29	-0.402
Sequence	BD09.postF.H.5D9	3	1	5	1	0.196	0.044	0.585	0.175	0.475	-1.2	2.23	-0.154	-1.62	1.49	0.29	-0.402
Germline	IGHV4-39*01	NA	NA	NA	NA	NA	NA	NA	NA	-0.114	-2.56	1.54	0.0649	-0.98	1.19	0.494	0.465
Sequence	BD09.postF.H.3F1	0	1	5	0	0.235	0.05	0.508	0.207	-2.36	-9.39	1.82	0.718	-0.99	2.85	-0.174	0.231
Sequence	BD09.postF.H.5A7	4	0	4	1	0.235	0.05	0.508	0.207	1.3	-0.49	3.49	0.526	-1.26	2.72	0.0816	0.311
Sequence	BD09.postF.H.5D8	6	1	2	2	0.235	0.05	0.508	0.207	0.725	-0.56	2.11	-1.05	-2.84	0.6	0.136	-0.105
Germline	IGHV4-4*07	NA	NA	NA	NA	NA	NA	NA	NA	-0.744	-1.46	-0.11	-1.16	-1.73	-0.63	-0.0112	-1.12e-05
Sequence	BD09.postF.H.3F11	2	2	4	4	0.195	0.046	0.547	0.212	-0.716	-2.36	0.67	-1.13	-2.41	0.06	-0.169	-0.032
Sequence	BD09.postF.H.3G8	2	2	4	5	0.195	0.046	0.547	0.212	-0.857	-2.47	0.48	-1.27	-2.52	-0.13	-0.116	-0.0149
Sequence	BD09.postF.H.3G9	2	2	4	4	0.195	0.046	0.547	0.212	-0.716	-2.36	0.67	-1.13	-2.41	0.06	-0.169	-0.032
Sequence	BD09.postF.H.4D9	2	2	4	4	0.195	0.046	0.547	0.212	-0.716	-2.36	0.67	-1.13	-2.41	0.06	-0.169	-0.032
Sequence	BD09.postF.H.4E10	2	2	4	4	0.195	0.046	0.547	0.212	-0.716	-2.36	0.67	-1.13	-2.41	0.06	-0.169	-0.032
Germline	IGHV4-59*01	NA	NA	NA	NA	NA	NA	NA	NA	-0.2	-1.41	0.89	-0.507	-1.4	0.38	-0.372	-0.129
Sequence	BD09.postF.H.2E5	3	0	3	6	0.18	0.045	0.547	0.229	-0.219	-1.63	1.04	-1.33	-2.74	-0.07	-0.381	-0.0199
Sequence	BD09.postF.H.3G1	1	0	3	2	0.18	0.045	0.547	0.229	-0.19	-2.62	1.92	-0.326	-2	1.43	-0.447	-0.34
Sequence	BD09.postF.H.4F11	1	2	5	0	0.18	0.045	0.547	0.229	-0.19	-2.62	1.92	0.138	-1.33	1.78	-0.447	0.446
Germline	IGHV4-59*02	NA	NA	NA	NA	NA	NA	NA	NA	0.71	-0.72	2.17	-0.431	-1.86	1.03	0.161	-0.269
Sequence	BD09.postF.H.2E11	4	0	4	3	0.176	0.045	0.55	0.23	0.71	-0.72	2.17	-0.431	-1.86	1.03	0.161	-0.269
Germline	IGHV4-59*03	NA	NA	NA	NA	NA	NA	NA	NA	-1.38	-3.45	0.16	-1.95	-3.54	-0.64	-0.0438	-0.00137
Sequence	BD09.postF.H.3G6	1	1	2	7	0.179	0.045	0.546	0.23	-1.38	-3.45	0.16	-1.95	-3.54	-0.64	-0.0438	-0.00137
Germline	IGHV6-1*01	NA	NA	NA	NA	NA	NA	NA	NA	0.0571	-0.83	0.89	-0.49	-1.21	0.23	0.442	-0.0892
Sequence	BD09.postF.H.2E6	3	1	9	3	0.174	0.042	0.565	0.218	0.14	-1.35	1.54	-0.0151	-1.12	1.17	0.416	-0.476
Sequence	BD09.postF.H.4C7	7	3	9	8	0.174	0.042	0.565	0.218	-0.0262	-0.99	0.87	-0.966	-1.86	-0.12	-0.484	-0.0137
Group	BD09.preF.IgM	NA	NA	NA	NA	NA	NA	NA	NA	-0.0454	-0.45	0.29	-0.648	-0.94	-0.39	-0.416	-1.94e-06
Germline	IGHV1-18*04	NA	NA	NA	NA	NA	NA	NA	NA	0.161	-0.93	1.2	-1.42	-2.67	-0.28	0.379	-0.00771
Sequence	BD09.preF.H.2C12	6	1	4	6	0.176	0.055	0.585	0.184	0.161	-0.93	1.2	-1.42	-2.67	-0.28	0.379	-0.00771
Germline	IGHV1-2*02	NA	NA	NA	NA	NA	NA	NA	NA	1.55	0.14	3.17	0.617	-0.65	2.14	0.0138	0.19
Sequence	BD09.preF.H.3B4	6	0	11	2	0.139	0.049	0.619	0.194	1.55	0.14	3.17	0.617	-0.65	2.14	0.0138	0.19
Germline	IGHV1-46*01	NA	NA	NA	NA	NA	NA	NA	NA	0.655	-0.46	1.78	-0.0407	-1.03	1.01	0.12	-0.455
Sequence	BD09.preF.H.5F12	7	1	12	4	0.174	0.053	0.582	0.191	0.655	-0.46	1.78	-0.0407	-1.03	1.01	0.12	-0.455
Germline	IGHV1-46*03	NA	NA	NA	NA	NA	NA	NA	NA	0.717	-0.5	1.96	-0.11	-1.21	1.07	0.12	-0.411
Sequence	BD09.preF.H.5C3	6	1	9	3	0.174	0.053	0.582	0.191	0.717	-0.5	1.96	-0.11	-1.21	1.07	0.12	-0.411
Germline	IGHV1-69*06	NA	NA	NA	NA	NA	NA	NA	NA	-0.213	-1.22	0.7	-1.04	-1.92	-0.21	-0.336	-0.00746
Sequence	BD09.preF.H.3H8	6	3	9	9	0.169	0.056	0.567	0.208	-0.213	-1.22	0.7	-1.04	-1.92	-0.21	-0.336	-0.00746
Germline	IGHV2-5*09	NA	NA	NA	NA	NA	NA	NA	NA	-1.28	-4.03	0.63	-0.606	-1.8	0.56	-0.115	-0.149
Sequence	BD09.preF.H.4B2	0	0	5	3	0.177	0.049	0.561	0.213	-2.16	-6.82	0.63	-0.293	-1.64	1.12	-0.0837	-0.326
Sequence	BD09.preF.H.4E6	2	0	2	2	0.177	0.049	0.561	0.213	0.393	-1.51	2.26	-0.763	-2.66	1.11	0.332	-0.202
Sequence	BD09.preF.H.5D5	0	0	1	1	0.177	0.049	0.561	0.213	-2.06	-9.08	2.13	-0.763	-3.46	1.9	-0.221	-0.27
Germline	IGHV2-70*11	NA	NA	NA	NA	NA	NA	NA	NA	-2.15	-9.17	2.04	-0.225	-2.36	2.17	-0.207	-0.399
Sequence	BD09.preF.H.3F10	0	0	2	1	0.183	0.044	0.57	0.203	-2.15	-9.17	2.04	-0.225	-2.36	2.17	-0.207	-0.399
Germline	IGHV3-21*01	NA	NA	NA	NA	NA	NA	NA	NA	NA	NA	NA	NA	NA	NA	NA	NA
Sequence	BD09.preF.H.2B10	0	0	0	0	0.27	0.051	0.488	0.19	NA	NA	NA	NA	NA	NA	NA	NA
Germline	IGHV3-23*04	NA	NA	NA	NA	NA	NA	NA	NA	-0.332	-0.89	0.16	-0.988	-1.47	-0.55	-0.101	-8.73e-06
Sequence	BD09.preF.H.1A4	1	0	2	4	0.2	0.054	0.548	0.198	-0.979	-3.2	0.78	-1.4	-3.12	0.12	-0.155	-0.0363
Sequence	BD09.preF.H.1B7	5	1	4	2	0.2	0.054	0.548	0.198	0.701	-0.65	2.12	-0.512	-1.95	0.95	0.153	-0.234
Sequence	BD09.preF.H.2C8	1	2	2	1	0.2	0.054	0.548	0.198	-0.731	-3.03	1.15	-1.14	-2.93	0.5	-0.243	-0.0867
Sequence	BD09.preF.H.2F6	6	3	8	5	0.2	0.054	0.548	0.198	-0.0404	-1.11	0.97	-0.776	-1.76	0.17	-0.473	-0.0553
Sequence	BD09.preF.H.2G5	2	2	2	3	0.2	0.054	0.548	0.198	-0.599	-2.28	0.84	-1.61	-3.28	-0.17	-0.222	-0.0147
Sequence	BD09.preF.H.3E9	4	0	4	4	0.2	0.054	0.548	0.198	0.231	-1.13	1.56	-0.776	-2.14	0.56	0.364	-0.123
Sequence	BD09.preF.H.4B6	5	2	8	3	0.2	0.054	0.548	0.198	0.231	-0.99	1.43	-0.334	-1.41	0.77	0.35	-0.265
Sequence	BD09.preF.H.4C11	3	2	6	6	0.2	0.054	0.548	0.198	-0.677	-2.04	0.5	-1.05	-2.12	-0.04	-0.141	-0.0217
Sequence	BD09.preF.H.4F5	1	2	2	1	0.2	0.054	0.548	0.198	-0.731	-3.03	1.15	-1.14	-2.93	0.5	-0.243	-0.0867
Sequence	BD09.preF.H.6C9	1	2	2	1	0.2	0.054	0.548	0.198	-0.731	-3.03	1.15	-1.14	-2.93	0.5	-0.243	-0.0867
Germline	IGHV3-30*18	NA	NA	NA	NA	NA	NA	NA	NA	0.752	-1.38	3.15	0.764	-0.89	2.86	0.25	0.208
Sequence	BD09.preF.H.2C7	2	1	6	0	0.213	0.047	0.543	0.198	0.752	-1.38	3.15	0.764	-0.89	2.86	0.25	0.208
Germline	IGHV3-33*01	NA	NA	NA	NA	NA	NA	NA	NA	0.622	-0.55	1.84	-0.411	-1.62	0.84	0.148	-0.247
Sequence	BD09.preF.H.4C8	7	1	6	3	0.221	0.046	0.536	0.198	0.622	-0.55	1.84	-0.411	-1.62	0.84	0.148	-0.247
Germline	IGHV3-48*01	NA	NA	NA	NA	NA	NA	NA	NA	0.254	-0.94	1.48	-0.804	-2.24	0.54	0.341	-0.12
Sequence	BD09.preF.H.1D9	3	0	1	2	0.256	0.046	0.515	0.183	0.254	-1.42	2.01	-1.42	-3.85	0.68	0.388	-0.0932
Sequence	BD09.preF.H.5E6	3	1	4	1	0.256	0.046	0.515	0.183	0.254	-1.42	2.01	-0.185	-1.74	1.51	0.388	-0.393
Germline	IGHV3-7*01	NA	NA	NA	NA	NA	NA	NA	NA	0.21	-1.35	1.74	0.0854	-1.13	1.42	0.391	0.463
Sequence	BD09.preF.H.3A8	3	0	8	3	0.198	0.047	0.557	0.198	0.21	-1.35	1.74	0.0854	-1.13	1.42	0.391	0.463
Germline	IGHV3-73*01	NA	NA	NA	NA	NA	NA	NA	NA	-0.615	-1.81	0.43	-1.76	-2.96	-0.71	-0.135	-0.000459
Sequence	BD09.preF.H.4B12	4	1	4	9	0.184	0.054	0.581	0.181	-0.615	-1.81	0.43	-1.76	-2.96	-0.71	-0.135	-0.000459
Germline	IGHV3-74*02	NA	NA	NA	NA	NA	NA	NA	NA	0.796	-0.42	2.12	-0.659	-2.19	0.85	0.0989	-0.184
Sequence	BD09.preF.H.1C3	4	1	4	2	0.206	0.047	0.546	0.201	0.447	-0.99	1.91	-0.527	-1.96	0.94	0.268	-0.228
Sequence	BD09.preF.H.2H3	3	0	1	1	0.206	0.047	0.546	0.201	1.15	-0.77	3.41	-0.791	-3.48	1.87	0.126	-0.262
Germline	IGHV3-74*03	NA	NA	NA	NA	NA	NA	NA	NA	-0.753	-2.4	0.63	-1.1	-2.38	0.08	-0.156	-0.0349
Sequence	BD09.preF.H.4E4	2	2	4	4	0.203	0.046	0.537	0.213	-0.753	-2.4	0.63	-1.1	-2.38	0.08	-0.156	-0.0349
Germline	IGHV3-9*01	NA	NA	NA	NA	NA	NA	NA	NA	0.475	-1.2	2.23	-0.154	-1.62	1.49	0.29	-0.402
Sequence	BD09.preF.H.5G3	3	1	5	1	0.196	0.044	0.585	0.175	0.475	-1.2	2.23	-0.154	-1.62	1.49	0.29	-0.402
Germline	IGHV4-31*03	NA	NA	NA	NA	NA	NA	NA	NA	0.434	-2.26	3.1	0.304	-1.61	2.57	0.362	0.404
Sequence	BD09.preF.H.4D9	1	0	3	1	0.181	0.053	0.54	0.227	0.434	-2.26	3.1	0.304	-1.61	2.57	0.362	0.404
Germline	IGHV4-39*01	NA	NA	NA	NA	NA	NA	NA	NA	0.467	-0.23	1.16	-0.945	-1.78	-0.16	0.0879	-0.0102
Sequence	BD09.preF.H.5A6	6	1	3	2	0.235	0.05	0.508	0.207	0.725	-0.56	2.11	-0.684	-2.25	0.85	0.136	-0.184
Sequence	BD09.preF.H.5B11	8	1	4	3	0.235	0.05	0.508	0.207	0.734	-0.4	1.93	-0.684	-2.05	0.65	0.101	-0.153
Sequence	BD09.preF.H.6C4	6	3	3	4	0.235	0.05	0.508	0.207	-0.059	-1.15	0.98	-1.47	-2.85	-0.25	-0.458	-0.00917
Germline	IGHV4-61*08.d6	NA	NA	NA	NA	NA	NA	NA	NA	0.255	-0.8	1.23	-0.0824	-0.87	0.72	0.302	-0.411
Sequence	BD09.preF.H.2E4	6	2	17	7	0.15	0.046	0.567	0.237	0.255	-0.8	1.23	-0.0824	-0.87	0.72	0.302	-0.411
Group	All_sequences_combined	NA	NA	NA	NA	NA	NA	NA	NA	0.0608	-0.17	0.24	-0.622	-0.8	-0.47	0.268	-1.02e-13
NA	NA	NA	NA	NA	NA	NA	NA	NA	NA	NA	NA	NA	NA	NA	NA	NA	NA
