# Supplementary material for: Dataset of antibody variable region sequence features inferred from a respiratory syncytial virus fusion protein-specific B cell receptor repertoire induced by natural infection of a healthy adult
Source: Data Brief. 2020 Nov 4;33:106499. doi: 10.1016/j.dib.2020.106499 (PMC7666335; doi:10.1016/j.dib.2020.106499)
Supplement: Supplementary file 1 [file mmc1.zip › Supplementary_material/Supplementary_Table_6.xlsx]

## Sheet: Sheet1
Type	ID	Observed_CDR_R	Observed_CDR_S	Observed_FWR_R	Observed_FWR_S	Expected_CDR_R	Expected_CDR_S	Expected_FWR_R	Expected_FWR_S	Focused_Sigma_CDR	Focused_CIlower_CDR	Focused_CIupper_CDR	Focused_Sigma_FWR	Focused_CIlower_FWR	Focused_CIupper_FWR	Focused_P_CDR	Focused_P_FWR
Group	BD09.postF.IgG	NA	NA	NA	NA	NA	NA	NA	NA	0.0541	-0.19	0.28	-0.454	-0.68	-0.23	0.327	-0.00031
Germline	IGHV1-18*01	NA	NA	NA	NA	NA	NA	NA	NA	-0.119	-0.58	0.3	-0.264	-0.63	0.08	-0.298	-0.0691
Sequence	BD09.postF.H.1G4	6	3	20	7	0.177	0.055	0.584	0.184	-0.189	-1.22	0.76	-0.227	-0.97	0.53	-0.358	-0.269
Sequence	BD09.postF.H.2A9	6	3	20	6	0.177	0.055	0.584	0.184	-0.0881	-1.14	0.89	-0.127	-0.89	0.66	-0.437	-0.364
Sequence	BD09.postF.H.2B9	6	3	20	6	0.177	0.055	0.584	0.184	-0.0881	-1.14	0.89	-0.127	-0.89	0.66	-0.437	-0.364
Sequence	BD09.postF.H.2G4	6	3	21	6	0.177	0.055	0.584	0.184	-0.0881	-1.14	0.89	-0.0796	-0.84	0.7	-0.437	-0.409
Sequence	BD09.postF.H.3B12	6	3	20	6	0.177	0.055	0.584	0.184	-0.0881	-1.14	0.89	-0.127	-0.89	0.66	-0.437	-0.364
Sequence	BD09.postF.H.4F7	3	0	5	5	0.177	0.055	0.584	0.184	-0.175	-1.62	1.14	-0.897	-2.12	0.3	-0.408	-0.0697
Germline	IGHV1-69*06	NA	NA	NA	NA	NA	NA	NA	NA	-0.586	-1.76	0.43	-0.941	-1.79	-0.13	-0.14	-0.0122
Sequence	BD09.postF.H.2C6	4	3	10	9	0.169	0.056	0.567	0.208	-0.586	-1.76	0.43	-0.941	-1.79	-0.13	-0.14	-0.0122
Germline	IGHV1-8*01	NA	NA	NA	NA	NA	NA	NA	NA	-0.0244	-1.81	1.62	-0.335	-1.62	1.05	-0.498	-0.297
Sequence	BD09.postF.H.1B12	2	1	6	2	0.163	0.039	0.608	0.19	-0.0244	-1.81	1.62	-0.335	-1.62	1.05	-0.498	-0.297
Germline	IGHV1-8*02	NA	NA	NA	NA	NA	NA	NA	NA	-0.222	-0.86	0.36	-0.828	-1.35	-0.33	-0.236	-0.000731
Sequence	BD09.postF.H.3E2	7	4	14	10	0.168	0.044	0.6	0.188	-0.341	-1.28	0.51	-0.95	-1.7	-0.23	-0.226	-0.00574
Sequence	BD09.postF.H.4C8	9	3	18	11	0.168	0.044	0.6	0.188	-0.103	-0.96	0.69	-0.706	-1.41	-0.02	-0.407	-0.0236
Germline	IGHV2-26*01	NA	NA	NA	NA	NA	NA	NA	NA	-1.01	-1.71	-0.39	-0.609	-1.01	-0.23	-0.000504	-0.00115
Sequence	BD09.postF.H.2D2	1	2	8	4	0.167	0.048	0.588	0.197	-1.18	-3.3	0.44	-0.604	-1.64	0.44	-0.0889	-0.123
Sequence	BD09.postF.H.2E4	2	2	7	3	0.167	0.048	0.588	0.197	-0.448	-2.12	0.99	-0.56	-1.67	0.57	-0.289	-0.158
Sequence	BD09.postF.H.2E9	1	3	7	3	0.167	0.048	0.588	0.197	-1.18	-3.3	0.44	-0.731	-1.8	0.33	-0.0889	-0.0873
Sequence	BD09.postF.H.3E5	1	2	7	3	0.167	0.048	0.588	0.197	-1.02	-3.19	0.66	-0.56	-1.67	0.57	-0.134	-0.158
Sequence	BD09.postF.H.4A8	1	2	7	3	0.167	0.048	0.588	0.197	-1.02	-3.19	0.66	-0.56	-1.67	0.57	-0.134	-0.158
Sequence	BD09.postF.H.4B8	1	3	7	3	0.167	0.048	0.588	0.197	-1.18	-3.3	0.44	-0.731	-1.8	0.33	-0.0889	-0.0873
Sequence	BD09.postF.H.4H11	1	2	7	3	0.167	0.048	0.588	0.197	-1.02	-3.19	0.66	-0.56	-1.67	0.57	-0.134	-0.158
Sequence	BD09.postF.H.5A12	1	2	7	3	0.167	0.048	0.588	0.197	-1.02	-3.19	0.66	-0.56	-1.67	0.57	-0.134	-0.158
Germline	IGHV2-70D*04	NA	NA	NA	NA	NA	NA	NA	NA	0.0118	-1.48	1.41	-0.635	-1.91	0.65	0.487	-0.159
Sequence	BD09.postF.H.3D11	3	1	5	3	0.186	0.047	0.569	0.198	0.0118	-1.48	1.41	-0.635	-1.91	0.65	0.487	-0.159
Germline	IGHV3-11*01	NA	NA	NA	NA	NA	NA	NA	NA	2.87	0.24	7.15	1.65	-1.55	6.92	0.013	0.21
Sequence	BD09.postF.H.4E6	4	0	2	0	0.204	0.05	0.548	0.198	2.87	0.24	7.15	1.65	-1.55	6.92	0.013	0.21
Germline	IGHV3-21*01	NA	NA	NA	NA	NA	NA	NA	NA	0.0719	-0.29	0.41	-0.831	-1.24	-0.46	0.341	-1.11e-05
Sequence	BD09.postF.H.1E5	6	1	4	3	0.27	0.051	0.488	0.19	0.267	-0.95	1.51	-0.703	-2.06	0.63	0.336	-0.146
Sequence	BD09.postF.H.1E8	8	1	6	3	0.27	0.051	0.488	0.19	0.538	-0.59	1.74	-0.326	-1.54	0.92	0.178	-0.292
Sequence	BD09.postF.H.3B10	5	0	2	4	0.27	0.051	0.488	0.19	0.097	-1.18	1.38	-1.33	-3.05	0.19	0.443	-0.0445
Sequence	BD09.postF.H.3D3	6	1	11	5	0.27	0.051	0.488	0.19	-0.11	-1.23	0.98	-0.128	-1.09	0.86	-0.421	-0.388
Sequence	BD09.postF.H.3D7	12	2	12	10	0.27	0.051	0.488	0.19	-0.11	-0.92	0.67	-0.703	-1.51	0.07	-0.391	-0.0398
Sequence	BD09.postF.H.3E8	12	1	3	5	0.27	0.051	0.488	0.19	0.548	-0.39	1.53	-1.34	-2.76	-0.08	0.126	-0.0191
Sequence	BD09.postF.H.4C4	9	2	2	1	0.27	0.051	0.488	0.19	0.908	-0.28	2.23	-1.07	-2.86	0.58	0.0663	-0.101
Sequence	BD09.postF.H.4D11	5	0	7	6	0.27	0.051	0.488	0.19	-0.28	-1.47	0.85	-0.558	-1.63	0.51	-0.315	-0.148
Sequence	BD09.postF.H.4F8	5	4	5	7	0.27	0.051	0.488	0.19	-0.854	-1.95	0.12	-1.45	-2.54	-0.48	-0.0449	-0.00177
Sequence	BD09.postF.H.5C7	10	5	12	7	0.27	0.051	0.488	0.19	-0.285	-1.14	0.52	-0.703	-1.51	0.07	-0.248	-0.0398
Germline	IGHV3-23*04	NA	NA	NA	NA	NA	NA	NA	NA	0.815	0.02	1.88	0.0888	-0.68	1.15	0.0185	0.464
Sequence	BD09.postF.H.1D3	1	0	1	0	0.2	0.054	0.548	0.198	2.68	-1.53	9.67	1.67	-2.54	8.67	0.132	0.286
Sequence	BD09.postF.H.3F4	8	1	11	4	0.2	0.054	0.548	0.198	0.673	-0.4	1.78	-0.0315	-1.03	1.03	0.107	-0.464
Sequence	BD09.postF.H.3G2	8	1	11	4	0.2	0.054	0.548	0.198	0.673	-0.4	1.78	-0.0315	-1.03	1.03	0.107	-0.464
Sequence	BD09.postF.H.4B3	3	1	3	4	0.2	0.054	0.548	0.198	-0.239	-1.69	1.08	-1.25	-2.69	0.07	-0.371	-0.033
Sequence	BD09.postF.H.4D6	8	0	11	4	0.2	0.054	0.548	0.198	0.879	-0.25	2.08	0.173	-0.89	1.33	0.0619	0.39
Sequence	BD09.postF.H.4G2	5	3	10	9	0.2	0.054	0.548	0.198	-0.597	-1.68	0.36	-0.951	-1.8	-0.14	-0.118	-0.0115
Sequence	BD09.postF.H.5C4	5	0	8	1	0.2	0.054	0.548	0.198	1.63	-0.07	3.77	1.03	-0.54	3.07	0.0293	0.113
Germline	IGHV3-53*01	NA	NA	NA	NA	NA	NA	NA	NA	-0.901	-2.07	0.1	-1.44	-2.44	-0.54	-0.0413	-0.000833
Sequence	BD09.postF.H.5C10	4	4	6	9	0.212	0.058	0.527	0.203	-0.901	-2.07	0.1	-1.44	-2.44	-0.54	-0.0413	-0.000833
Germline	IGHV3-7*01	NA	NA	NA	NA	NA	NA	NA	NA	0.289	-0.78	1.36	-0.509	-1.51	0.51	0.295	-0.156
Sequence	BD09.postF.H.1F5	4	2	5	3	0.198	0.047	0.557	0.198	0.00269	-1.31	1.25	-0.822	-2.05	0.37	0.494	-0.0873
Sequence	BD09.postF.H.5D2	3	0	4	2	0.198	0.047	0.557	0.198	0.575	-1.1	2.33	-0.195	-1.75	1.5	0.249	-0.389
Germline	IGHV3-74*02	NA	NA	NA	NA	NA	NA	NA	NA	0.309	-0.25	0.84	-0.861	-1.45	-0.3	0.13	-0.00157
Sequence	BD09.postF.H.2F5	9	2	8	5	0.206	0.047	0.546	0.201	0.422	-0.55	1.39	-0.664	-1.67	0.32	0.193	-0.0929
Sequence	BD09.postF.H.5B10	9	3	7	7	0.206	0.047	0.546	0.201	0.083	-0.83	0.95	-1.13	-2.11	-0.21	0.424	-0.00856
Sequence	BD09.postF.H.5B6	9	2	7	5	0.206	0.047	0.546	0.201	0.422	-0.55	1.39	-0.791	-1.83	0.22	0.193	-0.0634
Germline	IGHV4-31*03	NA	NA	NA	NA	NA	NA	NA	NA	0.308	-0.71	1.28	-0.122	-0.97	0.74	0.267	-0.381
Sequence	BD09.postF.H.1E2	7	3	14	5	0.181	0.053	0.54	0.227	0.308	-0.71	1.28	-0.122	-0.97	0.74	0.267	-0.381
Germline	IGHV4-34*01	NA	NA	NA	NA	NA	NA	NA	NA	0.083	-0.87	0.96	-0.819	-1.65	-0.03	0.421	-0.0227
Sequence	BD09.postF.H.5C6	7	2	11	10	0.151	0.043	0.574	0.232	0.083	-0.87	0.96	-0.819	-1.65	-0.03	0.421	-0.0227
Germline	IGHV4-4*07	NA	NA	NA	NA	NA	NA	NA	NA	2.29	0.76	4.29	0.81	-0.84	2.91	0.000607	0.192
Sequence	BD09.postF.H.3B11	10	0	6	1	0.195	0.046	0.547	0.212	2.29	0.76	4.29	0.81	-0.84	2.91	0.000607	0.192
Germline	IGHV4-59*04	NA	NA	NA	NA	NA	NA	NA	NA	0.183	-1	1.31	-0.316	-1.32	0.7	0.372	-0.263
Sequence	BD09.postF.H.4B2	5	0	9	6	0.189	0.047	0.542	0.222	0.183	-1	1.31	-0.316	-1.32	0.7	0.372	-0.263
Germline	IGHV5-51*01	NA	NA	NA	NA	NA	NA	NA	NA	-0.336	-1.78	0.98	-0.232	-1.23	0.83	-0.317	-0.317
Sequence	BD09.postF.H.3F9	3	1	11	4	0.193	0.055	0.586	0.165	-0.336	-1.78	0.98	-0.232	-1.23	0.83	-0.317	-0.317
Group	BD09.preF.IgG	NA	NA	NA	NA	NA	NA	NA	NA	-0.163	-0.35	-0.01	-0.507	-0.67	-0.38	-0.0247	-8.68e-14
Germline	IGHV1-18*01	NA	NA	NA	NA	NA	NA	NA	NA	0.1	-0.19	0.36	-0.378	-0.64	-0.15	0.235	-0.00114
Sequence	BD09.preF.H.2D8	6	3	22	6	0.177	0.055	0.584	0.184	-0.0881	-1.14	0.89	-0.0342	-0.79	0.75	-0.437	-0.454
Sequence	BD09.preF.H.2E10	4	1	9	2	0.177	0.055	0.584	0.184	0.559	-0.87	2.02	0.121	-1.06	1.44	0.218	0.44
Sequence	BD09.preF.H.2E3	6	3	22	6	0.177	0.055	0.584	0.184	-0.0881	-1.14	0.89	-0.0342	-0.79	0.75	-0.437	-0.454
Sequence	BD09.preF.H.2E5	6	3	22	6	0.177	0.055	0.584	0.184	-0.0881	-1.14	0.89	-0.0342	-0.79	0.75	-0.437	-0.454
Sequence	BD09.preF.H.2E9	5	1	12	5	0.177	0.055	0.584	0.184	0.125	-1.06	1.26	-0.239	-1.18	0.74	0.411	-0.303
Sequence	BD09.preF.H.2H10	5	1	7	3	0.177	0.055	0.584	0.184	0.502	-0.77	1.79	-0.375	-1.54	0.85	0.215	-0.258
Sequence	BD09.preF.H.3E11	5	1	5	2	0.177	0.055	0.584	0.184	0.765	-0.58	2.18	-0.427	-1.78	0.99	0.131	-0.26
Sequence	BD09.preF.H.3F5	6	2	10	10	0.177	0.055	0.584	0.184	-0.363	-1.37	0.55	-1.07	-1.92	-0.26	-0.228	-0.0053
Sequence	BD09.preF.H.4B10	5	1	5	3	0.177	0.055	0.584	0.184	0.502	-0.77	1.79	-0.69	-1.97	0.59	0.215	-0.139
Sequence	BD09.preF.H.4G3	6	3	22	6	0.177	0.055	0.584	0.184	-0.0881	-1.14	0.89	-0.0342	-0.79	0.75	-0.437	-0.454
Sequence	BD09.preF.H.4G5	6	3	22	6	0.177	0.055	0.584	0.184	-0.0881	-1.14	0.89	-0.0342	-0.79	0.75	-0.437	-0.454
Sequence	BD09.preF.H.5B2	6	3	20	6	0.177	0.055	0.584	0.184	-0.0881	-1.14	0.89	-0.127	-0.89	0.66	-0.437	-0.364
Sequence	BD09.preF.H.5C10	4	1	5	3	0.177	0.055	0.584	0.184	0.295	-1.07	1.63	-0.69	-1.97	0.59	0.328	-0.139
Sequence	BD09.preF.H.5C8	6	3	22	6	0.177	0.055	0.584	0.184	-0.0881	-1.14	0.89	-0.0342	-0.79	0.75	-0.437	-0.454
Sequence	BD09.preF.H.5E10	7	4	5	4	0.177	0.055	0.584	0.184	0.169	-0.85	1.14	-1.34	-2.48	-0.29	0.365	-0.00657
Sequence	BD09.preF.H.5F8	4	1	5	3	0.177	0.055	0.584	0.184	0.295	-1.07	1.63	-0.69	-1.97	0.59	0.328	-0.139
Sequence	BD09.preF.H.6B6	3	3	7	3	0.177	0.055	0.584	0.184	-0.344	-1.76	0.92	-0.752	-1.83	0.31	-0.309	-0.0814
Sequence	BD09.preF.H.6D5	4	3	11	3	0.177	0.055	0.584	0.184	-0.0818	-1.36	1.1	-0.322	-1.28	0.67	-0.454	-0.25
Germline	IGHV1-2*02	NA	NA	NA	NA	NA	NA	NA	NA	0.558	-0.8	1.89	-0.0795	-1.16	1.09	0.201	-0.429
Sequence	BD09.preF.H.4E10	4	0	10	4	0.139	0.049	0.619	0.194	0.558	-0.8	1.89	-0.0795	-1.16	1.09	0.201	-0.429
Germline	IGHV1-46*01	NA	NA	NA	NA	NA	NA	NA	NA	-0.226	-0.77	0.27	-0.12	-0.51	0.25	-0.195	-0.263
Sequence	BD09.preF.H.1C10	5	4	20	7	0.174	0.053	0.582	0.191	-0.405	-1.5	0.57	-0.29	-1.02	0.44	-0.219	-0.213
Sequence	BD09.preF.H.2B5	4	2	16	5	0.174	0.053	0.582	0.191	-0.182	-1.43	0.96	-0.0773	-0.93	0.81	-0.388	-0.419
Sequence	BD09.preF.H.2E7	4	2	16	5	0.174	0.053	0.582	0.191	-0.182	-1.43	0.96	-0.0773	-0.93	0.81	-0.388	-0.419
Sequence	BD09.preF.H.3G11	4	2	16	5	0.174	0.053	0.582	0.191	-0.182	-1.43	0.96	-0.0773	-0.93	0.81	-0.388	-0.419
Sequence	BD09.preF.H.4G10	4	2	16	5	0.174	0.053	0.582	0.191	-0.182	-1.43	0.96	-0.0773	-0.93	0.81	-0.388	-0.419
Germline	IGHV1-58*01	NA	NA	NA	NA	NA	NA	NA	NA	0.106	-0.94	1.08	-0.597	-1.45	0.25	0.411	-0.0837
Sequence	BD09.preF.H.1D5	6	2	12	7	0.153	0.043	0.597	0.207	0.106	-0.94	1.08	-0.597	-1.45	0.25	0.411	-0.0837
Germline	IGHV1-69*01	NA	NA	NA	NA	NA	NA	NA	NA	0.618	-0.54	1.78	-0.209	-1.26	0.88	0.142	-0.34
Sequence	BD09.preF.H.3F11	6	3	9	2	0.169	0.056	0.567	0.209	0.618	-0.54	1.78	-0.209	-1.26	0.88	0.142	-0.34
Germline	IGHV1-69*06	NA	NA	NA	NA	NA	NA	NA	NA	-0.313	-1.53	0.76	-0.414	-1.25	0.43	-0.299	-0.163
Sequence	BD09.preF.H.1F8	4	5	13	4	0.169	0.056	0.567	0.208	-0.313	-1.53	0.76	-0.414	-1.25	0.43	-0.299	-0.163
Germline	IGHV1-69*09	NA	NA	NA	NA	NA	NA	NA	NA	0.0664	-1.09	1.15	-0.664	-1.67	0.33	0.447	-0.093
Sequence	BD09.preF.H.1H6	5	2	8	5	0.176	0.055	0.567	0.203	0.0664	-1.09	1.15	-0.664	-1.67	0.33	0.447	-0.093
Germline	IGHV1-8*01	NA	NA	NA	NA	NA	NA	NA	NA	-0.0722	-0.78	0.58	-0.5	-1.05	0.04	-0.42	-0.037
Sequence	BD09.preF.H.4B3	5	2	16	5	0.163	0.039	0.608	0.19	0.0259	-1.13	1.11	-0.183	-1.04	0.71	0.476	-0.329
Sequence	BD09.preF.H.5B7	10	4	20	13	0.163	0.039	0.608	0.19	-0.17	-0.98	0.57	-0.816	-1.47	-0.18	-0.335	-0.00687
Germline	IGHV1-8*02	NA	NA	NA	NA	NA	NA	NA	NA	-0.262	-0.79	0.22	-0.738	-1.16	-0.34	-0.151	-0.000206
Sequence	BD09.preF.H.1E6	9	4	22	10	0.168	0.044	0.6	0.188	-0.103	-0.96	0.69	-0.51	-1.18	0.15	-0.407	-0.0668
Sequence	BD09.preF.H.4C2	7	4	16	10	0.168	0.044	0.6	0.188	-0.341	-1.28	0.51	-0.82	-1.54	-0.12	-0.226	-0.0123
Sequence	BD09.preF.H.6C7	7	4	15	10	0.168	0.044	0.6	0.188	-0.341	-1.28	0.51	-0.883	-1.62	-0.17	-0.226	-0.00854
Germline	IGHV2-26*01	NA	NA	NA	NA	NA	NA	NA	NA	-0.99	-1.66	-0.41	-0.538	-0.92	-0.18	-0.000346	-0.00215
Sequence	BD09.preF.H.1B8	1	2	7	3	0.167	0.048	0.588	0.197	-1.02	-3.19	0.66	-0.56	-1.67	0.57	-0.134	-0.158
Sequence	BD09.preF.H.1G8	2	3	12	4	0.167	0.048	0.588	0.197	-0.756	-2.37	0.58	-0.362	-1.27	0.56	-0.149	-0.213
Sequence	BD09.preF.H.2C10	1	2	7	3	0.167	0.048	0.588	0.197	-1.02	-3.19	0.66	-0.56	-1.67	0.57	-0.134	-0.158
Sequence	BD09.preF.H.3B2	1	2	7	3	0.167	0.048	0.588	0.197	-1.02	-3.19	0.66	-0.56	-1.67	0.57	-0.134	-0.158
Sequence	BD09.preF.H.3B5	1	2	7	3	0.167	0.048	0.588	0.197	-1.02	-3.19	0.66	-0.56	-1.67	0.57	-0.134	-0.158
Sequence	BD09.preF.H.3E8	1	2	7	3	0.167	0.048	0.588	0.197	-1.02	-3.19	0.66	-0.56	-1.67	0.57	-0.134	-0.158
Sequence	BD09.preF.H.4C9	1	2	7	3	0.167	0.048	0.588	0.197	-1.02	-3.19	0.66	-0.56	-1.67	0.57	-0.134	-0.158
Sequence	BD09.preF.H.5D10	1	2	7	3	0.167	0.048	0.588	0.197	-1.02	-3.19	0.66	-0.56	-1.67	0.57	-0.134	-0.158
Sequence	BD09.preF.H.6D10	1	2	7	3	0.167	0.048	0.588	0.197	-1.02	-3.19	0.66	-0.56	-1.67	0.57	-0.134	-0.158
Germline	IGHV3-15*01	NA	NA	NA	NA	NA	NA	NA	NA	0.385	-0.62	1.37	-0.871	-1.91	0.14	0.22	-0.0467
Sequence	BD09.preF.H.5C2	8	2	7	5	0.186	0.033	0.574	0.208	0.385	-0.62	1.37	-0.871	-1.91	0.14	0.22	-0.0467
Germline	IGHV3-21*01	NA	NA	NA	NA	NA	NA	NA	NA	-0.366	-0.71	-0.05	-1.06	-1.42	-0.74	-0.013	-5.17e-10
Sequence	BD09.preF.H.2B12	10	3	6	7	0.27	0.051	0.488	0.19	-0.11	-0.99	0.74	-1.19	-2.22	-0.24	-0.4	-0.00766
Sequence	BD09.preF.H.2G11	5	4	6	8	0.27	0.051	0.488	0.19	-0.938	-2.02	0.02	-1.36	-2.37	-0.45	-0.0286	-0.00177
Sequence	BD09.preF.H.3B7	6	1	4	2	0.27	0.051	0.488	0.19	0.529	-0.76	1.91	-0.439	-1.87	1.02	0.215	-0.265
Sequence	BD09.preF.H.4F11	5	4	6	8	0.27	0.051	0.488	0.19	-0.938	-2.02	0.02	-1.36	-2.37	-0.45	-0.0286	-0.00177
Sequence	BD09.preF.H.4G9	5	4	6	8	0.27	0.051	0.488	0.19	-0.938	-2.02	0.02	-1.36	-2.37	-0.45	-0.0286	-0.00177
Sequence	BD09.preF.H.5B6	10	2	14	9	0.27	0.051	0.488	0.19	-0.201	-1.07	0.63	-0.471	-1.26	0.31	-0.318	-0.117
Sequence	BD09.preF.H.5F11	10	3	8	7	0.27	0.051	0.488	0.19	-0.11	-0.99	0.74	-0.916	-1.86	-0.03	-0.4	-0.0232
Sequence	BD09.preF.H.5F6	10	3	6	7	0.27	0.051	0.488	0.19	-0.11	-0.99	0.74	-1.19	-2.22	-0.24	-0.4	-0.00766
Sequence	BD09.preF.H.6C3	5	4	6	8	0.27	0.051	0.488	0.19	-0.938	-2.02	0.02	-1.36	-2.37	-0.45	-0.0286	-0.00177
Sequence	BD09.preF.H.6C6	5	1	3	3	0.27	0.051	0.488	0.19	0.097	-1.18	1.38	-0.967	-2.46	0.44	0.443	-0.0883
Germline	IGHV3-21*03	NA	NA	NA	NA	NA	NA	NA	NA	-0.19	-1.06	0.64	-0.633	-1.46	0.16	-0.328	-0.0611
Sequence	BD09.preF.H.5E5	10	2	12	9	0.266	0.051	0.493	0.19	-0.19	-1.06	0.64	-0.633	-1.46	0.16	-0.328	-0.0611
Germline	IGHV3-23*04	NA	NA	NA	NA	NA	NA	NA	NA	0.263	-0.74	1.19	-0.0388	-0.79	0.74	0.285	-0.45
Sequence	BD09.preF.H.1C2	8	1	11	4	0.2	0.054	0.548	0.198	0.673	-0.4	1.78	-0.0315	-1.03	1.03	0.107	-0.464
Sequence	BD09.preF.H.2A8	1	0	6	2	0.2	0.054	0.548	0.198	-0.38	-2.81	1.73	0.221	-1.19	1.83	-0.377	0.402
Sequence	BD09.preF.H.3G5	4	0	5	3	0.2	0.054	0.548	0.198	0.495	-0.94	1.96	-0.306	-1.66	1.11	0.246	-0.319
Germline	IGHV3-23*04.d3	NA	NA	NA	NA	NA	NA	NA	NA	0.468	-0.54	1.46	-0.568	-1.54	0.4	0.174	-0.122
Sequence	BD09.preF.H.3G2	8	1	9	6	0.18	0.048	0.567	0.205	0.468	-0.54	1.46	-0.568	-1.54	0.4	0.174	-0.122
Germline	IGHV3-33*01	NA	NA	NA	NA	NA	NA	NA	NA	0.0998	-0.82	0.99	-0.834	-1.78	0.07	0.412	-0.0364
Sequence	BD09.preF.H.2A5	5	2	3	3	0.221	0.046	0.536	0.198	0.0998	-1.12	1.29	-1.26	-2.71	0.06	0.434	-0.0318
Sequence	BD09.preF.H.2D2	4	1	6	3	0.221	0.046	0.536	0.198	0.0998	-1.26	1.43	-0.411	-1.62	0.84	0.44	-0.247
Germline	IGHV3-48*02	NA	NA	NA	NA	NA	NA	NA	NA	-0.593	-1.63	0.36	-0.54	-1.36	0.27	-0.115	-0.0954
Sequence	BD09.preF.H.1G10	6	4	13	6	0.258	0.046	0.511	0.185	-0.593	-1.63	0.36	-0.54	-1.36	0.27	-0.115	-0.0954
Germline	IGHV3-66*01	NA	NA	NA	NA	NA	NA	NA	NA	0.141	-1.22	1.47	0.118	-0.94	1.27	0.416	0.43
Sequence	BD09.preF.H.3C2	4	0	11	4	0.209	0.047	0.551	0.193	0.141	-1.22	1.47	0.118	-0.94	1.27	0.416	0.43
Germline	IGHV3-9*01	NA	NA	NA	NA	NA	NA	NA	NA	1.25	-0.12	2.83	-3.43	-8.72	-0.26	0.0359	-0.0155
Sequence	BD09.preF.H.5G8	7	1	0	1	0.196	0.044	0.585	0.175	1.25	-0.12	2.83	-3.43	-8.72	-0.26	0.0359	-0.0155
Germline	IGHV4-31*03	NA	NA	NA	NA	NA	NA	NA	NA	0.57	-0.49	1.74	0.0213	-0.97	1.17	0.149	-0.491
Sequence	BD09.preF.H.1C8	6	1	4	0	0.181	0.053	0.54	0.227	1.99	0.35	4.09	0.552	-1.23	2.74	0.00686	0.301
Sequence	BD09.preF.H.3E3	3	1	14	11	0.181	0.053	0.54	0.227	-0.855	-2.17	0.24	-0.509	-1.28	0.25	-0.0699	-0.0937
Germline	IGHV4-39*01	NA	NA	NA	NA	NA	NA	NA	NA	0.41	-0.43	1.25	-0.275	-1.1	0.55	0.165	-0.249
Sequence	BD09.preF.H.3C10	5	1	8	3	0.235	0.05	0.508	0.207	0.293	-0.98	1.58	-0.0367	-1.17	1.16	0.324	-0.463
Sequence	BD09.preF.H.5G10	8	0	6	5	0.235	0.05	0.508	0.207	0.528	-0.55	1.63	-0.514	-1.67	0.64	0.167	-0.186
Germline	IGHV4-4*07	NA	NA	NA	NA	NA	NA	NA	NA	0.111	-1.08	1.24	-0.479	-1.51	0.56	0.421	-0.177
Sequence	BD09.preF.H.2B8	5	1	8	5	0.195	0.046	0.547	0.212	0.111	-1.08	1.24	-0.479	-1.51	0.56	0.421	-0.177
Germline	IGHV4-59*01	NA	NA	NA	NA	NA	NA	NA	NA	1.42	0.01	3.03	0.774	-0.51	2.31	0.0228	0.13
Sequence	BD09.preF.H.4A11	6	0	10	2	0.18	0.045	0.547	0.229	1.42	0.01	3.03	0.774	-0.51	2.31	0.0228	0.13
Germline	IGHV4-61*01	NA	NA	NA	NA	NA	NA	NA	NA	-2.25	-5.39	-0.12	0.123	-0.77	1.06	-0.018	0.405
Sequence	BD09.preF.H.2H4	0	2	7	1	0.2	0.052	0.527	0.221	-2.25	-6.9	0.55	0.123	-1.12	1.48	-0.073	0.439
Sequence	BD09.preF.H.3H6	0	2	7	1	0.2	0.052	0.527	0.221	-2.25	-6.9	0.55	0.123	-1.12	1.48	-0.073	0.439
Germline	IGHV5-51*03	NA	NA	NA	NA	NA	NA	NA	NA	-1.42	-2.98	-0.18	-0.808	-1.61	-0.02	-0.0117	-0.0235
Sequence	BD09.preF.H.2D6	2	4	13	7	0.194	0.056	0.584	0.166	-1.42	-2.98	-0.18	-0.808	-1.61	-0.02	-0.0117	-0.0235
Group	All_sequences_combined	NA	NA	NA	NA	NA	NA	NA	NA	-0.0547	-0.21	0.08	-0.48	-0.62	-0.36	-0.222	-1.37e-09
NA	NA	NA	NA	NA	NA	NA	NA	NA	NA	NA	NA	NA	NA	NA	NA	NA	NA
