# Supplementary material for: Dataset of antibody variable region sequence features inferred from a respiratory syncytial virus fusion protein-specific B cell receptor repertoire induced by natural infection of a healthy adult
Source: Data Brief. 2020 Nov 4;33:106499. doi: 10.1016/j.dib.2020.106499 (PMC7666335; doi:10.1016/j.dib.2020.106499)
Supplement: Supplementary file 1 [file mmc1.zip › Supplementary_material/Supplementary_Table_7.xlsx]

## Sheet: Sheet1
Type	ID	Observed_CDR_R	Observed_CDR_S	Observed_FWR_R	Observed_FWR_S	Expected_CDR_R	Expected_CDR_S	Expected_FWR_R	Expected_FWR_S	Focused_Sigma_CDR	Focused_CIlower_CDR	Focused_CIupper_CDR	Focused_Sigma_FWR	Focused_CIlower_FWR	Focused_CIupper_FWR	Focused_P_CDR	Focused_P_FWR
Group	BD09.postF.IgA	NA	NA	NA	NA	NA	NA	NA	NA	0.547	0.16	0.96	-0.212	-0.58	0.18	0.00122	-0.131
Germline	IGHV1-18*01	NA	NA	NA	NA	NA	NA	NA	NA	-0.202	-1	0.53	-1.34	-2.13	-0.61	-0.302	-0.000177
Sequence	BD09.postF.H.1D5	5	1	7	8	0.177	0.055	0.584	0.184	-0.258	-1.38	0.76	-1.14	-2.13	-0.19	-0.32	-0.00996
Sequence	BD09.postF.H.2D11	5	1	4	7	0.177	0.055	0.584	0.184	-0.146	-1.28	0.9	-1.54	-2.77	-0.44	-0.4	-0.00314
Germline	IGHV1-46*01	NA	NA	NA	NA	NA	NA	NA	NA	0.951	-1.19	3.35	0.826	-0.78	2.89	0.193	0.182
Sequence	BD09.postF.H.1C2	2	0	7	1	0.174	0.053	0.582	0.191	0.951	-1.19	3.35	0.826	-0.78	2.89	0.193	0.182
Germline	IGHV1-8*01	NA	NA	NA	NA	NA	NA	NA	NA	0.811	-0.54	2.23	-0.0666	-1.28	1.27	0.117	-0.441
Sequence	BD09.postF.H.1F4	5	1	8	2	0.163	0.039	0.608	0.19	0.811	-0.54	2.23	-0.0666	-1.28	1.27	0.117	-0.441
Germline	IGHV3-15*01	NA	NA	NA	NA	NA	NA	NA	NA	-0.0961	-0.57	0.34	-0.747	-1.16	-0.36	-0.339	-0.000133
Sequence	BD09.postF.H.2D6	8	1	12	10	0.186	0.033	0.574	0.208	-0.0455	-0.97	0.82	-0.787	-1.61	0.01	-0.464	-0.028
Sequence	BD09.postF.H.3D1	6	1	10	7	0.186	0.033	0.574	0.208	-0.0131	-1.08	0.99	-0.658	-1.58	0.25	-0.494	-0.0779
Sequence	BD09.postF.H.4B4	6	1	10	7	0.186	0.033	0.574	0.208	-0.0131	-1.08	0.99	-0.658	-1.58	0.25	-0.494	-0.0779
Sequence	BD09.postF.H.4F2	5	1	9	9	0.186	0.033	0.574	0.208	-0.395	-1.5	0.6	-0.972	-1.88	-0.1	-0.228	-0.0153
Sequence	BD09.postF.H.5D5	6	1	10	7	0.186	0.033	0.574	0.208	-0.0131	-1.08	0.99	-0.658	-1.58	0.25	-0.494	-0.0779
Germline	IGHV3-21*01	NA	NA	NA	NA	NA	NA	NA	NA	-0.11	-2.01	1.76	-1.31	-3.74	0.79	-0.452	-0.112
Sequence	BD09.postF.H.3A9	2	2	1	0	0.27	0.051	0.488	0.19	-0.11	-2.01	1.76	-1.31	-3.74	0.79	-0.452	-0.112
Germline	IGHV3-23*04	NA	NA	NA	NA	NA	NA	NA	NA	0.689	-0.42	2.2	0.153	-0.81	1.51	0.126	0.438
Sequence	BD09.postF.H.4C11	2	3	10	3	0.2	0.054	0.548	0.198	-0.766	-2.41	0.62	-0.292	-1.27	0.71	-0.152	-0.273
Sequence	BD09.postF.H.4C6	4	0	6	0	0.2	0.054	0.548	0.198	2.9	0.28	7.19	2.1	-0.31	6.01	0.0117	0.0504
Sequence	BD09.postF.H.4G9	8	3	6	8	0.2	0.054	0.548	0.198	-0.0728	-1	0.8	-1.35	-2.37	-0.42	-0.44	-0.00233
Germline	IGHV3-53*01	NA	NA	NA	NA	NA	NA	NA	NA	0.207	-0.64	1.02	-0.618	-1.44	0.18	0.309	-0.0657
Sequence	BD09.postF.H.3C11	11	3	12	8	0.212	0.058	0.527	0.203	0.207	-0.64	1.02	-0.618	-1.44	0.18	0.309	-0.0657
Germline	IGHV3-74*02	NA	NA	NA	NA	NA	NA	NA	NA	1.46	-0.55	4.06	0.434	-2.13	4.11	0.0814	0.428
Sequence	BD09.postF.H.2C10	1	0	1	1	0.206	0.047	0.546	0.201	0.184	-2.51	2.85	-0.791	-3.48	1.87	0.441	-0.262
Sequence	BD09.postF.H.4E9	3	0	1	0	0.206	0.047	0.546	0.201	2.74	-0.09	7.37	1.66	-2.55	8.66	0.0288	0.289
Germline	IGHV4-39*01	NA	NA	NA	NA	NA	NA	NA	NA	1.49	-0.22	3.63	0.526	-1.26	2.72	0.0442	0.311
Sequence	BD09.postF.H.4B6	5	1	4	0	0.235	0.05	0.508	0.207	1.49	-0.22	3.63	0.526	-1.26	2.72	0.0442	0.311
Germline	IGHV4-59*01	NA	NA	NA	NA	NA	NA	NA	NA	1.46	-0.77	4.98	0.836	-0.6	3.02	0.119	0.162
Sequence	BD09.postF.H.2B3	1	0	4	0	0.18	0.045	0.547	0.229	2.87	-1.34	9.85	1.98	-0.65	6.27	0.11	0.0893
Sequence	BD09.postF.H.2F3	4	2	9	4	0.18	0.045	0.547	0.229	0.0435	-1.23	1.23	-0.309	-1.31	0.71	0.464	-0.267
Germline	IGHV5-51*03	NA	NA	NA	NA	NA	NA	NA	NA	0.397	-0.33	1.11	-0.092	-0.73	0.55	0.137	-0.38
Sequence	BD09.postF.H.1G7	4	1	8	2	0.194	0.056	0.584	0.166	0.397	-1.04	1.86	-0.0608	-1.27	1.28	0.292	-0.445
Sequence	BD09.postF.H.2G9	4	1	8	2	0.194	0.056	0.584	0.166	0.397	-1.04	1.86	-0.0608	-1.27	1.28	0.292	-0.445
Sequence	BD09.postF.H.3B3	4	1	7	2	0.194	0.056	0.584	0.166	0.397	-1.04	1.86	-0.186	-1.43	1.17	0.292	-0.373
Sequence	BD09.postF.H.3E10	4	1	8	2	0.194	0.056	0.584	0.166	0.397	-1.04	1.86	-0.0608	-1.27	1.28	0.292	-0.445
Germline	IGHV6-1*01	NA	NA	NA	NA	NA	NA	NA	NA	0.759	0.03	1.49	-0.36	-1.09	0.37	0.0183	-0.162
Sequence	BD09.postF.H.2D9	8	0	10	7	0.174	0.042	0.565	0.218	0.53	-0.47	1.52	-0.435	-1.38	0.52	0.144	-0.18
Sequence	BD09.postF.H.4E4	5	0	6	3	0.174	0.042	0.565	0.218	0.874	-0.48	2.29	-0.135	-1.42	1.25	0.0995	-0.407
Sequence	BD09.postF.H.5D12	5	0	4	3	0.174	0.042	0.565	0.218	0.874	-0.48	2.29	-0.51	-1.94	0.95	0.0995	-0.235
Group	BD09.preF.IgA	NA	NA	NA	NA	NA	NA	NA	NA	0.187	-0.04	0.38	-0.418	-0.61	-0.25	0.0356	-2.92e-06
Germline	IGHV1-18*01	NA	NA	NA	NA	NA	NA	NA	NA	-0.556	-1.27	0.07	-0.891	-1.45	-0.38	-0.0451	-0.000438
Sequence	BD09.preF.H.4C12	7	2	27	15	0.177	0.055	0.584	0.184	-0.554	-1.47	0.26	-0.445	-1.06	0.16	-0.0979	-0.0743
Sequence	BD09.preF.H.5H11	2	2	10	6	0.177	0.055	0.584	0.184	-0.966	-2.56	0.34	-0.685	-1.61	0.23	-0.0819	-0.0702
Sequence	BD09.preF.H.6C8	5	1	4	7	0.177	0.055	0.584	0.184	-0.146	-1.28	0.9	-1.54	-2.77	-0.44	-0.4	-0.00314
Germline	IGHV1-18*04	NA	NA	NA	NA	NA	NA	NA	NA	-0.599	-1.51	0.21	-0.501	-1.1	0.09	-0.0782	-0.0498
Sequence	BD09.preF.H.2F4	7	2	27	16	0.176	0.055	0.585	0.184	-0.599	-1.51	0.21	-0.501	-1.1	0.09	-0.0782	-0.0498
Germline	IGHV1-2*02	NA	NA	NA	NA	NA	NA	NA	NA	-0.167	-0.95	0.54	-0.603	-1.17	-0.05	-0.333	-0.0177
Sequence	BD09.preF.H.1B4	4	3	15	11	0.139	0.049	0.619	0.194	-0.621	-1.78	0.37	-0.871	-1.61	-0.16	-0.12	-0.00927
Sequence	BD09.preF.H.4G4	6	2	15	6	0.139	0.049	0.619	0.194	0.286	-0.78	1.29	-0.335	-1.17	0.52	0.287	-0.212
Germline	IGHV1-45*02	NA	NA	NA	NA	NA	NA	NA	NA	-0.855	-3.08	0.9	-0.482	-1.65	0.74	-0.192	-0.206
Sequence	BD09.preF.H.5F9	1	1	7	3	0.158	0.05	0.616	0.176	-0.855	-3.08	0.9	-0.482	-1.65	0.74	-0.192	-0.206
Germline	IGHV1-69*01	NA	NA	NA	NA	NA	NA	NA	NA	-0.762	-2.98	0.99	-0.00375	-1.11	1.18	-0.223	-0.484
Sequence	BD09.preF.H.1A2	1	0	9	4	0.169	0.056	0.567	0.209	-0.762	-2.98	0.99	-0.00375	-1.11	1.18	-0.223	-0.484
Germline	IGHV1-69*06	NA	NA	NA	NA	NA	NA	NA	NA	0.446	-0.68	1.54	-0.495	-1.53	0.54	0.209	-0.17
Sequence	BD09.preF.H.6D3	6	1	8	5	0.169	0.056	0.567	0.208	0.446	-0.68	1.54	-0.495	-1.53	0.54	0.209	-0.17
Germline	IGHV1-69*09	NA	NA	NA	NA	NA	NA	NA	NA	0.698	-0.42	1.83	-0.79	-2.01	0.4	0.106	-0.0957
Sequence	BD09.preF.H.6C1	7	3	5	2	0.176	0.055	0.567	0.203	0.698	-0.42	1.83	-0.79	-2.01	0.4	0.106	-0.0957
Germline	IGHV1-8*01	NA	NA	NA	NA	NA	NA	NA	NA	0.0733	-1	1.07	-0.582	-1.43	0.28	0.437	-0.09
Sequence	BD09.preF.H.3B3	5	2	7	4	0.163	0.039	0.608	0.19	0.171	-1.02	1.3	-0.829	-1.9	0.23	0.38	-0.0627
Sequence	BD09.preF.H.3F7	2	1	6	2	0.163	0.039	0.608	0.19	-0.0244	-1.81	1.62	-0.335	-1.62	1.05	-0.498	-0.297
Germline	IGHV2-70D*04	NA	NA	NA	NA	NA	NA	NA	NA	0.0118	-1.48	1.41	-0.842	-2.2	0.49	0.487	-0.105
Sequence	BD09.preF.H.5C7	3	2	4	2	0.186	0.047	0.569	0.198	0.0118	-1.48	1.41	-0.842	-2.2	0.49	0.487	-0.105
Germline	IGHV3-11*01	NA	NA	NA	NA	NA	NA	NA	NA	0.0222	-1.17	1.15	-1.17	-2.45	0.01	0.481	-0.0271
Sequence	BD09.preF.H.2E6	5	2	4	4	0.204	0.05	0.548	0.198	0.0222	-1.17	1.15	-1.17	-2.45	0.01	0.481	-0.0271
Germline	IGHV3-13*01	NA	NA	NA	NA	NA	NA	NA	NA	-0.0641	-1.44	1.16	-0.298	-1.24	0.69	-0.472	-0.261
Sequence	BD09.preF.H.4B4	1	0	4	2	0.166	0.045	0.599	0.19	-0.266	-2.69	1.84	-0.311	-1.86	1.38	-0.419	-0.335
Sequence	BD09.preF.H.5A8	4	0	10	5	0.166	0.045	0.599	0.19	0.138	-1.18	1.38	-0.285	-1.31	0.79	0.41	-0.286
Germline	IGHV3-21*01	NA	NA	NA	NA	NA	NA	NA	NA	0.635	-0.37	1.69	0.125	-0.86	1.17	0.107	0.415
Sequence	BD09.preF.H.3F2	11	3	12	2	0.27	0.051	0.488	0.19	0.635	-0.37	1.69	0.125	-0.86	1.17	0.107	0.415
Germline	IGHV3-23*04	NA	NA	NA	NA	NA	NA	NA	NA	0.563	0.02	1.09	-0.205	-0.72	0.3	0.0178	-0.21
Sequence	BD09.preF.H.1D6	5	3	8	4	0.2	0.054	0.548	0.198	-0.0844	-1.24	1	-0.65	-1.65	0.34	-0.445	-0.0978
Sequence	BD09.preF.H.1E11	3	0	6	2	0.2	0.054	0.548	0.198	0.597	-1.08	2.36	0.221	-1.19	1.83	0.241	0.402
Sequence	BD09.preF.H.1F5	5	3	10	6	0.2	0.054	0.548	0.198	-0.322	-1.44	0.69	-0.675	-1.57	0.2	-0.277	-0.0664
Sequence	BD09.preF.H.3A7	10	0	7	3	0.2	0.054	0.548	0.198	1.35	0.19	2.66	0.00685	-1.24	1.36	0.00953	-0.489
Sequence	BD09.preF.H.5E12	5	0	6	3	0.2	0.054	0.548	0.198	0.701	-0.65	2.12	-0.137	-1.43	1.25	0.153	-0.405
Sequence	BD09.preF.H.6D7	8	0	7	3	0.2	0.054	0.548	0.198	1.14	-0.07	2.48	0.00685	-1.24	1.36	0.0308	-0.489
Germline	IGHV3-30*18	NA	NA	NA	NA	NA	NA	NA	NA	0.348	-0.93	1.63	-1.42	-3.14	0.1	0.293	-0.0343
Sequence	BD09.preF.H.3C3	5	2	2	2	0.213	0.047	0.543	0.198	0.348	-0.93	1.63	-1.42	-3.14	0.1	0.293	-0.0343
Germline	IGHV3-48*01	NA	NA	NA	NA	NA	NA	NA	NA	0.488	-0.29	1.29	-0.727	-1.63	0.15	0.108	-0.0526
Sequence	BD09.preF.H.2B4	8	1	4	3	0.256	0.046	0.515	0.183	0.535	-0.6	1.73	-0.812	-2.17	0.52	0.179	-0.113
Sequence	BD09.preF.H.5B4	9	0	6	5	0.256	0.046	0.515	0.183	0.441	-0.61	1.53	-0.642	-1.8	0.52	0.206	-0.134
Germline	IGHV3-53*01	NA	NA	NA	NA	NA	NA	NA	NA	0.76	-0.29	1.85	0.402	-0.53	1.42	0.0747	0.209
Sequence	BD09.preF.H.1E4	9	1	16	4	0.212	0.058	0.527	0.203	0.76	-0.29	1.85	0.402	-0.53	1.42	0.0747	0.209
Germline	IGHV3-66*04	NA	NA	NA	NA	NA	NA	NA	NA	-0.343	-1.38	0.61	-0.656	-1.49	0.17	-0.247	-0.0596
Sequence	BD09.preF.H.1G4	6	3	12	7	0.209	0.047	0.551	0.193	-0.343	-1.38	0.61	-0.656	-1.49	0.17	-0.247	-0.0596
Germline	IGHV3-9*01	NA	NA	NA	NA	NA	NA	NA	NA	0.475	-1.2	2.23	-0.154	-1.62	1.49	0.29	-0.402
Sequence	BD09.preF.H.5C9	3	0	5	2	0.196	0.044	0.585	0.175	0.475	-1.2	2.23	-0.154	-1.62	1.49	0.29	-0.402
Germline	IGHV4-31*03	NA	NA	NA	NA	NA	NA	NA	NA	0.641	-0.63	1.92	-0.136	-1.3	1.08	0.156	-0.4
Sequence	BD09.preF.H.2A3	5	2	7	2	0.181	0.053	0.54	0.227	0.641	-0.63	1.92	-0.136	-1.3	1.08	0.156	-0.4
Germline	IGHV4-31*03.d3	NA	NA	NA	NA	NA	NA	NA	NA	0.0232	-0.75	0.73	-1.3	-2.09	-0.58	0.469	-0.000224
Sequence	BD09.preF.H.4G11	11	5	10	14	0.162	0.048	0.556	0.234	0.0232	-0.75	0.73	-1.3	-2.09	-0.58	0.469	-0.000224
Germline	IGHV4-39*01	NA	NA	NA	NA	NA	NA	NA	NA	0.528	-0.55	1.63	-0.891	-2.2	0.35	0.167	-0.0805
Sequence	BD09.preF.H.5F5	8	0	4	5	0.235	0.05	0.508	0.207	0.528	-0.55	1.63	-0.891	-2.2	0.35	0.167	-0.0805
Germline	IGHV4-4*07	NA	NA	NA	NA	NA	NA	NA	NA	0.0893	-0.8	0.94	-0.172	-0.9	0.56	0.416	-0.315
Sequence	BD09.preF.H.4G2	9	3	20	8	0.195	0.046	0.547	0.212	0.0893	-0.8	0.94	-0.172	-0.9	0.56	0.416	-0.315
Germline	IGHV4-59*01	NA	NA	NA	NA	NA	NA	NA	NA	1.03	-0.11	2.29	0.258	-0.79	1.45	0.037	0.335
Sequence	BD09.preF.H.3H7	4	1	5	3	0.18	0.045	0.547	0.229	0.421	-0.94	1.75	-0.485	-1.76	0.8	0.263	-0.22
Sequence	BD09.preF.H.5B5	4	0	7	1	0.18	0.045	0.547	0.229	1.63	-0.16	3.82	1	-0.61	3.07	0.0362	0.126
Germline	IGHV4-59*03	NA	NA	NA	NA	NA	NA	NA	NA	0.427	-0.55	1.38	0.144	-0.65	0.97	0.188	0.371
Sequence	BD09.preF.H.4E3	8	0	19	8	0.179	0.045	0.546	0.23	0.427	-0.55	1.38	0.144	-0.65	0.97	0.188	0.371
Germline	IGHV4-59*08	NA	NA	NA	NA	NA	NA	NA	NA	0.593	-0.2	1.4	-0.248	-1	0.53	0.0678	-0.254
Sequence	BD09.preF.H.2H6	7	2	12	9	0.181	0.045	0.544	0.23	-0.0134	-0.98	0.88	-0.597	-1.42	0.2	-0.495	-0.0721
Sequence	BD09.preF.H.3G1	7	1	7	2	0.181	0.045	0.544	0.23	1.2	-0.05	2.56	0.102	-1.14	1.46	0.0276	0.452
Germline	IGHV4-61*08.d6	NA	NA	NA	NA	NA	NA	NA	NA	0.714	-0.36	1.78	-0.0931	-1.05	0.9	0.0906	-0.416
Sequence	BD09.preF.H.5B9	7	0	11	6	0.161	0.052	0.555	0.232	0.714	-0.36	1.78	-0.0931	-1.05	0.9	0.0906	-0.416
Germline	IGHV4-61*08.d6a	NA	NA	NA	NA	NA	NA	NA	NA	-0.192	-1.87	1.25	-0.524	-1.69	0.63	-0.418	-0.182
Sequence	BD09.preF.H.5H8	2	0	6	5	0.15	0.046	0.567	0.237	-0.192	-1.87	1.25	-0.524	-1.69	0.63	-0.418	-0.182
Germline	IGHV5-51*01	NA	NA	NA	NA	NA	NA	NA	NA	-1.43	-3.55	0.19	-0.593	-1.6	0.43	-0.0462	-0.122
Sequence	BD09.preF.H.3D2	1	1	9	5	0.193	0.055	0.586	0.165	-1.43	-3.55	0.19	-0.593	-1.6	0.43	-0.0462	-0.122
Germline	IGHV5-51*03	NA	NA	NA	NA	NA	NA	NA	NA	0.397	-0.62	1.42	-0.0608	-0.94	0.86	0.22	-0.434
Sequence	BD09.preF.H.2B7	4	1	8	2	0.194	0.056	0.584	0.166	0.397	-1.04	1.86	-0.0608	-1.27	1.28	0.292	-0.445
Sequence	BD09.preF.H.4C7	4	1	8	2	0.194	0.056	0.584	0.166	0.397	-1.04	1.86	-0.0608	-1.27	1.28	0.292	-0.445
Group	All_sequences_combined	NA	NA	NA	NA	NA	NA	NA	NA	0.367	0.14	0.59	-0.315	-0.53	-0.11	0.000213	-0.0038
NA	NA	NA	NA	NA	NA	NA	NA	NA	NA	NA	NA	NA	NA	NA	NA	NA	NA
