# Supplementary material for: Dataset of antibody variable region sequence features inferred from a respiratory syncytial virus fusion protein-specific B cell receptor repertoire induced by natural infection of a healthy adult
Source: Data Brief. 2020 Nov 4;33:106499. doi: 10.1016/j.dib.2020.106499 (PMC7666335; doi:10.1016/j.dib.2020.106499)
Supplement: Supplementary file 1 [file mmc1.zip › Supplementary_material/Supplementary_Table_8.xlsx]

## Sheet: Sheet1
Type	ID	Observed_CDR_R	Observed_CDR_S	Observed_FWR_R	Observed_FWR_S	Expected_CDR_R	Expected_CDR_S	Expected_FWR_R	Expected_FWR_S	Focused_Sigma_CDR	Focused_CIlower_CDR	Focused_CIupper_CDR	Focused_Sigma_FWR	Focused_CIlower_FWR	Focused_CIupper_FWR	Focused_P_CDR	Focused_P_FWR
Group	preF-clonotypes	NA	NA	NA	NA	NA	NA	NA	NA	-0.412	-0.75	-0.14	-0.569	-0.79	-0.38	-0.00147	-1.66e-08
Germline	IGHV1-18*01	NA	NA	NA	NA	NA	NA	NA	NA	0.338	-0.16	0.81	-0.457	-0.92	-0.01	0.0842	-0.0252
Sequence	BD09.preF.H.2E10	4	1	9	2	0.177	0.055	0.584	0.184	0.559	-0.87	2.02	0.121	-1.06	1.44	0.218	0.44
Sequence	BD09.preF.H.2H10	5	1	7	3	0.177	0.055	0.584	0.184	0.502	-0.77	1.79	-0.375	-1.54	0.85	0.215	-0.258
Sequence	BD09.preF.H.3E11	5	1	5	2	0.177	0.055	0.584	0.184	0.765	-0.58	2.18	-0.427	-1.78	0.99	0.131	-0.26
Sequence	BD09.preF.H.4B10	5	1	5	3	0.177	0.055	0.584	0.184	0.502	-0.77	1.79	-0.69	-1.97	0.59	0.215	-0.139
Sequence	BD09.preF.H.4C12	7	2	27	15	0.177	0.055	0.584	0.184	-0.554	-1.47	0.26	-0.445	-1.06	0.16	-0.0979	-0.0743
Sequence	BD09.preF.H.5C10	4	1	5	3	0.177	0.055	0.584	0.184	0.295	-1.07	1.63	-0.69	-1.97	0.59	0.328	-0.139
Sequence	BD09.preF.H.5F8	4	1	5	3	0.177	0.055	0.584	0.184	0.295	-1.07	1.63	-0.69	-1.97	0.59	0.328	-0.139
Germline	IGHV1-18*04	NA	NA	NA	NA	NA	NA	NA	NA	-0.599	-1.51	0.21	-0.501	-1.1	0.09	-0.0782	-0.0498
Sequence	BD09.preF.H.2F4	7	2	27	16	0.176	0.055	0.585	0.184	-0.599	-1.51	0.21	-0.501	-1.1	0.09	-0.0782	-0.0498
Germline	IGHV1-46*01	NA	NA	NA	NA	NA	NA	NA	NA	-0.226	-0.77	0.27	-0.12	-0.51	0.25	-0.195	-0.263
Sequence	BD09.preF.H.1C10	5	4	20	7	0.174	0.053	0.582	0.191	-0.405	-1.5	0.57	-0.29	-1.02	0.44	-0.219	-0.213
Sequence	BD09.preF.H.2B5	4	2	16	5	0.174	0.053	0.582	0.191	-0.182	-1.43	0.96	-0.0773	-0.93	0.81	-0.388	-0.419
Sequence	BD09.preF.H.2E7	4	2	16	5	0.174	0.053	0.582	0.191	-0.182	-1.43	0.96	-0.0773	-0.93	0.81	-0.388	-0.419
Sequence	BD09.preF.H.3G11	4	2	16	5	0.174	0.053	0.582	0.191	-0.182	-1.43	0.96	-0.0773	-0.93	0.81	-0.388	-0.419
Sequence	BD09.preF.H.4G10	4	2	16	5	0.174	0.053	0.582	0.191	-0.182	-1.43	0.96	-0.0773	-0.93	0.81	-0.388	-0.419
Germline	IGHV2-26*01	NA	NA	NA	NA	NA	NA	NA	NA	-0.932	-2.05	0.01	-0.494	-1.11	0.11	-0.0278	-0.056
Sequence	BD09.preF.H.1B8	1	2	7	3	0.167	0.048	0.588	0.197	-1.02	-3.19	0.66	-0.56	-1.67	0.57	-0.134	-0.158
Sequence	BD09.preF.H.1G8	2	3	12	4	0.167	0.048	0.588	0.197	-0.756	-2.37	0.58	-0.362	-1.27	0.56	-0.149	-0.213
Sequence	BD09.preF.H.2C10	1	2	7	3	0.167	0.048	0.588	0.197	-1.02	-3.19	0.66	-0.56	-1.67	0.57	-0.134	-0.158
Germline	IGHV3-21*01	NA	NA	NA	NA	NA	NA	NA	NA	-0.535	-0.89	-0.22	-1.15	-1.5	-0.83	-0.000621	-1.72e-12
Sequence	BD09.preF.H.2B12	10	3	6	7	0.27	0.051	0.488	0.19	-0.11	-0.99	0.74	-1.19	-2.22	-0.24	-0.4	-0.00766
Sequence	BD09.preF.H.2G11	5	4	6	8	0.27	0.051	0.488	0.19	-0.938	-2.02	0.02	-1.36	-2.37	-0.45	-0.0286	-0.00177
Sequence	BD09.preF.H.4F11	5	4	6	8	0.27	0.051	0.488	0.19	-0.938	-2.02	0.02	-1.36	-2.37	-0.45	-0.0286	-0.00177
Sequence	BD09.preF.H.4G9	5	4	6	8	0.27	0.051	0.488	0.19	-0.938	-2.02	0.02	-1.36	-2.37	-0.45	-0.0286	-0.00177
Sequence	BD09.preF.H.5B6	10	2	14	9	0.27	0.051	0.488	0.19	-0.201	-1.07	0.63	-0.471	-1.26	0.31	-0.318	-0.117
Sequence	BD09.preF.H.5F11	10	3	8	7	0.27	0.051	0.488	0.19	-0.11	-0.99	0.74	-0.916	-1.86	-0.03	-0.4	-0.0232
Sequence	BD09.preF.H.5F6	10	3	6	7	0.27	0.051	0.488	0.19	-0.11	-0.99	0.74	-1.19	-2.22	-0.24	-0.4	-0.00766
Sequence	BD09.preF.H.6C3	5	4	6	8	0.27	0.051	0.488	0.19	-0.938	-2.02	0.02	-1.36	-2.37	-0.45	-0.0286	-0.00177
Germline	IGHV3-21*03	NA	NA	NA	NA	NA	NA	NA	NA	-0.19	-1.06	0.64	-0.633	-1.46	0.16	-0.328	-0.0611
Sequence	BD09.preF.H.5E5	10	2	12	9	0.266	0.051	0.493	0.19	-0.19	-1.06	0.64	-0.633	-1.46	0.16	-0.328	-0.0611
Germline	IGHV4-61*01	NA	NA	NA	NA	NA	NA	NA	NA	-2.25	-5.39	-0.12	0.123	-0.77	1.06	-0.018	0.405
Sequence	BD09.preF.H.2H4	0	2	7	1	0.2	0.052	0.527	0.221	-2.25	-6.9	0.55	0.123	-1.12	1.48	-0.073	0.439
Sequence	BD09.preF.H.3H6	0	2	7	1	0.2	0.052	0.527	0.221	-2.25	-6.9	0.55	0.123	-1.12	1.48	-0.073	0.439
Group	postF-clonotypes	NA	NA	NA	NA	NA	NA	NA	NA	0.243	0.04	0.41	-0.597	-0.79	-0.43	0.00381	-4.41e-11
Germline	IGHV3-15*01	NA	NA	NA	NA	NA	NA	NA	NA	-0.0512	-0.61	0.47	-0.58	-1.05	-0.13	-0.428	-0.00687
Sequence	BD09.postF.H.1E3	3	1	6	3	0.186	0.033	0.574	0.208	-0.0053	-1.5	1.4	-0.494	-1.71	0.75	0.497	-0.207
Sequence	BD09.postF.H.3D1	6	1	10	7	0.186	0.033	0.574	0.208	-0.0131	-1.08	0.99	-0.658	-1.58	0.25	-0.494	-0.0779
Sequence	BD09.postF.H.4B4	6	1	10	7	0.186	0.033	0.574	0.208	-0.0131	-1.08	0.99	-0.658	-1.58	0.25	-0.494	-0.0779
Sequence	BD09.postF.H.4G11	3	1	8	4	0.186	0.033	0.574	0.208	-0.211	-1.66	1.11	-0.429	-1.51	0.68	-0.387	-0.213
Sequence	BD09.postF.H.5D5	6	1	10	7	0.186	0.033	0.574	0.208	-0.0131	-1.08	0.99	-0.658	-1.58	0.25	-0.494	-0.0779
Germline	IGHV3-21*01	NA	NA	NA	NA	NA	NA	NA	NA	0.321	-0.17	0.8	-0.8	-1.39	-0.25	0.0924	-0.00251
Sequence	BD09.postF.H.1E8	8	1	6	3	0.27	0.051	0.488	0.19	0.538	-0.59	1.74	-0.326	-1.54	0.92	0.178	-0.292
Sequence	BD09.postF.H.3D7	12	2	12	10	0.27	0.051	0.488	0.19	-0.11	-0.92	0.67	-0.703	-1.51	0.07	-0.391	-0.0398
Sequence	BD09.postF.H.3E8	12	1	3	5	0.27	0.051	0.488	0.19	0.548	-0.39	1.53	-1.34	-2.76	-0.08	0.126	-0.0191
Sequence	BD09.postF.H.4C4	9	2	2	1	0.27	0.051	0.488	0.19	0.908	-0.28	2.23	-1.07	-2.86	0.58	0.0663	-0.101
Sequence	BD09.postF.H.4D11	5	0	7	6	0.27	0.051	0.488	0.19	-0.28	-1.47	0.85	-0.558	-1.63	0.51	-0.315	-0.148
Germline	IGHV3-23*04	NA	NA	NA	NA	NA	NA	NA	NA	0.0167	-0.45	0.45	-0.957	-1.42	-0.52	0.47	-1.79e-05
Sequence	BD09.postF.H.1C7	3	0	3	3	0.2	0.054	0.548	0.198	0.231	-1.33	1.76	-0.776	-2.34	0.76	0.38	-0.154
Sequence	BD09.postF.H.2C3	3	0	3	3	0.2	0.054	0.548	0.198	0.231	-1.33	1.76	-0.776	-2.34	0.76	0.38	-0.154
Sequence	BD09.postF.H.2F6	3	0	3	3	0.2	0.054	0.548	0.198	0.231	-1.33	1.76	-0.776	-2.34	0.76	0.38	-0.154
Sequence	BD09.postF.H.2F7	3	0	3	3	0.2	0.054	0.548	0.198	0.231	-1.33	1.76	-0.776	-2.34	0.76	0.38	-0.154
Sequence	BD09.postF.H.2G1	8	6	11	11	0.2	0.054	0.548	0.198	-0.493	-1.36	0.29	-1.2	-1.98	-0.47	-0.116	-0.000691
Sequence	BD09.postF.H.3B4	8	4	8	11	0.2	0.054	0.548	0.198	-0.372	-1.26	0.43	-1.38	-2.26	-0.57	-0.192	-0.000432
Sequence	BD09.postF.H.3C2	3	0	3	3	0.2	0.054	0.548	0.198	0.231	-1.33	1.76	-0.776	-2.34	0.76	0.38	-0.154
Sequence	BD09.postF.H.4E11	8	4	8	11	0.2	0.054	0.548	0.198	-0.372	-1.26	0.43	-1.38	-2.26	-0.57	-0.192	-0.000432
Sequence	BD09.postF.H.4E2	3	0	3	3	0.2	0.054	0.548	0.198	0.231	-1.33	1.76	-0.776	-2.34	0.76	0.38	-0.154
Germline	IGHV3-30*03	NA	NA	NA	NA	NA	NA	NA	NA	1.54	0.72	2.44	0.453	-0.4	1.37	3.27e-05	0.153
Sequence	BD09.postF.H.2B6	5	0	4	1	0.213	0.047	0.543	0.198	1.54	-0.16	3.68	0.414	-1.37	2.6	0.0379	0.356
Sequence	BD09.postF.H.4B10	5	0	5	1	0.213	0.047	0.543	0.198	1.54	-0.16	3.68	0.607	-1.1	2.74	0.0379	0.274
Sequence	BD09.postF.H.4G7	5	0	4	1	0.213	0.047	0.543	0.198	1.54	-0.16	3.68	0.414	-1.37	2.6	0.0379	0.356
Sequence	BD09.postF.H.5A5	5	0	4	1	0.213	0.047	0.543	0.198	1.54	-0.16	3.68	0.414	-1.37	2.6	0.0379	0.356
Sequence	BD09.postF.H.5B5	5	0	4	1	0.213	0.047	0.543	0.198	1.54	-0.16	3.68	0.414	-1.37	2.6	0.0379	0.356
Germline	IGHV3-7*03	NA	NA	NA	NA	NA	NA	NA	NA	0.468	0	0.91	-0.16	-0.59	0.25	0.0207	-0.225
Sequence	BD09.postF.H.1C5	4	0	6	3	0.2	0.048	0.554	0.198	0.468	-0.96	1.93	-0.174	-1.46	1.21	0.258	-0.384
Sequence	BD09.postF.H.1E9	4	0	6	3	0.2	0.048	0.554	0.198	0.468	-0.96	1.93	-0.174	-1.46	1.21	0.258	-0.384
Sequence	BD09.postF.H.2C2	4	0	6	3	0.2	0.048	0.554	0.198	0.468	-0.96	1.93	-0.174	-1.46	1.21	0.258	-0.384
Sequence	BD09.postF.H.2D7	4	0	6	3	0.2	0.048	0.554	0.198	0.468	-0.96	1.93	-0.174	-1.46	1.21	0.258	-0.384
Sequence	BD09.postF.H.3D4	4	0	6	3	0.2	0.048	0.554	0.198	0.468	-0.96	1.93	-0.174	-1.46	1.21	0.258	-0.384
Sequence	BD09.postF.H.3E1	4	0	6	3	0.2	0.048	0.554	0.198	0.468	-0.96	1.93	-0.174	-1.46	1.21	0.258	-0.384
Sequence	BD09.postF.H.3G7	4	0	7	3	0.2	0.048	0.554	0.198	0.468	-0.96	1.93	-0.0305	-1.28	1.33	0.258	-0.466
Sequence	BD09.postF.H.3H11	4	0	6	3	0.2	0.048	0.554	0.198	0.468	-0.96	1.93	-0.174	-1.46	1.21	0.258	-0.384
Sequence	BD09.postF.H.4B11	4	0	6	3	0.2	0.048	0.554	0.198	0.468	-0.96	1.93	-0.174	-1.46	1.21	0.258	-0.384
Sequence	BD09.postF.H.5A10	4	0	6	3	0.2	0.048	0.554	0.198	0.468	-0.96	1.93	-0.174	-1.46	1.21	0.258	-0.384
Germline	IGHV3-73*01	NA	NA	NA	NA	NA	NA	NA	NA	0.443	-0.2	1.07	-1.23	-1.98	-0.52	0.082	-0.000429
Sequence	BD09.postF.H.3D12	7	0	4	4	0.184	0.054	0.581	0.181	0.765	-0.4	1.99	-0.906	-2.27	0.43	0.0973	-0.089
Sequence	BD09.postF.H.4E7	7	1	4	4	0.184	0.054	0.581	0.181	0.559	-0.55	1.69	-1.11	-2.43	0.13	0.159	-0.0406
Sequence	BD09.postF.H.5B3	7	3	4	6	0.184	0.054	0.581	0.181	0.00486	-0.99	0.95	-1.66	-2.88	-0.59	0.492	-0.00119
Germline	IGHV3-74*02	NA	NA	NA	NA	NA	NA	NA	NA	0.355	0.02	0.66	-0.486	-0.81	-0.19	0.0126	-0.000997
Sequence	BD09.postF.H.1F8	8	1	10	5	0.206	0.047	0.546	0.201	0.455	-0.58	1.49	-0.307	-1.29	0.7	0.191	-0.264
Sequence	BD09.postF.H.2F5	9	2	8	5	0.206	0.047	0.546	0.201	0.422	-0.55	1.39	-0.664	-1.67	0.32	0.193	-0.0929
Sequence	BD09.postF.H.3A11	8	2	10	5	0.206	0.047	0.546	0.201	0.31	-0.69	1.3	-0.452	-1.4	0.5	0.267	-0.171
Sequence	BD09.postF.H.3E12	8	1	11	5	0.206	0.047	0.546	0.201	0.455	-0.58	1.49	-0.216	-1.17	0.78	0.191	-0.322
Sequence	BD09.postF.H.3E3	8	1	11	5	0.206	0.047	0.546	0.201	0.455	-0.58	1.49	-0.216	-1.17	0.78	0.191	-0.322
Sequence	BD09.postF.H.3F2	8	1	13	7	0.206	0.047	0.546	0.201	0.184	-0.8	1.13	-0.326	-1.19	0.55	0.351	-0.225
Sequence	BD09.postF.H.4D3	8	1	10	5	0.206	0.047	0.546	0.201	0.455	-0.58	1.49	-0.307	-1.29	0.7	0.191	-0.264
Sequence	BD09.postF.H.5B10	9	3	7	7	0.206	0.047	0.546	0.201	0.083	-0.83	0.95	-1.13	-2.11	-0.21	0.424	-0.00856
Sequence	BD09.postF.H.5B4	8	2	10	5	0.206	0.047	0.546	0.201	0.31	-0.69	1.3	-0.452	-1.4	0.5	0.267	-0.171
Sequence	BD09.postF.H.5B6	9	2	7	5	0.206	0.047	0.546	0.201	0.422	-0.55	1.39	-0.791	-1.83	0.22	0.193	-0.0634
Germline	IGHV4-4*07	NA	NA	NA	NA	NA	NA	NA	NA	-0.744	-1.46	-0.11	-1.16	-1.73	-0.63	-0.0112	-1.12e-05
Sequence	BD09.postF.H.3F11	2	2	4	4	0.195	0.046	0.547	0.212	-0.716	-2.36	0.67	-1.13	-2.41	0.06	-0.169	-0.032
Sequence	BD09.postF.H.3G8	2	2	4	5	0.195	0.046	0.547	0.212	-0.857	-2.47	0.48	-1.27	-2.52	-0.13	-0.116	-0.0149
Sequence	BD09.postF.H.3G9	2	2	4	4	0.195	0.046	0.547	0.212	-0.716	-2.36	0.67	-1.13	-2.41	0.06	-0.169	-0.032
Sequence	BD09.postF.H.4D9	2	2	4	4	0.195	0.046	0.547	0.212	-0.716	-2.36	0.67	-1.13	-2.41	0.06	-0.169	-0.032
Sequence	BD09.postF.H.4E10	2	2	4	4	0.195	0.046	0.547	0.212	-0.716	-2.36	0.67	-1.13	-2.41	0.06	-0.169	-0.032
Germline	IGHV4-59*01	NA	NA	NA	NA	NA	NA	NA	NA	-0.219	-1.63	1.04	-1.33	-2.74	-0.07	-0.381	-0.0199
Sequence	BD09.postF.H.2E5	3	0	3	6	0.18	0.045	0.547	0.229	-0.219	-1.63	1.04	-1.33	-2.74	-0.07	-0.381	-0.0199
Germline	IGHV4-59*03	NA	NA	NA	NA	NA	NA	NA	NA	-1.38	-3.45	0.16	-1.95	-3.54	-0.64	-0.0438	-0.00137
Sequence	BD09.postF.H.3G6	1	1	2	7	0.179	0.045	0.546	0.23	-1.38	-3.45	0.16	-1.95	-3.54	-0.64	-0.0438	-0.00137
Germline	IGHV6-1*01	NA	NA	NA	NA	NA	NA	NA	NA	0.0571	-0.83	0.89	-0.49	-1.21	0.23	0.442	-0.0892
Sequence	BD09.postF.H.2E6	3	1	9	3	0.174	0.042	0.565	0.218	0.14	-1.35	1.54	-0.0151	-1.12	1.17	0.416	-0.476
Sequence	BD09.postF.H.4C7	7	3	9	8	0.174	0.042	0.565	0.218	-0.0262	-0.99	0.87	-0.966	-1.86	-0.12	-0.484	-0.0137
Group	preF-postF-clonotypes	NA	NA	NA	NA	NA	NA	NA	NA	-0.124	-0.31	0.03	-0.617	-0.78	-0.49	-0.065	-9.66e-15
Germline	IGHV1-18*01	NA	NA	NA	NA	NA	NA	NA	NA	-0.114	-0.4	0.14	-0.35	-0.59	-0.14	-0.198	-0.00085
Sequence	BD09.postF.H.1D5	5	1	7	8	0.177	0.055	0.584	0.184	-0.258	-1.38	0.76	-1.14	-2.13	-0.19	-0.32	-0.00996
Sequence	BD09.postF.H.1G4	6	3	20	7	0.177	0.055	0.584	0.184	-0.189	-1.22	0.76	-0.227	-0.97	0.53	-0.358	-0.269
Sequence	BD09.postF.H.2A9	6	3	20	6	0.177	0.055	0.584	0.184	-0.0881	-1.14	0.89	-0.127	-0.89	0.66	-0.437	-0.364
Sequence	BD09.postF.H.2B9	6	3	20	6	0.177	0.055	0.584	0.184	-0.0881	-1.14	0.89	-0.127	-0.89	0.66	-0.437	-0.364
Sequence	BD09.postF.H.2D11	5	1	4	7	0.177	0.055	0.584	0.184	-0.146	-1.28	0.9	-1.54	-2.77	-0.44	-0.4	-0.00314
Sequence	BD09.postF.H.2G4	6	3	21	6	0.177	0.055	0.584	0.184	-0.0881	-1.14	0.89	-0.0796	-0.84	0.7	-0.437	-0.409
Sequence	BD09.postF.H.3B12	6	3	20	6	0.177	0.055	0.584	0.184	-0.0881	-1.14	0.89	-0.127	-0.89	0.66	-0.437	-0.364
Sequence	BD09.preF.H.2D8	6	3	22	6	0.177	0.055	0.584	0.184	-0.0881	-1.14	0.89	-0.0342	-0.79	0.75	-0.437	-0.454
Sequence	BD09.preF.H.2E3	6	3	22	6	0.177	0.055	0.584	0.184	-0.0881	-1.14	0.89	-0.0342	-0.79	0.75	-0.437	-0.454
Sequence	BD09.preF.H.2E5	6	3	22	6	0.177	0.055	0.584	0.184	-0.0881	-1.14	0.89	-0.0342	-0.79	0.75	-0.437	-0.454
Sequence	BD09.preF.H.4G3	6	3	22	6	0.177	0.055	0.584	0.184	-0.0881	-1.14	0.89	-0.0342	-0.79	0.75	-0.437	-0.454
Sequence	BD09.preF.H.4G5	6	3	22	6	0.177	0.055	0.584	0.184	-0.0881	-1.14	0.89	-0.0342	-0.79	0.75	-0.437	-0.454
Sequence	BD09.preF.H.5B2	6	3	20	6	0.177	0.055	0.584	0.184	-0.0881	-1.14	0.89	-0.127	-0.89	0.66	-0.437	-0.364
Sequence	BD09.preF.H.5C8	6	3	22	6	0.177	0.055	0.584	0.184	-0.0881	-1.14	0.89	-0.0342	-0.79	0.75	-0.437	-0.454
Sequence	BD09.preF.H.6C8	5	1	4	7	0.177	0.055	0.584	0.184	-0.146	-1.28	0.9	-1.54	-2.77	-0.44	-0.4	-0.00314
Germline	IGHV1-46*01	NA	NA	NA	NA	NA	NA	NA	NA	0.72	0.29	1.13	-0.26	-0.67	0.14	0.000315	-0.102
Sequence	BD09.postF.H.1C12	8	1	16	5	0.174	0.053	0.582	0.191	0.611	-0.42	1.65	0.0668	-0.82	1.01	0.119	0.455
Sequence	BD09.postF.H.1D4	11	1	9	5	0.174	0.053	0.582	0.191	0.915	-0.04	1.91	-0.485	-1.49	0.54	0.0282	-0.169
Sequence	BD09.postF.H.3C3	11	1	11	5	0.174	0.053	0.582	0.191	0.915	-0.04	1.91	-0.293	-1.25	0.7	0.0282	-0.269
Sequence	BD09.postF.H.4B12	8	1	8	5	0.174	0.053	0.582	0.191	0.611	-0.42	1.65	-0.597	-1.63	0.44	0.119	-0.126
Sequence	BD09.postF.H.5D1	8	1	12	5	0.174	0.053	0.582	0.191	0.611	-0.42	1.65	-0.21	-1.15	0.77	0.119	-0.323
Sequence	BD09.preF.H.5F12	7	1	12	4	0.174	0.053	0.582	0.191	0.655	-0.46	1.78	-0.0407	-1.03	1.01	0.12	-0.455
Germline	IGHV1-46*02	NA	NA	NA	NA	NA	NA	NA	NA	-0.648	-1.83	0.38	-0.78	-1.6	0.02	-0.118	-0.0291
Sequence	BD09.postF.H.3G5	4	4	12	7	0.18	0.054	0.577	0.189	-0.648	-1.83	0.38	-0.78	-1.6	0.02	-0.118	-0.0291
Germline	IGHV1-8*01	NA	NA	NA	NA	NA	NA	NA	NA	-0.073	-0.95	0.74	-0.495	-1.16	0.18	-0.437	-0.0727
Sequence	BD09.postF.H.1B12	2	1	6	2	0.163	0.039	0.608	0.19	-0.0244	-1.81	1.62	-0.335	-1.62	1.05	-0.498	-0.297
Sequence	BD09.preF.H.3F7	2	1	6	2	0.163	0.039	0.608	0.19	-0.0244	-1.81	1.62	-0.335	-1.62	1.05	-0.498	-0.297
Sequence	BD09.preF.H.5B7	10	4	20	13	0.163	0.039	0.608	0.19	-0.17	-0.98	0.57	-0.816	-1.47	-0.18	-0.335	-0.00687
Germline	IGHV1-8*02	NA	NA	NA	NA	NA	NA	NA	NA	-0.246	-0.66	0.12	-0.774	-1.11	-0.47	-0.104	-1.07e-06
Sequence	BD09.postF.H.3E2	7	4	14	10	0.168	0.044	0.6	0.188	-0.341	-1.28	0.51	-0.95	-1.7	-0.23	-0.226	-0.00574
Sequence	BD09.postF.H.4C8	9	3	18	11	0.168	0.044	0.6	0.188	-0.103	-0.96	0.69	-0.706	-1.41	-0.02	-0.407	-0.0236
Sequence	BD09.preF.H.1E6	9	4	22	10	0.168	0.044	0.6	0.188	-0.103	-0.96	0.69	-0.51	-1.18	0.15	-0.407	-0.0668
Sequence	BD09.preF.H.4C2	7	4	16	10	0.168	0.044	0.6	0.188	-0.341	-1.28	0.51	-0.82	-1.54	-0.12	-0.226	-0.0123
Sequence	BD09.preF.H.6C7	7	4	15	10	0.168	0.044	0.6	0.188	-0.341	-1.28	0.51	-0.883	-1.62	-0.17	-0.226	-0.00854
Germline	IGHV2-26*01	NA	NA	NA	NA	NA	NA	NA	NA	-1.01	-1.55	-0.54	-0.588	-0.9	-0.3	-7.85e-06	-5.82e-05
Sequence	BD09.postF.H.2D2	1	2	8	4	0.167	0.048	0.588	0.197	-1.18	-3.3	0.44	-0.604	-1.64	0.44	-0.0889	-0.123
Sequence	BD09.postF.H.2E4	2	2	7	3	0.167	0.048	0.588	0.197	-0.448	-2.12	0.99	-0.56	-1.67	0.57	-0.289	-0.158
Sequence	BD09.postF.H.2E9	1	3	7	3	0.167	0.048	0.588	0.197	-1.18	-3.3	0.44	-0.731	-1.8	0.33	-0.0889	-0.0873
Sequence	BD09.postF.H.3E5	1	2	7	3	0.167	0.048	0.588	0.197	-1.02	-3.19	0.66	-0.56	-1.67	0.57	-0.134	-0.158
Sequence	BD09.postF.H.4A8	1	2	7	3	0.167	0.048	0.588	0.197	-1.02	-3.19	0.66	-0.56	-1.67	0.57	-0.134	-0.158
Sequence	BD09.postF.H.4B8	1	3	7	3	0.167	0.048	0.588	0.197	-1.18	-3.3	0.44	-0.731	-1.8	0.33	-0.0889	-0.0873
Sequence	BD09.postF.H.4H11	1	2	7	3	0.167	0.048	0.588	0.197	-1.02	-3.19	0.66	-0.56	-1.67	0.57	-0.134	-0.158
Sequence	BD09.postF.H.5A12	1	2	7	3	0.167	0.048	0.588	0.197	-1.02	-3.19	0.66	-0.56	-1.67	0.57	-0.134	-0.158
Sequence	BD09.preF.H.3B2	1	2	7	3	0.167	0.048	0.588	0.197	-1.02	-3.19	0.66	-0.56	-1.67	0.57	-0.134	-0.158
Sequence	BD09.preF.H.3B5	1	2	7	3	0.167	0.048	0.588	0.197	-1.02	-3.19	0.66	-0.56	-1.67	0.57	-0.134	-0.158
Sequence	BD09.preF.H.3E8	1	2	7	3	0.167	0.048	0.588	0.197	-1.02	-3.19	0.66	-0.56	-1.67	0.57	-0.134	-0.158
Sequence	BD09.preF.H.4C9	1	2	7	3	0.167	0.048	0.588	0.197	-1.02	-3.19	0.66	-0.56	-1.67	0.57	-0.134	-0.158
Sequence	BD09.preF.H.5D10	1	2	7	3	0.167	0.048	0.588	0.197	-1.02	-3.19	0.66	-0.56	-1.67	0.57	-0.134	-0.158
Sequence	BD09.preF.H.6D10	1	2	7	3	0.167	0.048	0.588	0.197	-1.02	-3.19	0.66	-0.56	-1.67	0.57	-0.134	-0.158
Germline	IGHV3-23*04	NA	NA	NA	NA	NA	NA	NA	NA	-0.321	-0.73	0.04	-0.981	-1.33	-0.66	-0.0451	-1.93e-09
Sequence	BD09.postF.H.1F10	1	2	2	1	0.2	0.054	0.548	0.198	-0.731	-3.03	1.15	-1.14	-2.93	0.5	-0.243	-0.0867
Sequence	BD09.postF.H.2B5	2	2	2	3	0.2	0.054	0.548	0.198	-0.599	-2.28	0.84	-1.61	-3.28	-0.17	-0.222	-0.0147
Sequence	BD09.postF.H.2G11	1	2	4	2	0.2	0.054	0.548	0.198	-0.979	-3.2	0.78	-0.776	-2.14	0.56	-0.155	-0.123
Sequence	BD09.postF.H.2G6	2	2	2	3	0.2	0.054	0.548	0.198	-0.599	-2.28	0.84	-1.61	-3.28	-0.17	-0.222	-0.0147
Sequence	BD09.postF.H.3B9	2	2	2	3	0.2	0.054	0.548	0.198	-0.599	-2.28	0.84	-1.61	-3.28	-0.17	-0.222	-0.0147
Sequence	BD09.postF.H.3F4	8	1	11	4	0.2	0.054	0.548	0.198	0.673	-0.4	1.78	-0.0315	-1.03	1.03	0.107	-0.464
Sequence	BD09.postF.H.3G12	1	2	2	1	0.2	0.054	0.548	0.198	-0.731	-3.03	1.15	-1.14	-2.93	0.5	-0.243	-0.0867
Sequence	BD09.postF.H.3G2	8	1	11	4	0.2	0.054	0.548	0.198	0.673	-0.4	1.78	-0.0315	-1.03	1.03	0.107	-0.464
Sequence	BD09.postF.H.3G3	2	2	2	3	0.2	0.054	0.548	0.198	-0.599	-2.28	0.84	-1.61	-3.28	-0.17	-0.222	-0.0147
Sequence	BD09.postF.H.3H12	1	2	2	1	0.2	0.054	0.548	0.198	-0.731	-3.03	1.15	-1.14	-2.93	0.5	-0.243	-0.0867
Sequence	BD09.postF.H.4D5	7	1	4	4	0.2	0.054	0.548	0.198	0.547	-0.57	1.68	-0.983	-2.3	0.26	0.164	-0.0613
Sequence	BD09.postF.H.4D6	8	0	11	4	0.2	0.054	0.548	0.198	0.879	-0.25	2.08	0.173	-0.89	1.33	0.0619	0.39
Sequence	BD09.postF.H.5B2	1	2	2	1	0.2	0.054	0.548	0.198	-0.731	-3.03	1.15	-1.14	-2.93	0.5	-0.243	-0.0867
Sequence	BD09.postF.H.5D7	1	2	2	1	0.2	0.054	0.548	0.198	-0.731	-3.03	1.15	-1.14	-2.93	0.5	-0.243	-0.0867
Sequence	BD09.preF.H.1C2	8	1	11	4	0.2	0.054	0.548	0.198	0.673	-0.4	1.78	-0.0315	-1.03	1.03	0.107	-0.464
Sequence	BD09.preF.H.2C8	1	2	2	1	0.2	0.054	0.548	0.198	-0.731	-3.03	1.15	-1.14	-2.93	0.5	-0.243	-0.0867
Sequence	BD09.preF.H.2F6	6	3	8	5	0.2	0.054	0.548	0.198	-0.0404	-1.11	0.97	-0.776	-1.76	0.17	-0.473	-0.0553
Sequence	BD09.preF.H.2G5	2	2	2	3	0.2	0.054	0.548	0.198	-0.599	-2.28	0.84	-1.61	-3.28	-0.17	-0.222	-0.0147
Sequence	BD09.preF.H.4F5	1	2	2	1	0.2	0.054	0.548	0.198	-0.731	-3.03	1.15	-1.14	-2.93	0.5	-0.243	-0.0867
Sequence	BD09.preF.H.6C9	1	2	2	1	0.2	0.054	0.548	0.198	-0.731	-3.03	1.15	-1.14	-2.93	0.5	-0.243	-0.0867
Germline	IGHV3-48*01	NA	NA	NA	NA	NA	NA	NA	NA	0.254	-0.94	1.48	-1.42	-3.11	0.08	0.341	-0.0325
Sequence	BD09.postF.H.4F5	3	0	1	2	0.256	0.046	0.515	0.183	0.254	-1.42	2.01	-1.42	-3.85	0.68	0.388	-0.0932
Sequence	BD09.preF.H.1D9	3	0	1	2	0.256	0.046	0.515	0.183	0.254	-1.42	2.01	-1.42	-3.85	0.68	0.388	-0.0932
Germline	IGHV3-74*02	NA	NA	NA	NA	NA	NA	NA	NA	1.15	-0.24	2.71	-0.791	-2.68	1.07	0.0518	-0.193
Sequence	BD09.postF.H.4F4	3	0	1	1	0.206	0.047	0.546	0.201	1.15	-0.77	3.41	-0.791	-3.48	1.87	0.126	-0.262
Sequence	BD09.preF.H.2H3	3	0	1	1	0.206	0.047	0.546	0.201	1.15	-0.77	3.41	-0.791	-3.48	1.87	0.126	-0.262
Germline	IGHV3-74*03	NA	NA	NA	NA	NA	NA	NA	NA	-0.753	-1.9	0.24	-1.1	-2	-0.27	-0.0742	-0.00541
Sequence	BD09.postF.H.5B8	2	2	4	4	0.203	0.046	0.537	0.213	-0.753	-2.4	0.63	-1.1	-2.38	0.08	-0.156	-0.0349
Sequence	BD09.preF.H.4E4	2	2	4	4	0.203	0.046	0.537	0.213	-0.753	-2.4	0.63	-1.1	-2.38	0.08	-0.156	-0.0349
Germline	IGHV3-9*01	NA	NA	NA	NA	NA	NA	NA	NA	0.475	-0.38	1.33	-0.154	-0.92	0.64	0.134	-0.339
Sequence	BD09.postF.H.3D6	3	1	5	1	0.196	0.044	0.585	0.175	0.475	-1.2	2.23	-0.154	-1.62	1.49	0.29	-0.402
Sequence	BD09.postF.H.3H2	3	1	5	1	0.196	0.044	0.585	0.175	0.475	-1.2	2.23	-0.154	-1.62	1.49	0.29	-0.402
Sequence	BD09.postF.H.5D9	3	1	5	1	0.196	0.044	0.585	0.175	0.475	-1.2	2.23	-0.154	-1.62	1.49	0.29	-0.402
Sequence	BD09.preF.H.5G3	3	1	5	1	0.196	0.044	0.585	0.175	0.475	-1.2	2.23	-0.154	-1.62	1.49	0.29	-0.402
Germline	IGHV4-39*01	NA	NA	NA	NA	NA	NA	NA	NA	0.531	-0.09	1.14	-0.971	-1.74	-0.25	0.0415	-0.00461
Sequence	BD09.postF.H.5D8	6	1	2	2	0.235	0.05	0.508	0.207	0.725	-0.56	2.11	-1.05	-2.84	0.6	0.136	-0.105
Sequence	BD09.preF.H.5A6	6	1	3	2	0.235	0.05	0.508	0.207	0.725	-0.56	2.11	-0.684	-2.25	0.85	0.136	-0.184
Sequence	BD09.preF.H.5B11	8	1	4	3	0.235	0.05	0.508	0.207	0.734	-0.4	1.93	-0.684	-2.05	0.65	0.101	-0.153
Sequence	BD09.preF.H.6C4	6	3	3	4	0.235	0.05	0.508	0.207	-0.059	-1.15	0.98	-1.47	-2.85	-0.25	-0.458	-0.00917
Germline	IGHV5-51*03	NA	NA	NA	NA	NA	NA	NA	NA	0.397	-0.2	0.98	-0.0816	-0.61	0.44	0.0906	-0.372
Sequence	BD09.postF.H.1G7	4	1	8	2	0.194	0.056	0.584	0.166	0.397	-1.04	1.86	-0.0608	-1.27	1.28	0.292	-0.445
Sequence	BD09.postF.H.2G9	4	1	8	2	0.194	0.056	0.584	0.166	0.397	-1.04	1.86	-0.0608	-1.27	1.28	0.292	-0.445
Sequence	BD09.postF.H.3B3	4	1	7	2	0.194	0.056	0.584	0.166	0.397	-1.04	1.86	-0.186	-1.43	1.17	0.292	-0.373
Sequence	BD09.postF.H.3E10	4	1	8	2	0.194	0.056	0.584	0.166	0.397	-1.04	1.86	-0.0608	-1.27	1.28	0.292	-0.445
Sequence	BD09.preF.H.2B7	4	1	8	2	0.194	0.056	0.584	0.166	0.397	-1.04	1.86	-0.0608	-1.27	1.28	0.292	-0.445
Sequence	BD09.preF.H.4C7	4	1	8	2	0.194	0.056	0.584	0.166	0.397	-1.04	1.86	-0.0608	-1.27	1.28	0.292	-0.445
Germline	IGHV6-1*01	NA	NA	NA	NA	NA	NA	NA	NA	0.874	-0.09	1.86	-0.322	-1.3	0.67	0.0352	-0.253
Sequence	BD09.postF.H.4E4	5	0	6	3	0.174	0.042	0.565	0.218	0.874	-0.48	2.29	-0.135	-1.42	1.25	0.0995	-0.407
Sequence	BD09.postF.H.5D12	5	0	4	3	0.174	0.042	0.565	0.218	0.874	-0.48	2.29	-0.51	-1.94	0.95	0.0995	-0.235
Group	All_sequences_combined	NA	NA	NA	NA	NA	NA	NA	NA	-0.0977	-0.25	0.02	-0.594	-0.71	-0.51	-0.0625	-1.11e-14
NA	NA	NA	NA	NA	NA	NA	NA	NA	NA	NA	NA	NA	NA	NA	NA	NA	NA
